# Supplementary material for: Comparative Analysis of Super-Shedder Strains of Escherichia coli O157:H7 Reveals Distinctive Genomic Features and a Strongly Aggregative Adherent Phenotype on Bovine Rectoanal Junction Squamous Epithelial Cells
Source: PLoS One. 2015 Feb 9;10(2):e0116743. doi: 10.1371/journal.pone.0116743 (PMC4321836; doi:10.1371/journal.pone.0116743)
Supplement: S1 Program — (ZIP) [file pone.0116743.s002.zip]

Archive with 1 entries (1 files):
- identifyLociMutatedOnlyInSS17.pl
