# Supplementary material for: Comparative Analysis of Super-Shedder Strains of Escherichia coli O157:H7 Reveals Distinctive Genomic Features and a Strongly Aggregative Adherent Phenotype on Bovine Rectoanal Junction Squamous Epithelial Cells
Source: PLoS One. 2015 Feb 9;10(2):e0116743. doi: 10.1371/journal.pone.0116743 (PMC4321836; doi:10.1371/journal.pone.0116743)
Supplement: S1 Program — (ZIP) [file pone.0116743.s002.zip › identifyLociMutatedOnlyInSS17.pl]

my $CHROMOSOME_SIZE = 5523849;
my $GBK_FILE_SS17 = 'C:\Users\mmmwangi\Dropbox\Super-shedder Sequences\SS17.gbk';
my $MAUVE_ALIGNMENT_FILE = 'C:\Users\mmmwangi\Dropbox\Super-shedder Sequences\alignment';
my $UPSTREAM_SIZE = 250;
my $DOWNSTREAM_SIZE = 100;
my $OUTPUT_FILE = 'C:\Users\mmmwangi\Dropbox\Super-shedder Sequences\output.txt';


use strict;
use Class::Struct;
use Storable qw(dclone);
use List::Util qw(min max);

struct Gene => {
    type => '$',
    strand => '$',
    identifier => '$',
    name => '$',
    description => '$',
    startGene => '$',
    endGene => '$',
    sequenceGene => '$',
    startUpstream => '$',
    endUpstream => '$',
    startDownstream => '$',
    endDownstream => '$',
    novelGene => '$',
    geneChange => '$',
    percentageNtChange => '$',
    proteinChange => '$',
    onlyNSs => '$',
    NSs => '$',
    upstreamChange => '$',
    downstreamChange => '$',
    mutatedInSS52 => '$'
};

my @genes = ();
my $sequence = "";
open(IN, "<$GBK_FILE_SS17") || die("Fatal error: Cannot open $GBK_FILE_SS17.");
while(<IN>)
{
	chomp;
	if(/^\s*(\S+)\s+(\d+)\.\.(\d+)$/)
	{
		my $gene = Gene->new();		
		$gene->type($1);
		$gene->strand('+');
		$gene->startGene($2);
		$gene->endGene($3);
		push(@genes, $gene);
	}
	elsif(/^\s*(\S+)\s+complement\((\d+)\.\.(\d+)\)$/)
	{
		my $gene = Gene->new();
		$gene->type($1);
		$gene->strand('-');
		$gene->startGene($2);
		$gene->endGene($3);
		push(@genes, $gene);		
	}
	elsif(/^\s*(\S+)\s+join\((\d+)\.\.\d+,\d+\.\.(\d+)\)$/)
	{
		my $gene = Gene->new();		
		$gene->type($1);
		$gene->strand('+');
		$gene->startGene($2);
		$gene->endGene($3);
		push(@genes, $gene);
	}
	elsif(/^\s*(\S+)\s+complement\(join\((\d+)\.\.\d+,\d+\.\.(\d+)\)\)$/)
	{
		my $gene = Gene->new();		
		$gene->type($1);
		$gene->strand('-');
		$gene->startGene($2);
		$gene->endGene($3);
		push(@genes, $gene);
	}
	elsif(/^\s*\/[^=]+="/)
	{
		my $line = $_;
		while(!($line =~ /"$/))
		{
			$_ = <IN>;
			chomp;
			s/^\s*//;
			$line .= ' ' . $_;
		}
		my $gene = $genes[@genes-1];
		if($line =~ /^\s*\/locus_tag="([^"]+)"$/)
		{
			$gene->identifier($1);
		}
		elsif($line =~ /^\s*\/gene="([^"]+)"$/)
		{
			$gene->name($1);
		}
		elsif($line =~ /^\s*\/product="([^"]+)"$/)
		{
			$gene->description($1);
		}
	}
	elsif(/^\s*\d+([a-zA-Z ]+)$/)
	{
		my $subsequence = $1;
		$subsequence =~ s/ //g;
		$sequence .= uc($subsequence);
	}
}
close(IN);
shift(@genes);

for(my $i = 0; $i <@genes; $i++)
{
	my $start = $genes[$i]->startGene;
	my $end = $genes[$i]->endGene;
	my $subsequence = substr($sequence, $start-1, $end-$start+1);
	$genes[$i]->sequenceGene($subsequence);
}

@genes = sort {$a->startGene <=> $b->startGene} @genes;
for(my $i = 0; $i <@genes; $i++)
{
	my($l1, $l2);
	if($genes[$i]->strand eq '+')
	{
		$l1 = $UPSTREAM_SIZE;
		$l2 = $DOWNSTREAM_SIZE;
	}
	else
	{
		$l1 = $DOWNSTREAM_SIZE;
		$l2 = $UPSTREAM_SIZE;	
	}
	my $end1 = ($genes[$i])->startGene - 1;
	my $start1 = $end1 - $l1 + 1;
	if($start1 < 1)
	{
		$start1 = 1;
	}
	if($i > 0 && ($genes[$i-1])->endGene + 1 > $start1)
	{
		$start1 = ($genes[$i-1])->endGene + 1;
	}
	my $start2 = ($genes[$i])->endGene + 1;
	my $end2 = $start2 + $l2 - 1;
	if($end2 > $CHROMOSOME_SIZE)
	{
		$end2 = $CHROMOSOME_SIZE;
	}
	if($i < @genes - 1 && ($genes[$i+1])->startGene - 1 < $end2)
	{
		$end2 = ($genes[$i+1])->startGene - 1;
	}
	if($genes[$i]->strand eq '+')
	{
		$genes[$i]->startUpstream($start1);
		$genes[$i]->endUpstream($end1);
		$genes[$i]->startDownstream($start2);
		$genes[$i]->endDownstream($end2);		
	}
	else
	{
		$genes[$i]->startUpstream($start2);
		$genes[$i]->endUpstream($end2);
		$genes[$i]->startDownstream($start1);
		$genes[$i]->endDownstream($end1);
	}	
}

my $strainName = undef;
struct SubalignmentSequence => {
	strand => '$',
	start => '$',
	end => '$',
	sequence => '$'
};
my %subalignment = ();
my %strainNames = ();
my @subalignments = ();
open(IN, "<$MAUVE_ALIGNMENT_FILE") || die("Fatal error: Cannot open $MAUVE_ALIGNMENT_FILE.");
while(<IN>)
{
	chomp;
	if(/^#/)
	{
	}
	elsif(/^>\s*\d+:(\d+)-(\d+)\s+([+-])\s+C:\\Users\\mmmwangi\\Dropbox\\Super-shedder Sequences\\([^-\.]+)/)
	{
		$strainName = $4;
		$strainNames{$strainName} = 1;
		my $subalignmentSequence = SubalignmentSequence->new();
		$subalignmentSequence->strand($3);
		$subalignmentSequence->start($1);
		$subalignmentSequence->end($2);
		$subalignmentSequence->sequence('');
		$subalignment{$strainName} = $subalignmentSequence;
	}
	elsif(/^([a-zA-z\-]+)$/ && defined($strainName))
	{
		my $sequence = $subalignment{$strainName}->sequence . $1;
		$subalignment{$strainName}->sequence($sequence);
	}
	elsif(/^=$/ && defined($strainName))
	{
		push(@subalignments, dclone(\%subalignment));
		$strainName = undef;
		%subalignment = ();
	}		
}
close(IN);

for(my $i = 0; $i < @subalignments; ++$i) 
{
	my $subalignment = $subalignments[$i];
	my $subalignmentSequenceLength = undef;
	foreach $strainName (keys %strainNames)
	{
		if(defined($subalignment->{$strainName}) && !defined($subalignmentSequenceLength))
		{
			my $subalignmentSequence = $subalignment->{$strainName};
			$subalignmentSequenceLength = length($subalignmentSequence->sequence);
		}
		elsif(defined($subalignment->{$strainName}))
		{
			my $subalignmentSequence = $subalignment->{$strainName};
			if(length($subalignmentSequence->sequence) != $subalignmentSequenceLength) 
			{
				die("Fatal error: Subalignment sequences are not of the same length.");
			}
		}
	}
	foreach $strainName (keys %strainNames)
	{
		if(!defined($subalignment->{$strainName}))
		{
			my $subalignmentSequence = SubalignmentSequence->new();
			$subalignmentSequence->sequence('-' x $subalignmentSequenceLength);
			if($strainName eq "SS17") 
			{
				$subalignmentSequence->start($CHROMOSOME_SIZE+1);
				$subalignmentSequence->end($CHROMOSOME_SIZE+1);
			}
			$subalignment->{$strainName} = $subalignmentSequence; 
		}
	}	
}

@subalignments = sort {$a->{"SS17"}->start <=> $b->{"SS17"}->start} @subalignments;

sub breakTheSame
{
	my($subalignment, $subalignmentNext, $strainName1, $strainName2) = @_;
	my $strand1 = $subalignment->{$strainName1}->strand;
	my $strand2 = $subalignment->{$strainName2}->strand;
	my $strandNext1 = $subalignmentNext->{$strainName1}->strand;
	my $strandNext2 = $subalignmentNext->{$strainName2}->strand;
	unless(defined($strand1) && defined($strandNext1) && defined($strand2) && defined($strandNext2)
	       || defined($strand1) && defined($strandNext1) && !defined($strand2) && !defined($strandNext2)
	       || defined($strand1) && !defined($strandNext1) && defined($strand2) && !defined($strandNext2)
	       || defined($strand1) && !defined($strandNext1) && !defined($strand2) && !defined($strandNext2)
	       || !defined($strand1) && defined($strandNext1) && !defined($strand2) && defined($strandNext2)
	       || !defined($strand1) && defined($strandNext1) && !defined($strand2) && !defined($strandNext2)
	       || !defined($strand1) && !defined($strandNext1) && defined($strand2) && defined($strandNext2)
	       || !defined($strand1) && !defined($strandNext1) && !defined($strand2) && !defined($strandNext2))
	{
		return 0;
	}
	unless(defined($strand1) && defined($strandNext1) && defined($strand2) && defined($strandNext2))
	{
		return 1;
	}
	unless($strand1 eq $strandNext1 && $strand2 && $strandNext2
	       || $strand1 ne $strandNext1 && $strand2 ne $strandNext2)
	{
		return 0;
	}
	my $end1 = $subalignment->{$strainName1}->end;
	my $end2 = $subalignment->{$strainName2}->end;
	my $startNext1 = $subalignmentNext->{$strainName1}->start;
	my $startNext2 = $subalignmentNext->{$strainName2}->start;
	unless(defined($end1) && defined($end2) && defined($startNext1) && defined($startNext2))
	{
		die("Fatal error: Subalignments' strands are defined but not ends and starts.");
	}
	unless($startNext1 - $end1 == $startNext2 - $end2)
	{
		return 0;
	}
	return 1;
}

struct SitePolymorphism => {
	type => '$',
	parentSymbol => '$',
	symbol => '$'
};
my %polymorphismsSS17 = ();
my %polymorphismsSS52 = ();
for(my $i = 0; $i < @subalignments; $i++)
{
	my $posSS17 = $subalignments[$i]->{"SS17"}->start - 1;
	if($posSS17 >= $CHROMOSOME_SIZE)
	{
		last;
	}
	my $seqEC4115 = $subalignments[$i]->{"EC4115"}->sequence;
	my $seqTW14359 = $subalignments[$i]->{"TW14359"}->sequence;
	my $seqEDL933 = $subalignments[$i]->{"EDL933"}->sequence;
	my $seqSakai = $subalignments[$i]->{"Sakai"}->sequence;
	my $seqSS17 = $subalignments[$i]->{"SS17"}->sequence;
	my $seqSS52 = $subalignments[$i]->{"SS52"}->sequence;	
	for(my $j = 0; $j < length($seqSS17); ++$j) 
	{
		my $symEC4115 = substr($seqEC4115, $j, 1);
		my $symTW14359 = substr($seqTW14359, $j, 1);
		my $symEDL933 = substr($seqEDL933, $j, 1);
		my $symSakai = substr($seqSakai, $j, 1);
		my $symSS17 = substr($seqSS17, $j, 1);
		my $symSS52 = substr($seqSS52, $j, 1);
		if($symSS17 ne '-')
		{
			$posSS17++;
		}
		if($symSS17 =~ /[acgtACGT-]/ && $symSS17 ne $symEC4115 && $symSS17 ne $symTW14359 && $symSS17 ne $symEDL933
		   && $symSS17 ne $symSakai)
		{
			my $sitePolymorphism = SitePolymorphism->new();
			$sitePolymorphism->type('mismatch');
			$sitePolymorphism->parentSymbol($symEC4115);
			$sitePolymorphism->symbol($symSS17);
			if(!defined($polymorphismsSS17{$posSS17}))
			{
				$polymorphismsSS17{$posSS17} = [($sitePolymorphism)];
			}
			else
			{
				push(@{$polymorphismsSS17{$posSS17}}, $sitePolymorphism)
			} 
		}
		if($symSS52 =~ /[acgtACGT-]/ && $symSS52 ne $symEC4115 && $symSS52 ne $symTW14359 && $symSS52 ne $symEDL933
		   && $symSS52 ne $symSakai)
		{
			my $sitePolymorphism = SitePolymorphism->new();
			$sitePolymorphism->type('mismatch');
			$sitePolymorphism->parentSymbol($symEDL933);
			$sitePolymorphism->symbol($symSS52);
			if(!defined($polymorphismsSS52{$posSS17}))
			{
				$polymorphismsSS52{$posSS17} = [($sitePolymorphism)];
			}
			else
			{
				push(@{$polymorphismsSS52{$posSS17}}, $sitePolymorphism)
			}  			
		}
		if($j == length($seqSS17) - 1 && $i < @subalignments - 1)
		{
			my $subAlignment = $subalignments[$i];
			my $subalignmentNext = $subalignments[$i+1];
			if(!breakTheSame($subAlignment, $subalignmentNext, 'SS17', 'EC4115')
			   && !breakTheSame($subAlignment, $subalignmentNext, 'SS17', 'TW14359')
			   && !breakTheSame($subAlignment, $subalignmentNext, 'SS17', 'EDL933')
			   && !breakTheSame($subAlignment, $subalignmentNext, 'SS17', 'Sakai'))
			{
				my $sitePolymorphism = SitePolymorphism->new();
				$sitePolymorphism->type('break');
				if(!defined($polymorphismsSS17{$posSS17}))
				{
					$polymorphismsSS17{$posSS17} = [($sitePolymorphism)];
				}
				else
				{
					push(@{$polymorphismsSS17{$posSS17}}, $sitePolymorphism)
				} 
			}
			if(!breakTheSame($subAlignment, $subalignmentNext, 'SS52', 'EC4115')
			   && !breakTheSame($subAlignment, $subalignmentNext, 'SS52', 'TW14359')
			   && !breakTheSame($subAlignment, $subalignmentNext, 'SS52', 'EDL933')
			   && !breakTheSame($subAlignment, $subalignmentNext, 'SS52', 'Sakai'))
			{
				my $sitePolymorphism = SitePolymorphism->new();
				$sitePolymorphism->type('break');
				if(!defined($polymorphismsSS52{$posSS17}))
				{
					$polymorphismsSS52{$posSS17} = [($sitePolymorphism)];
				}
				else
				{
					push(@{$polymorphismsSS52{$posSS17}}, $sitePolymorphism)
				} 
			}			 						
		}
	}
}

sub reverseComplement
{
	my($sequence) = @_;
	$sequence = reverse($sequence);
	$sequence =~ tr/ACGTacgt/TGCAtgca/;
	return $sequence;
}

my %GENETIC_CODE = (
	'TCA' => 'S', # Serine
	'TCC' => 'S', # Serine
	'TCG' => 'S', # Serine
	'TCT' => 'S', # Serine
	'TTC' => 'F', # Phenylalanine
	'TTT' => 'F', # Phenylalanine
	'TTA' => 'L', # Leucine
	'TTG' => 'L', # Leucine
	'TAC' => 'Y', # Tyrosine
	'TAT' => 'Y', # Tyrosine
	'TAA' => '_', # Stop
	'TAG' => '_', # Stop
	'TGC' => 'C', # Cysteine
	'TGT' => 'C', # Cysteine
	'TGA' => '_', # Stop
	'TGG' => 'W', # Tryptophan
	'CTA' => 'L', # Leucine
	'CTC' => 'L', # Leucine
	'CTG' => 'L', # Leucine
	'CTT' => 'L', # Leucine
	'CCA' => 'P', # Proline
	'CAT' => 'H', # Histidine
	'CAA' => 'Q', # Glutamine
	'CAG' => 'Q', # Glutamine
	'CGA' => 'R', # Arginine
	'CGC' => 'R', # Arginine
	'CGG' => 'R', # Arginine
	'CGT' => 'R', # Arginine
	'ATA' => 'I', # Isoleucine
	'ATC' => 'I', # Isoleucine
	'ATT' => 'I', # Isoleucine
	'ATG' => 'M', # Methionine
	'ACA' => 'T', # Threonine
	'ACC' => 'T', # Threonine
	'ACG' => 'T', # Threonine
	'ACT' => 'T', # Threonine
	'AAC' => 'N', # Asparagine
	'AAT' => 'N', # Asparagine
	'AAA' => 'K', # Lysine
	'AAG' => 'K', # Lysine
	'AGC' => 'S', # Serine
	'AGT' => 'S', # Serine
	'AGA' => 'R', # Arginine
	'AGG' => 'R', # Arginine
	'CCC' => 'P', # Proline
	'CCG' => 'P', # Proline
	'CCT' => 'P', # Proline
	'CAC' => 'H', # Histidine
	'GTA' => 'V', # Valine
	'GTC' => 'V', # Valine
	'GTG' => 'V', # Valine
	'GTT' => 'V', # Valine
	'GCA' => 'A', # Alanine
	'GCC' => 'A', # Alanine
	'GCG' => 'A', # Alanine
	'GCT' => 'A', # Alanine
	'GAC' => 'D', # Aspartic Acid
	'GAT' => 'D', # Aspartic Acid
	'GAA' => 'E', # Glutamic Acid
	'GAG' => 'E', # Glutamic Acid
	'GGA' => 'G', # Glycine
	'GGC' => 'G', # Glycine
	'GGG' => 'G', # Glycine
	'GGT' => 'G'  # Glycine
);

sub compareGenes
{
	my($gene, $polymorphismsSS17) = @_;
	my $sequence = uc($gene->sequenceGene);
	my $parentSequence = $sequence;
	for(my $p = $gene->startGene; $p <= $gene->endGene; $p++)
	{
		if(defined($polymorphismsSS17{$p}))
		{
			my @sitePolymorphisms = @{$polymorphismsSS17{$p}};
			substr($parentSequence, $p - $gene->startGene, 1) = uc($sitePolymorphisms[0]->parentSymbol);
		}
	}
	if($gene->strand eq '-')
	{
		$sequence = reverseComplement($sequence);
		$parentSequence = reverseComplement($parentSequence);
	}
	my @NSs = ();
	for(my $p = 0; $p < length($sequence); $p = $p + 3)
	{
		my $codon = substr($sequence, $p, 3);
		my $parentCodon = substr($parentSequence, $p, 3);
		my $aa = $GENETIC_CODE{$codon};
		my $parentAa = $GENETIC_CODE{$parentCodon};
		if(defined($aa) && defined($parentAa) && $aa ne $parentAa)
		{
			push(@NSs, $parentAa . ($p/3+1) . $aa);
		}
	}
	return @NSs;
}

foreach my $gene (@genes)
{
	my $novelGene = 1;
	for(my $p = $gene->startGene; $p <= $gene->endGene; $p++)
	{
		if(!defined($polymorphismsSS17{$p}))
		{
			$novelGene = 0;
			last;
		}
		my @sitePolymorphisms = @{$polymorphismsSS17{$p}};
		foreach my $sitePolymorphism (@sitePolymorphisms)
		{
			if($sitePolymorphism->symbol ne '-' && $sitePolymorphism->parentSymbol ne '-')
			{	
				$novelGene = 0;
				$p = $gene->endGene;
				last;			
			}
			if($p == $gene->endGene)
			{
				last;
			}
		}
	}
	my $geneChange = 0;
	my $percentageNtChange = 0;
	my $nIndelsParent = 0;
	my $nIndels = 0;
	for(my $p = $gene->startGene; $p <= $gene->endGene; $p++)
	{
		if(defined($polymorphismsSS17{$p}))
		{
			$geneChange = 1;
			my @sitePolymorphisms = @{$polymorphismsSS17{$p}};
			$percentageNtChange += @sitePolymorphisms;
			foreach my $sitePolymorphism (@sitePolymorphisms)
			{
				if($sitePolymorphism->parentSymbol eq '-')
				{
					$nIndelsParent++;
				}
				if($sitePolymorphism->symbol eq '-')
				{
					$nIndels++;
				}
				if($p == $gene->endGene)
				{
					last;
				}
			}	
		}
	}
	$percentageNtChange /= ($gene->endGene - $gene->startGene + 1);
	my $proteinChange =  undef;
	my $onlyNSs = undef;
	my @NSs = ();
	if($gene->type eq 'CDS' && ($nIndelsParent != 0 || $nIndels != 0))
	{
		$proteinChange = 1;
		$onlyNSs = 0;
	}
	elsif($gene->type eq 'CDS')
	{
		@NSs = compareGenes($gene, \%polymorphismsSS17);
		if(@NSs == 0)
		{
			$proteinChange = 0;
			$onlyNSs = 0;
		}
		else
		{
			$proteinChange = 1;
			$onlyNSs = 1;			
		}
	}
	my $upstreamChange = 0;
	for(my $p = $gene->startUpstream; $p <= $gene->endUpstream; $p++)
	{
		if(defined($polymorphismsSS17{$p}))
		{
			$upstreamChange = 1;
			last;
		}
	}
	my $downstreamChange = 0;
	for(my $p = $gene->startDownstream; $p <= $gene->endDownstream; $p++)
	{
		if(defined($polymorphismsSS17{$p}))
		{
			$downstreamChange = 1;
			last;
		}
	}
	my $mutatedInSS52 = 0;
	my $start = min($gene->startUpstream, $gene->startDownstream);
	my $end = max($gene->endDownstream, $gene->endUpstream);
	for(my $p = $start; $p <= $end; $p++)
	{
		if(defined($polymorphismsSS52{$p}))
		{
			$mutatedInSS52 = 1;
			last;
		}
	}
	$gene->novelGene($novelGene);
	$gene->geneChange($geneChange);
	$gene->percentageNtChange($percentageNtChange);
	$gene->proteinChange($proteinChange);
	$gene->onlyNSs($onlyNSs);
	$gene->NSs([(@NSs)]);
	$gene->upstreamChange($upstreamChange);
	$gene->downstreamChange($downstreamChange);
	$gene->mutatedInSS52($mutatedInSS52);
}

struct SequenceDeletedInSS17 => {
	sequence => '$',
	alsoSS52 => '$'
};
my @sequencesDeletedInSS17 = ();
foreach my $subalignment (@subalignments)
{
	my $seqEC4115 = $subalignment->{'EC4115'}->sequence;
	my $seqTW14359 = $subalignment->{'TW14359'}->sequence;
	my $seqEDL933 = $subalignment->{'EDL933'}->sequence;
	my $seqSakai = $subalignment->{'Sakai'}->sequence;
	my $seqSS17 = $subalignment->{'SS17'}->sequence;
	my $seqSS52 = $subalignment->{'SS52'}->sequence;
	my $seqDelInSS17 = '';
	my $seqDelInSS59 = '';
	for(my $i = 0; $i < length($seqSS17); $i++)
	{
		my $symEC4115 = substr($seqEC4115, $i, 1);
		my $symTW14359 = substr($seqTW14359, $i, 1);
		my $symEDL933 = substr($seqEDL933, $i, 1);
		my $symSakai = substr($seqSakai, $i, 1);
		my $symSS17 = substr($seqSS17, $i, 1);
		my $symSS52 = substr($seqSS52, $i, 1);
		if($symSS17 eq '-' && $symEC4115 ne '-' && $symTW14359 ne '-' && $symEDL933 ne '-' && $symSakai ne '-')
		{
			$seqDelInSS17 .= $symEC4115;
			if($symSS52 eq '-')
			{
				$seqDelInSS59 .= $symEDL933;
			}
		}
		else
		{
			if(length($seqDelInSS17) >= 1000)
			{
				my $sequenceDeletedInSS17 = SequenceDeletedInSS17->new();
				$sequenceDeletedInSS17->sequence($seqDelInSS17);
				$sequenceDeletedInSS17->alsoSS52(0);
				if(length($seqDelInSS59) >= 0.9*length($seqDelInSS17)
				   && length($seqDelInSS59) <= 1.1*length($seqDelInSS17))
				{
					$sequenceDeletedInSS17->alsoSS52(1);
				}
				push(@sequencesDeletedInSS17, $sequenceDeletedInSS17);
			}
			$seqDelInSS17 = '';
			$seqDelInSS59 = '';
		}
	}
	if(length($seqDelInSS17) >= 1000)
	{
		my $sequenceDeletedInSS17 = SequenceDeletedInSS17->new();
		$sequenceDeletedInSS17->sequence = $seqDelInSS17;
		$sequenceDeletedInSS17->alsoSS52 = 0;
		if(length($seqDelInSS59) >= 0.9*length($seqDelInSS17)
			&& length($seqDelInSS59) <= 1.1*length($seqDelInSS17))
		{
			$sequenceDeletedInSS17->alsoSS52(1);
		}
		push(@sequencesDeletedInSS17, $sequenceDeletedInSS17);
	}
}

open(OUT, ">$OUTPUT_FILE") || die("Fatal error: Cannot open $OUTPUT_FILE.");

print OUT "###################################################################\n";
print OUT "Novel genes\n";
print OUT "###################################################################\n";
my $count = 0;
foreach my $gene (@genes)
{
	next unless $gene->novelGene;
	$count++;
}
printf OUT "Count: %d\n", $count;
print OUT "Type!Identifier!Name!Strand!Start!End!Description!Gene change(%)!Nonsynonymous substitutions\n";
foreach my $gene (@genes)
{
	next unless $gene->novelGene;
	print OUT $gene->type if defined($gene->type);
	print OUT '!';
	print OUT $gene->identifier if defined($gene->identifier);
	print OUT '!';
	print OUT $gene->name if defined($gene->name);
	print OUT '!';	
	print OUT $gene->strand if defined($gene->strand);
	print OUT '!';
	print OUT $gene->startGene if defined($gene->startGene);
	print OUT '!';
	print OUT $gene->endGene if defined($gene->endGene);
	print OUT '!';
	print OUT $gene->description if defined($gene->description);
	print OUT '!';
	printf OUT "%.2f", 100*$gene->percentageNtChange if defined($gene->percentageNtChange);
	print OUT "!\n";
}
print OUT "\n";

print OUT "###################################################################\n";
print OUT "Deleted genes\n";
print OUT "###################################################################\n";
$count = 0;
foreach my $sequenceDeletedInSS17 (@sequencesDeletedInSS17)
{
	$count++;
}
printf OUT "Count: %d\n", $count;
for(my $i = 0; $i < @sequencesDeletedInSS17; $i++)
{
	printf OUT ">%d\n", $i+1;
	printf OUT "%s\n", $sequencesDeletedInSS17[$i]->sequence;
}
print OUT "\n";

print OUT "###################################################################\n";
print OUT "Protein changes\n";
print OUT "###################################################################\n";
$count = 0;
foreach my $gene (@genes)
{
	next if $gene->novelGene;
	next unless defined($gene->proteinChange) && $gene->proteinChange;
	next unless $gene->percentageNtChange < 0.05; 
	$count++;
}
printf OUT "Count: %d\n", $count;
print OUT "Type!Identifier!Name!Strand!Start!End!Description!Gene change(%)!Nonsynonymous substitutions\n";
foreach my $gene (@genes)
{
	next if $gene->novelGene;
	next unless defined($gene->proteinChange) && $gene->proteinChange;
	next unless $gene->percentageNtChange < 0.05; 
	print OUT $gene->type if defined($gene->type);
	print OUT '!';
	print OUT $gene->identifier if defined($gene->identifier);
	print OUT '!';
	print OUT $gene->name if defined($gene->name);
	print OUT '!';	
	print OUT $gene->strand if defined($gene->strand);
	print OUT '!';
	print OUT $gene->startGene if defined($gene->startGene);
	print OUT '!';
	print OUT $gene->endGene if defined($gene->endGene);
	print OUT '!';
	print OUT $gene->description if defined($gene->description);
	print OUT '!';
	printf OUT "%.2f", 100*$gene->percentageNtChange if defined($gene->percentageNtChange);
	print OUT '!';
	if(defined($gene->onlyNSs) && $gene->onlyNSs && defined($gene->NSs))
	{
		my @NSs = @{$gene->NSs};
		for(my $i = 0; $i < @NSs; $i++)
		{
			if($i == 0)
			{
				print OUT "$NSs[$i]";
			}
			else
			{
				print OUT ", $NSs[$i]";
			}
		}
	}
	print OUT "\n";
}
print OUT "\n";

print OUT "###################################################################\n";
print OUT "Changes within $UPSTREAM_SIZE bp upstream\n";
print OUT "###################################################################\n";
$count = 0;
foreach my $gene (@genes)
{
	next if $gene->novelGene;
	next if defined($gene->proteinChange) && $gene->proteinChange;
	next unless $gene->upstreamChange;
	$count++;
}
printf OUT "Count: %d\n", $count;
print OUT "Type!Identifier!Name!Strand!Start!End!Description!Gene change(%)!Nonsynonymous substitutions\n";
foreach my $gene (@genes)
{
	next if $gene->novelGene;
	next if defined($gene->proteinChange) && $gene->proteinChange;
	next unless $gene->upstreamChange;
	print OUT $gene->type if defined($gene->type);
	print OUT '!';
	print OUT $gene->identifier if defined($gene->identifier);
	print OUT '!';
	print OUT $gene->name if defined($gene->name);
	print OUT '!';	
	print OUT $gene->strand if defined($gene->strand);
	print OUT '!';
	print OUT $gene->startGene if defined($gene->startGene);
	print OUT '!';
	print OUT $gene->endGene if defined($gene->endGene);
	print OUT '!';
	print OUT $gene->description if defined($gene->description);
	print OUT "!!\n";
}
print OUT "\n";

print OUT "###################################################################\n";
print OUT "Changes within $DOWNSTREAM_SIZE bp downstream\n";
print OUT "###################################################################\n";
$count = 0;
foreach my $gene (@genes)
{
	next if $gene->novelGene;
	next if defined($gene->proteinChange) && $gene->proteinChange;
	next if $gene->upstreamChange;
	next unless $gene->downstreamChange;
	$count++;
}
printf OUT "Count: %d\n", $count;
print OUT "Type!Identifier!Name!Strand!Start!End!Description!Gene change(%)!Nonsynonymous substitutions\n";
foreach my $gene (@genes)
{
	next if $gene->novelGene;
	next if defined($gene->proteinChange) && $gene->proteinChange;
	next if $gene->upstreamChange;
	next unless $gene->downstreamChange;
	print OUT $gene->type if defined($gene->type);
	print OUT '!';
	print OUT $gene->identifier if defined($gene->identifier);
	print OUT '!';
	print OUT $gene->name if defined($gene->name);
	print OUT '!';	
	print OUT $gene->strand if defined($gene->strand);
	print OUT '!';
	print OUT $gene->startGene if defined($gene->startGene);
	print OUT '!';
	print OUT $gene->endGene if defined($gene->endGene);
	print OUT '!';
	print OUT $gene->description if defined($gene->description);
	print OUT "!!\n";
}
print OUT "\n";

print OUT "###################################################################\n";
print OUT "Other coding changes\n";
print OUT "###################################################################\n";
$count = 0;
foreach my $gene (@genes)
{
	next if $gene->novelGene;
	next if defined($gene->proteinChange) && $gene->proteinChange;
	next if $gene->upstreamChange;
	next if $gene->downstreamChange;
	next unless $gene->geneChange;
	$count++;
}
printf OUT "Count: %d\n", $count;
print OUT "Type!Identifier!Name!Strand!Start!End!Description!Gene change(%)!Nonsynonymous substitutions\n";
foreach my $gene (@genes)
{
	next if $gene->novelGene;
	next if defined($gene->proteinChange) && $gene->proteinChange;
	next if $gene->upstreamChange;
	next if $gene->downstreamChange;
	next unless $gene->geneChange;
	print OUT $gene->type if defined($gene->type);
	print OUT '!';
	print OUT $gene->identifier if defined($gene->identifier);
	print OUT '!';
	print OUT $gene->name if defined($gene->name);
	print OUT '!';	
	print OUT $gene->strand if defined($gene->strand);
	print OUT '!';
	print OUT $gene->startGene if defined($gene->startGene);
	print OUT '!';
	print OUT $gene->endGene if defined($gene->endGene);
	print OUT '!';
	print OUT $gene->description if defined($gene->description);
	print OUT '!';
	printf OUT "%.2f", 100*$gene->percentageNtChange if defined($gene->percentageNtChange);
	print OUT "!\n";
}
print OUT "\n";

print OUT "###################################################################\n";
print OUT "Novel genes with SS52 screen\n";
print OUT "###################################################################\n";
$count = 0;
foreach my $gene (@genes)
{
	next unless $gene->novelGene;
	next unless $gene->mutatedInSS52;
	$count++;
}
printf OUT "Count: %d\n", $count;
print OUT "Type!Identifier!Name!Strand!Start!End!Description!Gene change(%)!Nonsynonymous substitutions\n";
foreach my $gene (@genes)
{
	next unless $gene->novelGene;
	next unless $gene->mutatedInSS52;
	print OUT $gene->type if defined($gene->type);
	print OUT '!';
	print OUT $gene->identifier if defined($gene->identifier);
	print OUT '!';
	print OUT $gene->name if defined($gene->name);
	print OUT '!';	
	print OUT $gene->strand if defined($gene->strand);
	print OUT '!';
	print OUT $gene->startGene if defined($gene->startGene);
	print OUT '!';
	print OUT $gene->endGene if defined($gene->endGene);
	print OUT '!';
	print OUT $gene->description if defined($gene->description);
	print OUT '!';
	printf OUT "%.2f", 100*$gene->percentageNtChange if defined($gene->percentageNtChange);
	print OUT "!\n";
}
print OUT "\n";

print OUT "###################################################################\n";
print OUT "Deleted genes with SS52 screen\n";
print OUT "###################################################################\n";
$count = 0;
foreach my $sequenceDeletedInSS17 (@sequencesDeletedInSS17)
{
	next unless $sequenceDeletedInSS17->alsoSS52;
	$count++;
}
printf OUT "Count: %d\n", $count;
for(my $i = 0; $i < @sequencesDeletedInSS17; $i++)
{
	next unless $sequencesDeletedInSS17[$i]->alsoSS52;	
	printf OUT ">%d\n", $i+1;
	printf OUT "%s\n", $sequencesDeletedInSS17[$i]->sequence;
}
print OUT "\n";

print OUT "###################################################################\n";
print OUT "Protein changes with SS52 screen\n";
print OUT "###################################################################\n";
$count = 0;
foreach my $gene (@genes)
{
	next if $gene->novelGene;
	next unless defined($gene->proteinChange) && $gene->proteinChange;
	next unless $gene->percentageNtChange < 0.05; 
	next unless $gene->mutatedInSS52;
	$count++;
}
printf OUT "Count: %d\n", $count;
print OUT "Type!Identifier!Name!Strand!Start!End!Description!Gene change(%)!Nonsynonymous substitutions\n";
foreach my $gene (@genes)
{
	next if $gene->novelGene;
	next unless defined($gene->proteinChange) && $gene->proteinChange;
	next unless $gene->percentageNtChange < 0.05; 
	next unless $gene->mutatedInSS52;
	print OUT $gene->type if defined($gene->type);
	print OUT '!';
	print OUT $gene->identifier if defined($gene->identifier);
	print OUT '!';
	print OUT $gene->name if defined($gene->name);
	print OUT '!';	
	print OUT $gene->strand if defined($gene->strand);
	print OUT '!';
	print OUT $gene->startGene if defined($gene->startGene);
	print OUT '!';
	print OUT $gene->endGene if defined($gene->endGene);
	print OUT '!';
	print OUT $gene->description if defined($gene->description);
	print OUT '!';
	printf OUT "%.2f", 100*$gene->percentageNtChange if defined($gene->percentageNtChange);
	print OUT '!';
	if(defined($gene->onlyNSs) && $gene->onlyNSs && defined($gene->NSs))
	{
		my @NSs = @{$gene->NSs};
		for(my $i = 0; $i < @NSs; $i++)
		{
			if($i == 0)
			{
				print OUT "$NSs[$i]";
			}
			else
			{
				print OUT ", $NSs[$i]";
			}
		}
	}
	print OUT "\n";
}
print OUT "\n";

print OUT "###################################################################\n";
print OUT "Changes within $UPSTREAM_SIZE bp upstream with SS52 screen\n";
print OUT "###################################################################\n";
$count = 0;
foreach my $gene (@genes)
{
	next if $gene->novelGene;
	next if defined($gene->proteinChange) && $gene->proteinChange;
	next unless $gene->upstreamChange;
	next unless $gene->mutatedInSS52;
	$count++;
}
printf OUT "Count: %d\n", $count;
print OUT "Type!Identifier!Name!Strand!Start!End!Description!Gene change(%)!Nonsynonymous substitutions\n";
foreach my $gene (@genes)
{
	next if $gene->novelGene;
	next if defined($gene->proteinChange) && $gene->proteinChange;
	next unless $gene->upstreamChange;
	next unless $gene->mutatedInSS52;
	print OUT $gene->type if defined($gene->type);
	print OUT '!';
	print OUT $gene->identifier if defined($gene->identifier);
	print OUT '!';
	print OUT $gene->name if defined($gene->name);
	print OUT '!';	
	print OUT $gene->strand if defined($gene->strand);
	print OUT '!';
	print OUT $gene->startGene if defined($gene->startGene);
	print OUT '!';
	print OUT $gene->endGene if defined($gene->endGene);
	print OUT '!';
	print OUT $gene->description if defined($gene->description);
	print OUT "!!\n";
}
print OUT "\n";

print OUT "###################################################################\n";
print OUT "Changes within $DOWNSTREAM_SIZE bp downstream with SS52 screen\n";
print OUT "###################################################################\n";
$count = 0;
foreach my $gene (@genes)
{
	next if $gene->novelGene;
	next if defined($gene->proteinChange) && $gene->proteinChange;
	next if $gene->upstreamChange;
	next unless $gene->downstreamChange;
	next unless $gene->mutatedInSS52;
	$count++;
}
printf OUT "Count: %d\n", $count;
print OUT "Type!Identifier!Name!Strand!Start!End!Description!Gene change(%)!Nonsynonymous substitutions\n";
foreach my $gene (@genes)
{
	next if $gene->novelGene;
	next if defined($gene->proteinChange) && $gene->proteinChange;
	next if $gene->upstreamChange;
	next unless $gene->downstreamChange;
	next unless $gene->mutatedInSS52;
	print OUT $gene->type if defined($gene->type);
	print OUT '!';
	print OUT $gene->identifier if defined($gene->identifier);
	print OUT '!';
	print OUT $gene->name if defined($gene->name);
	print OUT '!';	
	print OUT $gene->strand if defined($gene->strand);
	print OUT '!';
	print OUT $gene->startGene if defined($gene->startGene);
	print OUT '!';
	print OUT $gene->endGene if defined($gene->endGene);
	print OUT '!';
	print OUT $gene->description if defined($gene->description);
	print OUT "!!\n";
}
print OUT "\n";

print OUT "###################################################################\n";
print OUT "Other coding changes with SS52 screen\n";
print OUT "###################################################################\n";
$count = 0;
foreach my $gene (@genes)
{
	next if $gene->novelGene;
	next if defined($gene->proteinChange) && $gene->proteinChange;
	next if $gene->upstreamChange;
	next if $gene->downstreamChange;
	next unless $gene->geneChange;
	next unless $gene->mutatedInSS52;
	$count++;
}
printf OUT "Count: %d\n", $count;
print OUT "Type!Identifier!Name!Strand!Start!End!Description!Gene change(%)!Nonsynonymous substitutions\n";
foreach my $gene (@genes)
{
	next if $gene->novelGene;
	next if defined($gene->proteinChange) && $gene->proteinChange;
	next if $gene->upstreamChange;
	next if $gene->downstreamChange;
	next unless $gene->geneChange;
	next unless $gene->mutatedInSS52;
	print OUT $gene->type if defined($gene->type);
	print OUT '!';
	print OUT $gene->identifier if defined($gene->identifier);
	print OUT '!';
	print OUT $gene->name if defined($gene->name);
	print OUT '!';	
	print OUT $gene->strand if defined($gene->strand);
	print OUT '!';
	print OUT $gene->startGene if defined($gene->startGene);
	print OUT '!';
	print OUT $gene->endGene if defined($gene->endGene);
	print OUT '!';
	print OUT $gene->description if defined($gene->description);
	print OUT '!';
	printf OUT "%.2f", 100*$gene->percentageNtChange if defined($gene->percentageNtChange);
	print OUT "!\n";
}
print OUT "\n";

close(OUT);
