# Supplementary material for: Comparative Analysis of Super-Shedder Strains of Escherichia coli O157:H7 Reveals Distinctive Genomic Features and a Strongly Aggregative Adherent Phenotype on Bovine Rectoanal Junction Squamous Epithelial Cells
Source: PLoS One. 2015 Feb 9;10(2):e0116743. doi: 10.1371/journal.pone.0116743 (PMC4321836; doi:10.1371/journal.pone.0116743)
Supplement: S1 Table — (XLSX) [file pone.0116743.s003.xlsx]

## Sheet: MLST
	adk	fumC	gyrB	icd	mdh	purA	recA
SS17	12	12	8	12	15	2	2
EDL933	12	12	8	12	15	2	2
Sakai	12	12	8	12	15	2	2
EC4115	12	12	8	12	15	2	2
TW14359	12	12	8	12	15	2	2
Multilocus typing (MLST) – 15 housekeeping genes
The E. coli MLST scheme uses internal fragments of the following seven house-keeping genes:
	adk (adenylate kinase)
	fumC (fumarate hydratase)
	gyrB (DNA gyrase)
	icd (isocitrate/isopropylmalate dehydrogenase)
	mdh (malate dehydrogenase)
	purA (adenylosuccinate dehydrogenase)
	recA (ATP/GTP binding motif)
Website Used:		http://mlst.warwick.ac.uk/mlst/dbs/Ecoli
