# Supplementary material for: Comparative Analysis of Super-Shedder Strains of Escherichia coli O157:H7 Reveals Distinctive Genomic Features and a Strongly Aggregative Adherent Phenotype on Bovine Rectoanal Junction Squamous Epithelial Cells
Source: PLoS One. 2015 Feb 9;10(2):e0116743. doi: 10.1371/journal.pone.0116743 (PMC4321836; doi:10.1371/journal.pone.0116743)
Supplement: S3 Table — (XLSX) [file pone.0116743.s005.xlsx]

## Sheet: Virulence Genes in SS17
Gene	COG Name	Product	Role in Virulence	Location
afuA	COG1840	periplasmic ferric iron-binding protein	Nutrient Acquisition	Chromosome
afuB	COG1178	putative permease component of transport system for ferric iron	Nutrient Acquisition	Chromosome
afuC	COG3842	putative ATP-binding component of a transport system	Nutrient Acquisition	Chromosome
bssR		Biofilm regulator	Gene Regulator	Chromosome
cah	COG3468	Calcium-Binding Antigen-43 Homologue	Non-Fimbrial Adhesin	Chromosome
cesA		LEE-encoded chaperone	LEE-encoded effector secretion	Chromosome
cesD	COG0457	LEE-encoded type III secretion system factor	LEE-encoded effector secretion	Chromosome
cesD2		predicted chaperone	LEE-encoded effector secretion	Chromosome
cesF		chaperone for type III secretion of EspF	LEE-mediated host cell effects	Chromosome
cesT		molecular chaperone	LEE-encoded effector secretion	Chromosome
chuA	COG1629	outer membrane heme/hemoglobin receptor	Nutrient Acquisition	Chromosome
chuS	COG3720	heme oxygenase	Nutrient Acquisition	Chromosome
chuT	COG4558	Periplasmic-heme binding protein	Nutrient Acquisition	Chromosome
chuU	COG0609	Heme ABC transporter	Nutrient Acquisition	Chromosome
chuW	COG0635	Protein associated with heme-uptake	Nutrient Acquisition	Chromosome
chuX	COG3721	Heme-based iron utilization protein	Nutrient Acquisition	Chromosome
chuY	COG0702	Flavin Reductase	Nutrient Acquisition	Chromosome
cpxR	COG0745	Regulator of Type IV pili/Curli by Cell-Interaction	Regulator	Chromosome
crl		Curli-operon regulator	Regulator	Chromosome
csgA		cryptic curlin major subunit	Fimbrial-like adhesin	Chromosome
csgB		curlin nucleator protein, minor subunit in curli	Fimbrial-like adhesin	Chromosome
csgC		predicted curli production protein	Adhesin Biogenesis	Chromosome
csgD	COG2771	Transcriptional regulator for 2nd curli operon	Regulator	Chromosome
csgE		predicted transport protein	Usher Protein	Chromosome
csgF		predicted transport protein	Usher Protein	Chromosome
csgG	COG1462	curli production assembly/transport component	Usher Protein	Chromosome
eae		intimin adherence protein	Non-Fimbrial Adhesin	Chromosome
eaeH		Putative adhesin with Ig-Like class 3 domain	Non-Fimbrial Adhesin	Chromosome
ecpD		putative fimbrial chaperone protein	Chaperone	Chromosome
ecpE		predicted chaperone	Chaperone	Chromosome
efa1		Central fragment of efa1	Non-Fimbrial Adhesin	Chromosome
eivA	COG4789	type III secretion apparatus protein	LEE-encoded effector secretion	Chromosome
eivE		putative secreted protein	LEE-mediated host cell effects	Chromosome
eivF		putative regulatory protein for type III secretion apparatus	Functional Regulation	Chromosome
eivG	COG1450	type III secretion apparatus protein	LEE-encoded effector secretion	Chromosome
eivI		type III secretion apparatus protein	LEE-encoded effector secretion	Chromosome
eivJ		type III secretion apparatus protein	LEE-encoded effector secretion	Chromosome
epaO	COG1886	type III secretion apparatus protein	Non-LEE-encoded effector secretion	Chromosome
epaQ	COG4794	type III secretion apparatus protein	Non-LEE-encoded effector secretion	Chromosome
epaR1	COG4791	putative virulence factor	Host-cell damage	Chromosome
epaR2		putative virulence factor	LEE-encoded effector secretion	Chromosome
eprH		virulence factor	Host-cell damage	Chromosome
eprJ		putative Type III secretion apparatus protein	Non-LEE-encoded effector secretion	Chromosome
eprK	COG4669	putative lipoprotein of type III secretion apparatus	Non-LEE-encoded effector secretion	Chromosome
escC	COG1450	type III needle complex subunit	LEE-encoded effector secretion	Chromosome
escD		LEE-encoded type III secretion system component	LEE-encoded effector secretion	Chromosome
escE		LEE-encoded type III secretion system factor	LEE-encoded effector secretion	Chromosome
escF		LEE-encoded type III secretion system component	LEE-encoded effector secretion	Chromosome
escI		LEE-encoded predicted type III secretion system component	LEE-encoded effector secretion	Chromosome
escJ	COG4669	LEE-encoded type III secretion system factor	LEE-encoded effector secretion	Chromosome
escL		LEE-encoded predicted type III secretion system factor	LEE-encoded effector secretion	Chromosome
escN	COG1157	LEE-encoded type III secretion system factor	LEE-encoded effector secretion	Chromosome
escQ	COG1886	LEE-encoded type III secretion system factor	LEE-encoded effector secretion	Chromosome
escR	COG4790	LEE-encoded type III secretion system factor	LEE-encoded effector secretion	Chromosome
escS	COG4794	LEE-encoded type III secretion system factor	LEE-encoded effector secretion	Chromosome
escT	COG4791	LEE-encoded type III secretion system factor	LEE-encoded effector secretion	Chromosome
escU	COG4792	LEE-encoded type III secretion system factor	LEE-encoded effector secretion	Chromosome
escV	COG4789	LEE-encoded type III secretion system factor	LEE-encoded effector secretion	Chromosome
espA		secreted protein EspA	LEE-mediated host cell effects	Chromosome
espB		secreted protein EspB	LEE-mediated host cell effects	Chromosome
espD	COG5613	secreted protein EspD	LEE-mediated host cell effects	Chromosome
espF		LEE-encoded type III secreted effector	LEE-mediated host cell effects	Chromosome
espG		LEE-encoded type III secreted effector	LEE-mediated host cell effects	Chromosome
espH		LEE-encoded type III secreted effector	LEE-mediated host cell effects	Chromosome
espJ		translocated type III secretion system effector	LEE-mediated host cell effects	Chromosome
espL1	COG0666	predicted non-LEE-encoded type III secreted effector	Non-LEE mediated host cell effects	Chromosome
espL2		non-LEE-encoded type III secreted effector	Non-LEE mediated host cell effects	Chromosome
espL4		predicted non-LEE-encoded type III secreted effector	Non-LEE mediated host cell effects	Chromosome
espM1		non-LEE-encoded type III secreted effector	Non-LEE mediated host cell effects	Chromosome
espM2		non-LEE-encoded type III secreted effector	Non-LEE mediated host cell effects	Chromosome
espN		non-LEE-encoded type III secreted effector	Non-LEE mediated host cell effects	Chromosome
espP	COG3468	extracellular serine protease	Host-cell damage	Chromosome
espP	COG3468	Type V secretion protein	Host-cell damage	pO157
espR1	COG4886	predicted non-LEE-encoded type III secreted effector	Non-LEE mediated host cell effects	Chromosome
espR3	COG4886	predicted non-LEE-encoded type III secreted effector	Non-LEE mediated host cell effects	Chromosome
espR4	COG4886	predicted non-LEE-encoded type III secreted effector	Non-LEE mediated host cell effects	Chromosome
espW		non-LEE-encoded type III secreted effector	Non-LEE mediated host cell effects	Chromosome
espX1		predicted non-LEE-encoded type III secreted effector	Non-LEE mediated host cell effects	Chromosome
espX2		non-LEE-encoded type III secreted effector	Non-LEE mediated host cell effects	Chromosome
espX2		non-LEE-encoded type III secreted effector	Non-LEE mediated host cell effects	Chromosome
espX6	COG1357	predicted non-LEE-encoded type III secreted effector	LEE-mediated host cell effects	Chromosome
espX7		non-LEE-encoded type III secreted effector	Non-LEE mediated host cell effects	Chromosome
espY1		non-LEE-encoded type III secreted effector	Non-LEE mediated host cell effects	Chromosome
espY3		predicted non-LEE-encoded type III secreted effector	Non-LEE mediated host cell effects	Chromosome
espY3		predicted non-LEE-encoded type III secreted effector	Non-LEE mediated host cell effects	Chromosome
espY4		non-LEE-encoded type III secreted effector	Non-LEE mediated host cell effects	Chromosome
espZ		translocated effector protein	LEE-mediated host cell effects	Chromosome
etgA	COG0741	predicted lytic transglycosylase	LEE-encoded effector secretion	Chromosome
etpC	COG3031	type II secretion protein	Effector of Adherence	pO157
etpD	COG1450	type II secretion protein	Effector of Adherence	pO157
etpE	COG2804	type II secretion protein	Effector of Adherence	pO157
etpF	COG1459	type II secretion protein	Effector of Adherence	pO157
etpG	COG2165	type II secretion protein	Effector of Adherence	Chromosome
etpG	COG2165	type II secretion protein	Effector of Adherence	pO157
etpH	COG2165	type II secretion protein	Effector of Adherence	pO157
etpI	COG2165	type II secretion protein	Effector of Adherence	pO157
etpJ	COG4795	type II secretion protein	Effector of Adherence	pO157
etpK	COG3156	type II secretion protein	Effector of Adherence	pO157
etpL	COG3297	type II secretion protein	Effector of Adherence	pO157
etpM	COG3149	type II secretion protein	Effector of Adherence	pO157
etpN	COG1989	type II secretion protein	Effector of Adherence	pO157
etpO		type II secretion protein	Effector of Adherence	pO157
feoB	COG0370	Ferrous iron transporter, protein B	Nutrient Acquisition	Chromosome
fimA	COG3539	Major type 1 subunit fimbrin (pilin)	Fimbrial-like adhesin	Chromosome
fimB	COG0582	tyrosine recombinase of on/off regulator of fimA	Regulator	Chromosome
fimC	COG3121	periplasmic chaperone, required for type 1 fimbriae	Chaperone	Chromosome
fimC	COG3121	putative fimbrial chaperone	Chaperone	Chromosome
fimD		outer membrane usher	Usher Protein	Chromosome
fimF		fimbrial morphology	Chaperone	Chromosome
fimG		minor subunit of type 1 fimbriae	Fimbrial-like adhesin	Chromosome
fimH		minor fimbrial subunit, D-mannose specific adhesin	Fimbrial-like adhesin	Chromosome
fimI	COG3539	fimbrial protein involved in type 1 pilus biosynthesis	Adhesin Biogenesis	Chromosome
fimZ	COG2197	predicted DNA-binding transcriptional regulator	Regulator	Chromosome
fliC	COG1344	flagellar filament structural protein (flagellin)	Motility	Chromosome
fliD	COG1345	Flagellar Hook-associated protein	Motility	Chromosome
fliF	COG1766	M-Ring protein	Motility	Chromosome
fliG	COG1536	Motor switch protein	Motility	Chromosome
fliH	COG1317	Flagellar assembly protein	Motility	Chromosome
fliI	COG1157	Flagellum-specific ATP synthase	Motility	Chromosome
fliJ	COG2882	flagellar protein	Motility	Chromosome
fliK	COG3144	Hook length control protein	Motility	Chromosome
fliL	COG1580	flagellar biosynthesis protein	Motility	Chromosome
fliM	COG1868	Flagellar motor switch protein	Motility	Chromosome
fliN	COG1886	Flagellar motor switch protein	Motility	Chromosome
fliO	COG3190	flagellar biosynthesis protein	Motility	Chromosome
fliP	COG1338	flagellar biosynthesis protein	Motility	Chromosome
fliQ	COG1987	flagellar biosynthesis protein	Motility	Chromosome
fliR	COG1684	flagellar biosynthesis protein	Motility	Chromosome
fliS	COG1516	flagellar biosynthesis protein	Motility	Chromosome
fliT		predicted chaperone	Motility	Chromosome
fmlA	COG3539	major subunit of F9 fimbriae	Fimbrial-like adhesin	Chromosome
fmlB	COG3121	F9 fimbriae chaperone	Chaperone	Chromosome
fmlC	COG3188	F9 fimbriae usher protein	Usher Protein	Chromosome
fmlD		F9 fimbriae adhesin	Fimbrial-like adhesin	Chromosome
grlA		LEE-encoded positive regulator of transcription	Transcriptional Regulation	Chromosome
grlR		LEE-encoded negative regulator of transcription	Transcriptional Regulation	Chromosome
hcpA	COG4969	type IV major pilin subunit	Fimbrial-like adhesin	Chromosome
hcpB	COG2804	protein with nucleoside triphosphate hydrolase domain	Adhesin Biogenesis	Chromosome
hcpC	COG1459	assembly protein in type IV pilin biogenesis,	Adhesin Biogenesis	Chromosome
hha		Regulator of FliC/Curlin genes	Regulator	Chromosome
hlyA	COG2931	Hemolysin toxin protein	Host-cell damage	pO157
hlyB	COG2274	Hemolysin toxin protein	Host-cell damage	pO157
hlyC	COG2994	Hemolysin toxin protein	Host-cell damage	pO157
hlyD	COG0845	Hemolysin toxin protein	Host-cell damage	pO157
hslJ	COG3187	heat-inducible protein	Resistance	Chromosome
htrE	COG3188	Putative fimbrial usher protein	Usher Protein	Chromosome
hydN	COG1142	formate dehydrogenase-H, [4Fe-4S] ferredoxin subunit	Resistance	Chromosome
iha	COG4771	IrgA-Homologue adhesin/enterobactin receptor	Non-Fimbrial Adhesin	Chromosome
ihfA	COG0776	Regulates expression of Type I Fim and Flagella	Regulator	Chromosome
Inv		Adherence and invasion OMP	Non-Fimbrial Adhesin	Chromosome
kdtA	COG1519	3-deoxy-D-manno-octulosonic-acid transferase	Endotoxin Biosynthesis	Chromosome
ler	COG2916	locus of enterocyte effacement (LEE)-encoded regulator	Transcriptional Regulation	Chromosome
lpfA	COG3539	putative major fimbrial subunit	Fimbrial-like adhesin	Chromosome
lpfA2	COG3539	putative major fimbrial subunit	Fimbrial-like adhesin	Chromosome
lpfB2	COG3121	putative fimbrial chaperone	Chaperone	Chromosome
lpfD		putative fimbrial protein	Fimbrial-like adhesin	Chromosome
lpfD2		putative fimbrial protein	Fimbrial-like adhesin	Chromosome
lpfE		Putative fimbrial subunit	Fimbrial-like adhesin	Chromosome
lpxA	COG1043	UDP-N-acetylglucosamine acyltransferase	Endotoxin Biosynthesis	Chromosome
lpxB	COG0763	tetraacyldisaccharide-1-P synthase	Endotoxin Biosynthesis	Chromosome
lpxC	COG0774	UDP-3-O-acyl N-acetylglucosamine deacetylase	Endotoxin Biosynthesis	Chromosome
lpxD	COG1044	UDP-3-O-(3-hydroxymyristoyl)-glucosamine N-acyltransferase	Endotoxin Biosynthesis	Chromosome
lpxK	COG1663	lipid A 4' kinase	Endotoxin Biosynthesis	Chromosome
lpxL	COG1560	lauryl-acyl carrier protein (ACP)-dependent acyltransferase	Endotoxin Biosynthesis	Chromosome
lpxM	COG1560	acyl (myristate) transferase	Endotoxin Biosynthesis	Chromosome
luxS	COG1854	Auto-inducer 2 synthase	Signalling	Chromosome
map	COG0024	mitochondrial associated type III secreted effector protein	LEE-mediated host cell effects	Chromosome
mdtI	COG2076	multidrug efflux system transporter	Resistance	Chromosome
motA	COG1291	Stator of flagellar motor	Motility	Chromosome
motB	COG1360	Stator of flagellar motor	Motility	Chromosome
mviM	COG0673	Virulence factor	Host-cell damage	Chromosome
nleA		non-LEE-encoded type III secreted effector	Non-LEE-encoded effector secretion	Chromosome
nleB1		non-LEE-encoded type III secreted effector	Non-LEE mediated host cell effects	Chromosome
nleB2		non-LEE-encoded type III secreted effector	Non-LEE mediated host cell effects	Chromosome
nleC		non-LEE-encoded type III secreted effector	Non-LEE mediated host cell effects	Chromosome
nleD		non-LEE-encoded type III secreted effector	Non-LEE mediated host cell effects	Chromosome
nleE		non-LEE-encoded type III secreted effector	Non-LEE mediated host cell effects	Chromosome
nleF		non-LEE-encoded type III secreted effector	Non-LEE mediated host cell effects	Chromosome
nleG7		non-LEE-encoded type III secreted effector	Non-LEE mediated host cell effects	Chromosome
nleH1		non-LEE-encoded type III secreted effector	Non-LEE mediated host cell effects	Chromosome
nleH2		non-LEE-encoded type III secreted effector	Non-LEE mediated host cell effects	Chromosome
ompA	COG2885	outer membrane protein A (3a;II*;G;d)	Non-Fimbrial Adhesin	Chromosome
orf12		LEE-encoded predicted type III secretion system factor	LEE-encoded effector secretion	Chromosome
orf15		LEE-encoded predicted type III secretion system factor	LEE-encoded effector secretion	Chromosome
orf16		LEE-encoded predicted type III secretion system factor	LEE-encoded effector secretion	Chromosome
orf29		LEE-encoded predicted type III secretion system factor	LEE-encoded effector secretion	Chromosome
orf4		LEE-encoded type III secretion system factor	LEE-encoded effector secretion	Chromosome
pgaA		Biofilm PGA outer membrant secretin	Biofilm/Capsule Biogenesis	Chromosome
pgaD		Biofilm PGA synthesis auxiliary protein	Biofilm/Capsule Biogenesis	Chromosome
phoB		Response regulator Phosphorus regulatory system	Signalling	Chromosome
pldA	COG2829	outer membrane phospholipase A	Host-cell damage	Chromosome
ppdB	COG4795	Prepillin peptidase	Chaperone	Chromosome
qseE	COG0642	AI-3 Sensory Histidine kinase 2-component regulator	Signalling	Chromosome
rcsA	COG2771	Colanic acid synthesis regulator subunit A	Gene Regulator	Chromosome
rcsB	COG2197	Colanic acid synthesis regulator subunit B	Gene Regulator	Chromosome
rfaH	COG0250	DNA-binding transcriptional antiterminator	Regulator	Chromosome
sapA	COG4166	predicted antimicrobial peptide transporter subunit	Resistance	Chromosome
sapB	COG4168	predicted antimicrobial peptide transporter subunit	Resistance	Chromosome
sapC	COG4171	predicted antimicrobial peptide transporter subunit	Resistance	Chromosome
sapD	COG4170	peptide transport system ATP-binding protein	Resistance	Chromosome
sapF	COG4167	peptide transport system ATP-binding protein	Resistance	Chromosome
sbmA	COG1133	predicted transporter	Nutrient Acquisition	Chromosome
sdiA	COG2771	Auto-inducer 1-effected transcriptional regulator	Signalling	Chromosome
sepD	COG0709	LEE-encoded type III secretion system component	LEE-encoded effector secretion	Chromosome
sepL		LEE-encoded type III secretion system component	LEE-encoded effector secretion	Chromosome
sfmA	COG3539	predicted fimbrial-like adhesin protein	Fimbrial-like adhesin	Chromosome
sfmC	COG3121	pilin chaperone, periplasmic	Chaperone	Chromosome
sfmD	COG3188	predicted outer membrane export usher protein	Usher Protein	Chromosome
sfmF	COG3539	predicted fimbrial-like adhesin protein	Fimbrial-like adhesin	Chromosome
sfmH	COG3539	predicted fimbrial-like adhesin protein	Fimbrial-like adhesin	Chromosome
spaL		type III secretion apparatus protein	LEE-encoded effector secretion	Chromosome
spaP	COG4790	Integral membrane protein-component of type III secretion apparatus	LEE-encoded effector secretion	Chromosome
spaS	COG1377	Integral membrane protein-component of type III secretion apparatus	LEE-encoded effector secretion	Chromosome
SS17_0341		Putative adhesin	Non-Fimbrial Adhesin	Chromosome
SS17_0350		AidA-like adhesin	Non-Fimbrial Adhesin	Chromosome
SS17_0531		Putative adhesin with Ig-Like class 3 domain	Non-Fimbrial Adhesin	Chromosome
SS17_0532		RTX-Family Toxin	Host-cell damage	Chromosome
SS17_1192	COG3188	Fimbrial-like adhesin	Fimbrial-like adhesin	Chromosome
SS17_1667		porcine attaching-effacing associated protein	Non-Fimbrial Adhesin	Chromosome
SS17_2058		predicted non-LEE-encoded type III secreted effector	Non-LEE mediated host cell effects	Chromosome
SS17_2890	COG0582	Exonuclease SbcC, putative virulence factor	Host-cell damage	Chromosome
SS17_2924		Putative Fimbrial-like adhesin	Fimbrial-like adhesin	Chromosome
SS17_4604		PapC-like Fimbrial Usher	Usher Protein	Chromosome
SS17_4778		LEE-encoded type III secretion system factor	LEE mediated host cell effects	Chromosome
stx2A		shiga toxin II subunit A	Host-cell damage	Chromosome
stx2B		shiga toxin II subunit B	Host-cell damage	Chromosome
tccP		Tir-cytoskeleton coupling protein (TccP)	Effector of Adherence	Chromosome
terA	COG4110	phage inhibition, colicin & tellurite resistance protein	Resistance	Chromosome
terB		phage inhibition, colicin & tellurite resistance protein	Resistance	Chromosome
terC	COG0861	phage inhibition, colicin & tellurite resistance protein	Resistance	Chromosome
terD	COG2310	phage inhibition, colicin & tellurite resistance protein	Resistance	Chromosome
terE	COG2310	phage inhibition, colicin & tellurite resistance protein	Resistance	Chromosome
terF		phage inhibition, colicin & tellurite resistance protein	Resistance	Chromosome
terW		unknown associated with putative tellurite resistance	Resistance	Chromosome
terZ	COG2310	phage inhibition, colicin & tellurite resistance protein	Resistance	Chromosome
tir		translocated intimin receptor protein	Non-Fimbrial Adhesin	Chromosome
tolC	COG1538	Type I Secretion system transmembrane channel protein	Resistance	Chromosome
toxB		Cytotoxin B	Non-Fimbrial Adhesin	pO157
ureA	COG0831	putative urease structural subunit A (gamma)	Nutrient Acquisition	Chromosome
ureB	COG0832	putative urease structural subunit B (beta)	Nutrient Acquisition	Chromosome
ureC	COG0804	putative urease structural subunit C (alpha)	Nutrient Acquisition	Chromosome
ureE	COG2371	putative nickel metallochaperone	Nutrient Acquisition	Chromosome
ureF	COG0830	putative urease accessory protein F	Nutrient Acquisition	Chromosome
ureG	COG0378	putative GTP hydrolase	Nutrient Acquisition	Chromosome
wcaA	COG0463	Colanic acid glycosyl transferase	Biofilm/Capsule Biogenesis	Chromosome
wcaB	COG1045	Colanic acid acetyltransferase	Biofilm/Capsule Biogenesis	Chromosome
wcaC	COG0438	Colanic acid glycosyl transferase	Biofilm/Capsule Biogenesis	Chromosome
wcaD		Colanic acid polymerase	Biofilm/Capsule Biogenesis	Chromosome
wcaE	COG0463	Colanic acid glycosyl transferase	Biofilm/Capsule Biogenesis	Chromosome
wcaF	COG0110	Colanic acid acetyltransferase	Biofilm/Capsule Biogenesis	Chromosome
wcaG	COG0451	Colanic acid	Biofilm/Capsule Biogenesis	Chromosome
wcaG	COG0451	GDP-L-fucose synthetase	Biofilm/Capsule Biogenesis	Chromosome
wcaI	COG0438	Colanic acid glycosyl transferase	Biofilm/Capsule Biogenesis	Chromosome
wcaJ	COG2148	Colanic acid lipid carrier transferase	Biofilm/Capsule Biogenesis	Chromosome
wcaK	COG2327	Colanic acid biosynthesis protein	Biofilm/Capsule Biogenesis	Chromosome
wcaL	COG0438	Colanic acid glycosyl transferase	Biofilm/Capsule Biogenesis	Chromosome
wcaM		predicted colanic acid biosynthesis protein	Biofilm/Capsule Biogenesis	Chromosome
wzzB	COG3765	O-Antigen short chain regulator	Regulator	Chromosome
yadC	COG3539	putative fimbrial protein	Fimbrial-like adhesin	Chromosome
yadK		putative fimbrial protein	Fimbrial-like adhesin	Chromosome
yadL		putative fimbrial protein	Fimbrial-like adhesin	Chromosome
yadM		putative fimbrial protein	Fimbrial-like adhesin	Chromosome
yadN		putative fimbrial protein	Fimbrial-like adhesin	Chromosome
yagW		CFA/I Fimbrial adhesin	Fimbrial-like adhesin	Chromosome
yagX		predicted usher protein	Usher Protein	Chromosome
yagY		predicted chaperone	Chaperone	Chromosome
yagZ		Mat fimbrillin	Fimbrial-like adhesin	Chromosome
ybgD		predicted fimbrial-like adhesin protein	Fimbrial-like adhesin	Chromosome
ybgO		Predicted fimbrial-like adhesin protein	Fimbrial-like adhesin	Chromosome
ybgP	COG3121	predicted pili assembly protein	Adhesin Biogenesis	Chromosome
ybjX		Virulence factor VirK	Host-cell damage	Chromosome
ycbF	COG3121	predicted periplasmic pilin chaperone	Chaperone	Chromosome
ycbQ	COG3539	predicted fimbrial-like adhesin protein	Fimbrial-like adhesin	Chromosome
ycbR	COG3121	predicted periplasmic pilin chaperone	Chaperone	Chromosome
ycbT	COG3539	predicted fimbrial-like adhesin protein	Fimbrial-like adhesin	Chromosome
ycbV	COG3539	predicted fimbrial-like adhesin protein	Fimbrial-like adhesin	Chromosome
ydeR		putative F9 fimbriae protein	Fimbrial-like adhesin	Chromosome
ydeS	COG3539	putative F9 fimbriae protein	Fimbrial-like adhesin	Chromosome
yeeJ		Putative adhesin	Non-Fimbrial Adhesin	Chromosome
yehC	COG3121	predicted periplasmic pilin chaperone	Chaperone	Chromosome
yehD	COG3539	predicted fimbrial-like adhesin protein	Fimbrial-like adhesin	Chromosome
yfaL		Type V AidA-like adhesin	Non-Fimbrial Adhesin	Chromosome
yfcS		predicted periplasmic pilus chaperone	Chaperone	Chromosome
yfcU	COG3188	putative fimbrial usher	Usher Protein	Chromosome
yfcV	COG3539	predicted fimbrial-like adhesin protein	Fimbrial-like adhesin	Chromosome
yfhA	COG2204	AI-3 Sensory Histidine kinase 2-component regulator	Signalling	Chromosome
yhiE	COG2771	acid-induced positive regulator of glutamate-dependent acid resistance	Resistance	Chromosome
yhiF		predicted DNA-binding transcriptional regulator	Resistance	Chromosome
yidE	COG2985	Mediator of hyperadherence	Regulator	Chromosome
yjbI		predicted non-LEE-encoded type III secreted effector	Non-LEE mediated host cell effects	Chromosome
yjcF		predicted non-LEE-encoded type III secreted effector	Non-LEE mediated host cell effects	Chromosome
ypjA		AIDA-I Pertactin-like adhesin	Non-Fimbrial Adhesin	Chromosome
yraH	COG3539	predicted fimbrial-like adhesin protein	Fimbrial-like adhesin	Chromosome
yraI		predicted periplasmic pilin chaperone	Chaperone	Chromosome
yraJ	COG3188	Predicted outer membrane protein	Non-Fimbrial Adhesin	Chromosome

## Sheet: COG Analysis of SS17
gene_name	protein_id	Location	cog_hit	%identity	length	mismtch	gapopen	qstart	qend	sstart	send	evalue	bitscore	COG-functional-classification	COG_name	COG_functional description
putP	AIF92755.1	chromosome	ZputP	100	502	0	0	1	502	1	502	0	1003	[ER]	COG0591	Na+/proline symporter
efeU	AIF92759.1	chromosome	ECs1263	100	276	0	0	1	276	1	276	0	543	[P]	COG0672	High-affinity Fe2+/Pb2+ permease
ycdO	AIF92760.1	chromosome	ZycdO	100	375	0	0	1	375	1	375	0	769	[P]	COG2822	Predicted periplasmic lipoprotein involved in iron transport
ycdB	AIF92761.1	chromosome	ZycdB	100	423	0	0	1	423	1	423	0	875	[P]	COG2837	Predicted iron-dependent peroxidase
phoH	AIF92763.1	chromosome	phoH	100	354	0	0	1	354	1	354	0	736	[T]	COG1702	Phosphate starvation-inducible protein PhoH, predicted ATPase
ycdQ	AIF92765.1	chromosome	ZycdQ	100	441	0	0	1	441	1	441	0	908	[M]	COG1215	Glycosyltransferases, probably involved in cell wall biogenesis
pgaB	AIF92766.1	chromosome	ZycdR	100	672	0	0	1	672	1	672	0	1392	[G]	COG0726	Predicted xylanase/chitin deacetylase
SS17_1188	AIF92772.1	chromosome	Z1531	100	270	0	0	1	270	1	270	0	556	[K]	COG3710	DNA-binding winged-HTH domains
SS17_1189	AIF92773.1	chromosome	Z1533	100	263	0	0	1	263	1	263	0	545	[IQR]	COG1028	Dehydrogenases with different specificities (related to short-chain alcohol dehydrogenases)
SS17_1190	AIF92774.1	chromosome	Z1534	100	229	0	0	1	229	1	229	4e-170	473	[NU]	COG3121	P pilus assembly protein, chaperone PapD
SS17_1192	AIF92776.1	chromosome	Z1536	100	542	0	0	1	542	1	542	0	1120	[NU]	COG3188	P pilus assembly protein, porin PapC
SS17_1193	AIF92777.1	chromosome	Z1537	100	233	0	0	1	233	8	240	8e-173	481	[NU]	COG3121	P pilus assembly protein, chaperone PapD
SS17_1194	AIF92778.1	chromosome	Z1538	100	186	0	0	1	186	1	186	2e-130	369	[NU]	COG3539	P pilus assembly protein, pilin FimA
SS17_1198	AIF92782.1	chromosome	Z1542	100	1270	0	0	1	1270	1	1270	0	2419	[U]	COG3210	Large exoproteins involved in heme utilization or adhesion
SS17_1199	AIF92783.1	chromosome	Z1543	100	539	0	0	1	539	1	539	0	1112	[U]	COG2831	Hemolysin activation/secretion protein
SS17_1200	AIF92784.1	chromosome	Z1544	100	122	0	0	1	122	1	122	2e-86	253	[I]	COG0736	Phosphopantetheinyl transferase (holo-ACP synthase)
SS17_1201	AIF92785.1	chromosome	Z1545	100	251	0	0	1	251	1	251	0	515	[IQR]	COG1028	Dehydrogenases with different specificities (related to short-chain alcohol dehydrogenases)
SS17_1202	AIF92786.1	chromosome	Z1546	99.45	182	1	0	1	182	1	182	3e-132	374	[I]	COG0764	3-hydroxymyristoyl/3-hydroxydecanoyl-(acyl carrier protein) dehydratases
SS17_1203	AIF92787.1	chromosome	Z1547	100	93	0	0	1	93	1	93	1e-60	184	[IQ]	COG0236	Acyl carrier protein
SS17_1204	AIF92788.1	chromosome	ECs1288	100	386	0	0	1	386	1	386	0	794	[E]	COG0404	Glycine cleavage system T protein (aminomethyltransferase)
SS17_1205	AIF92789.1	chromosome	Z1549	100	852	0	0	1	852	1	852	0	1767	[IQ]	COG0304	3-oxoacyl-(acyl-carrier-protein) synthase
SS17_1206	AIF92790.1	chromosome	Z1550	100	407	0	0	1	407	1	407	0	845	[IQ]	COG0304	3-oxoacyl-(acyl-carrier-protein) synthase
SS17_1208	AIF92792.1	chromosome	Z1552	100	235	0	0	1	235	1	235	3e-171	477	[V]	COG1136	ABC-type antimicrobial peptide transport system, ATPase component
SS17_1210	AIF92794.1	chromosome	Z1554	99.77	436	1	0	1	436	1	436	0	876	[M]	COG4591	ABC-type transport system, involved in lipoprotein release, permease component
SS17_1215	AIF92799.1	chromosome	Z1559	100	400	0	0	1	400	1	400	0	826	[L]	COG0582	Integrase
SS17_1217	AIF92801.1	chromosome	Z1562	100	145	0	0	1	145	1	145	3e-106	304	[L]	COG1662	Transposase and inactivated derivatives, IS1 family
SS17_1218	AIF92802.1	chromosome	Z1563	100	98	0	0	1	98	1	98	2e-67	202	[K]	COG3311	Predicted transcriptional regulator
SS17_1221	AIF92805.1	chromosome	Z1660	99.66	295	1	0	1	295	1	295	0	610	[L]	COG2801	Transposase and inactivated derivatives
SS17_1222	AIF92806.1	chromosome	Z3161	100	107	0	0	1	107	1	107	5e-75	223	[L]	COG2963	Transposase and inactivated derivatives
SS17_1224	AIF92808.1	chromosome	Z1568_2	100	407	0	0	380	786	1	407	0	834	[KL]	COG1061	DNA or RNA helicases of superfamily II
SS17_1228	AIF92812.1	chromosome	Z6014	100	133	0	0	1	133	1	133	8e-94	272	[L]	COG2963	Transposase and inactivated derivatives
SS17_1229	AIF92813.1	chromosome	Z1572	100	103	0	0	1	103	1	103	8e-69	206	[L]	COG2826	Transposase and inactivated derivatives, IS30 family
SS17_1236	AIF92820.1	chromosome	Z1578	100	119	0	0	1	119	1	119	3e-78	231	[M]	COG0818	Diacylglycerol kinase
SS17_1237	AIF92821.1	chromosome	Z1579	100	539	0	0	1	539	1	539	0	1110	[R]	COG2194	Predicted membrane-associated, metal-dependent hydrolase
ureD	AIF92824.1	chromosome	ECs1321	100	247	0	0	1	247	1	247	0	508	[O]	COG0829	Urease accessory protein UreH
ureA	AIF92825.1	chromosome	ZureA.2	100	100	0	0	1	100	1	100	7e-67	201	[E]	COG0831	Urea amidohydrolase (urease) gamma subunit
ureB	AIF92826.1	chromosome	ZureB.2	100	106	0	0	1	106	1	106	2e-73	218	[E]	COG0832	Urea amidohydrolase (urease) beta subunit
ureC	AIF92827.1	chromosome	ZureC.2	100	568	0	0	1	568	1	568	0	1169	[E]	COG0804	Urea amidohydrolase (urease) alpha subunit
ureE	AIF92828.1	chromosome	ZureE.2	100	154	0	0	1	154	1	154	8e-112	319	[O]	COG2371	Urease accessory protein UreE
ureF	AIF92829.1	chromosome	ZureF.2	100	224	0	0	1	224	1	224	8e-163	454	[O]	COG0830	Urease accessory protein UreF
ureG	AIF92830.1	chromosome	ZureG.2	100	205	0	0	1	205	1	205	3e-148	416	[OK]	COG0378	Ni2+-binding GTPase involved in regulation of expression and maturation of urease and hydrogenase
SS17_1248	AIF92832.1	chromosome	Z1589	100	113	0	0	1	113	1	113	1e-78	232	[L]	COG2963	Transposase and inactivated derivatives
rpmE2	AIF92834.1	chromosome	Z1591	100	87	0	0	1	87	1	87	3e-58	178	[J]	COG0254	Ribosomal protein L31
SS17_1258	AIF92842.1	chromosome	ECs1336	99.5	199	1	0	7	205	1	199	3e-145	408	[L]	COG3436	Transposase and inactivated derivatives
SS17_1259	AIF92843.1	chromosome	ECs1337	100	141	0	0	1	141	1	141	1e-98	285	[L]	COG2963	Transposase and inactivated derivatives
SS17_1260	AIF92844.1	chromosome	Z1599	100	116	0	0	1	116	1	116	9e-81	238	[L]	COG3436	Transposase and inactivated derivatives
SS17_1261	AIF92845.1	chromosome	Z1600	99.81	537	1	0	1	537	1	537	0	1097	[L]	COG3436	Transposase and inactivated derivatives
terZ	AIF92855.1	chromosome	ZterZ.2	100	193	0	0	1	193	1	193	6e-140	394	[T]	COG2310	Uncharacterized proteins involved in stress response, homologs of TerZ and putative cAMP-binding protein CABP1
terA	AIF92856.1	chromosome	ZterA.2_2	100	223	0	0	163	385	1	223	1e-163	463	[R]	COG4110	Uncharacterized protein involved in stress response
terC	AIF92858.1	chromosome	ZterC.2	100	346	0	0	1	346	1	346	0	692	[P]	COG0861	Membrane protein TerC, possibly involved in tellurium resistance
terD	AIF92859.1	chromosome	ZterD.2	99.48	192	1	0	1	192	1	192	2e-137	387	[T]	COG2310	Uncharacterized proteins involved in stress response, homologs of TerZ and putative cAMP-binding protein CABP1
terE	AIF92860.1	chromosome	ZterE.2	100	191	0	0	1	191	1	191	1e-137	388	[T]	COG2310	Uncharacterized proteins involved in stress response, homologs of TerZ and putative cAMP-binding protein CABP1
iha	AIF92864.1	chromosome	Z1617	100	696	0	0	1	696	1	696	0	1426	[P]	COG4771	Outer membrane receptor for ferrienterochelin and colicins
SS17_1291	AIF92875.1	chromosome	Z1190	100	374	0	0	1	374	1	374	0	763	[GC]	COG1819	Glycosyl transferases, related to UDP-glucuronosyltransferase
SS17_1292	AIF92876.1	chromosome	Z1631	100	91	0	0	1	91	1	91	9e-62	187	[P]	COG2382	Enterochelin esterase and related enzymes
SS17_1293	AIF92877.1	chromosome	Z1632	99.24	131	1	0	1	131	37	167	1e-91	267	[L]	COG1662	Transposase and inactivated derivatives, IS1 family
SS17_1294	AIF92878.1	chromosome	insA_g7	100	91	0	0	1	91	1	91	1e-62	189	[L]	COG3677	Transposase and inactivated derivatives
SS17_1301	AIF92885.1	chromosome	Z1660	99.66	295	1	0	1	295	1	295	0	610	[L]	COG2801	Transposase and inactivated derivatives
SS17_1302	AIF92886.1	chromosome	Z3161	100	107	0	0	1	107	1	107	5e-75	223	[L]	COG2963	Transposase and inactivated derivatives
SS17_1303	AIF92887.1	chromosome	Z1640	100	348	0	0	7	354	1	348	0	706	[U]	COG2831	Hemolysin activation/secretion protein
SS17_1305	AIF92889.1	chromosome	Z1642	100	711	0	0	1	711	1	711	0	1470	[L]	COG1112	Superfamily I DNA and RNA helicases and helicase subunits
SS17_1306	AIF92890.1	chromosome	Z1643	100	410	0	0	1	410	1	410	0	856	[R]	COG3969	Predicted phosphoadenosine phosphosulfate sulfotransferase
SS17_1307	AIF92891.1	chromosome	Z1644	100	212	0	0	1	212	1	212	1e-157	440	[K]	COG1475	Predicted transcriptional regulators
SS17_1312	AIF92896.1	chromosome	Z1208	100	141	0	0	1	141	1	141	4e-100	288	[L]	COG2963	Transposase and inactivated derivatives
SS17_1314	AIF92898.1	chromosome	Z1650	100	290	0	0	1	290	1	290	0	595	[R]	COG3596	Predicted GTPase
cah	AIF92899.1	chromosome	Z1651	100	778	0	0	1	778	57	834	0	1529	[MU]	COG3468	Type V secretory pathway, adhesin AidA
SS17_1318	AIF92902.1	chromosome	Z1654	100	356	0	0	1	356	1	356	0	730	[R]	COG1752	Predicted esterase of the alpha-beta hydrolase superfamily
SS17_1321	AIF92905.1	chromosome	Z1217	100	158	0	0	1	158	1	158	5e-112	320	[L]	COG2003	DNA repair proteins
ycdW	AIF92911.1	chromosome	ZycdW	100	312	0	0	1	312	14	325	0	645	[HE]	COG0111	Phosphoglycerate dehydrogenase and related dehydrogenases
ycdX	AIF92912.1	chromosome	ZycdX	100	245	0	0	1	245	1	245	0	507	[ER]	COG1387	Histidinol phosphatase and related hydrolases of the PHP family
ycdY	AIF92913.1	chromosome	ZycdY	100	184	0	0	1	184	1	184	1e-132	374	[R]	COG3381	Uncharacterized component of anaerobic dehydrogenases
csgG	AIF92915.1	chromosome	csgG	99.64	277	1	0	1	277	1	277	0	568	[M]	COG1462	Uncharacterized protein involved in formation of curli polymers
csgD	AIF92918.1	chromosome	ZcsgD	100	216	0	0	1	216	1	216	2e-159	445	[K]	COG2771	DNA-binding HTH domain-containing proteins
SS17_1341	AIF92924.1	chromosome	ymdB	100	177	0	0	1	177	1	177	2e-128	363	[R]	COG2110	Predicted phosphatase homologous to the C-terminal domain of histone macroH2A1
SS17_1342	AIF92925.1	chromosome	ECs1424	98.79	495	4	1	1	495	1	493	0	977	[I]	COG1502	Phosphatidylserine/phosphatidylglycerophosphate/cardiolipin synthases and related enzymes
mdoG	AIF92927.1	chromosome	ZmdoG	100	511	0	0	1	511	1	511	0	1058	[P]	COG3131	Periplasmic glucans biosynthesis protein
SS17_1345	AIF92928.1	chromosome	mdoH	100	847	0	0	1	847	1	847	0	1744	[M]	COG2943	Membrane glycosyltransferase
yceK	AIF92929.1	chromosome	yceK	100	75	0	0	1	75	1	75	6e-49	153	[R]	COG5645	Predicted periplasmic lipoprotein
yceE	AIF92931.1	chromosome	ZyceE	100	355	0	0	1	355	1	355	0	696	[GEPR]	COG0477	Permeases of the major facilitator superfamily
lpxL	AIF92932.1	chromosome	htrB	100	306	0	0	1	306	1	306	0	632	[M]	COG1560	Lauroyl/myristoyl acyltransferase
yceA	AIF92933.1	chromosome	ZyceA	100	350	0	0	1	350	1	350	0	735	[R]	COG1054	Predicted sulfurtransferase
yceI	AIF92934.1	chromosome	yceI	100	191	0	0	1	191	1	191	4e-138	389	[S]	COG2353	Uncharacterized conserved protein
yceJ	AIF92935.1	chromosome	Z1693	100	188	0	0	1	188	1	188	1e-132	375	[C]	COG3038	Cytochrome B561
solA	AIF92936.1	chromosome	ZsolA	100	372	0	0	1	372	1	372	0	772	[E]	COG0665	Glycine/D-amino acid oxidases (deaminating)
pyrC	AIF92939.1	chromosome	ZpyrC	100	348	0	0	1	348	1	348	0	725	[F]	COG0418	Dihydroorotase
grxB	AIF92941.1	chromosome	grxB	100	215	0	0	1	215	1	215	2e-158	442	[O]	COG2999	Glutaredoxin 2
mdtH	AIF92942.1	chromosome	ECs1443	99.75	402	1	0	1	402	11	412	0	799	[GEPR]	COG0477	Permeases of the major facilitator superfamily
rimJ	AIF92943.1	chromosome	rimJ	100	194	0	0	1	194	1	194	4e-146	409	[J]	COG1670	Acetyltransferases, including N-acetylases of ribosomal proteins
SS17_1361	AIF92944.1	chromosome	ZyceH	100	215	0	0	1	215	1	215	3e-157	439	[S]	COG3132	Uncharacterized protein conserved in bacteria
mviM	AIF92945.1	chromosome	ZmviM	100	307	0	0	1	307	1	307	0	635	[R]	COG0673	Predicted dehydrogenases and related proteins
yceN	AIF92946.1	chromosome	mviN	100	511	0	0	1	511	1	511	0	1009	[R]	COG0728	Uncharacterized membrane protein, putative virulence factor
flgN	AIF92947.1	chromosome	ZflgN	100	138	0	0	1	138	1	138	2e-96	279	[NUO]	COG3418	Flagellar biosynthesis/type III secretory pathway chaperone
flgM	AIF92948.1	chromosome	ZflgM	100	97	0	0	1	97	1	97	2e-63	192	[KNU]	COG2747	Negative regulator of flagellin synthesis (anti-sigma28 factor)
flgA	AIF92949.1	chromosome	ZflgA	100	219	0	0	1	219	1	219	6e-155	434	[NO]	COG1261	Flagellar basal body P-ring biosynthesis protein
flgB	AIF92950.1	chromosome	ZflgB	100	138	0	0	1	138	1	138	4e-97	281	[N]	COG1815	Flagellar basal body protein
flgC	AIF92951.1	chromosome	flgC	100	134	0	0	1	134	1	134	4e-92	268	[N]	COG1558	Flagellar basal body rod protein
flgD	AIF92952.1	chromosome	ECs1453	100	231	0	0	1	231	1	231	6e-161	450	[N]	COG1843	Flagellar hook capping protein
flgE	AIF92953.1	chromosome	ZflgE	100	401	0	0	1	401	1	401	0	797	[N]	COG1749	Flagellar hook protein FlgE
flgF	AIF92954.1	chromosome	ZflgF	100	251	0	0	1	251	1	251	1e-180	502	[N]	COG4787	Flagellar basal body rod protein
flgG	AIF92955.1	chromosome	flgG	100	260	0	0	1	260	1	260	0	521	[N]	COG4786	Flagellar basal body rod protein
flgH	AIF92956.1	chromosome	flgH	100	232	0	0	1	232	1	232	2e-169	472	[N]	COG2063	Flagellar basal body L-ring protein
flgI	AIF92957.1	chromosome	ZflgI	100	365	0	0	1	365	1	365	0	716	[N]	COG1706	Flagellar basal-body P-ring protein
flgJ	AIF92958.1	chromosome	ECs1459_1	100	167	0	0	1	167	1	167	7e-117	339	[MNO]	COG3951	Rod binding protein
flgK	AIF92959.1	chromosome	ZflgK	100	547	0	0	1	547	1	547	0	1092	[N]	COG1256	Flagellar hook-associated protein
flgL	AIF92960.1	chromosome	ZflgL	100	317	0	0	1	317	1	317	0	644	[N]	COG1344	Flagellin and related hook-associated proteins
rne	AIF92961.1	chromosome	Zrne	100	1061	0	0	1	1061	1	1061	0	2125	[J]	COG1530	Ribonucleases G and E
yceC	AIF92963.1	chromosome	ZyceC	100	319	0	0	1	319	1	319	0	650	[J]	COG0564	Pseudouridylate synthases, 23S RNA-specific
yceF	AIF92964.1	chromosome	ZyceF	100	207	0	0	1	207	1	207	4e-153	428	[D]	COG0424	Nucleotide-binding protein implicated in inhibition of septum formation
SS17_1383	AIF92966.1	chromosome	yceD	100	173	0	0	1	173	1	173	6e-125	354	[R]	COG1399	Predicted metal-binding, possibly nucleic acid-binding protein
rpmF	AIF92967.1	chromosome	rpmF	100	57	0	0	1	57	1	57	4e-35	117	[J]	COG0333	Ribosomal protein L32
plsX	AIF92968.1	chromosome	ECs1468	100	346	0	0	11	356	1	346	0	699	[I]	COG0416	Fatty acid/phospholipid biosynthesis enzyme
fabH	AIF92969.1	chromosome	fabH	100	317	0	0	1	317	1	317	0	650	[I]	COG0332	3-oxoacyl-[acyl-carrier-protein] synthase III
fabD	AIF92970.1	chromosome	ZfabD	100	309	0	0	1	309	1	309	0	630	[I]	COG0331	(acyl-carrier-protein) S-malonyltransferase
fabG	AIF92971.1	chromosome	ZfabG	100	244	0	0	1	244	1	244	2e-174	485	[IQR]	COG1028	Dehydrogenases with different specificities (related to short-chain alcohol dehydrogenases)
acpP	AIF92972.1	chromosome	acpP	100	78	0	0	1	78	1	78	4e-49	154	[IQ]	COG0236	Acyl carrier protein
fabF	AIF92973.1	chromosome	fabF	100	413	0	0	1	413	1	413	0	845	[IQ]	COG0304	3-oxoacyl-(acyl-carrier-protein) synthase
pabC	AIF92974.1	chromosome	ECs1474	100	269	0	0	1	269	1	269	0	558	[EH]	COG0115	Branched-chain amino acid aminotransferase/4-amino-4-deoxychorismate lyase
yceG	AIF92975.1	chromosome	ZyceG	100	340	0	0	1	340	1	340	0	697	[R]	COG1559	Predicted periplasmic solute-binding protein
tmk	AIF92976.1	chromosome	Ztmk	100	213	0	0	1	213	1	213	5e-153	429	[F]	COG0125	Thymidylate kinase
holB	AIF92977.1	chromosome	ZholB	100	334	0	0	1	334	1	334	0	678	[L]	COG0470	ATPase involved in DNA replication
ycfH	AIF92978.1	chromosome	ycfH	100	265	0	0	1	265	1	265	0	542	[L]	COG0084	Mg-dependent DNase
SS17_1396	AIF92979.1	chromosome	ECs1479_1	100	397	0	0	1	397	1	397	0	795	[G]	COG1263	Phosphotransferase system IIC components, glucose/maltose/N-acetylglucosamine-specific
fhuE	AIF92980.1	chromosome	ECs1480	100	729	0	0	1	729	1	729	0	1504	[P]	COG4773	Outer membrane receptor for ferric coprogen and ferric-rhodotorulic acid
ycfF	AIF92982.1	chromosome	ycfF	100	119	0	0	1	119	1	119	2e-82	242	[FGR]	COG0537	Diadenosine tetraphosphate (Ap4A) hydrolase and other HIT family hydrolases
ycfL	AIF92983.1	chromosome	ZycfL	100	125	0	0	1	125	1	125	4e-88	257	[R]	COG5633	Predicted periplasmic lipoprotein
ycfM	AIF92984.1	chromosome	ycfM	100	213	0	0	1	213	1	213	6e-155	434	[R]	COG3417	Collagen-binding surface adhesin SpaP (antigen I/II family)
thiK	AIF92985.1	chromosome	ZycfN	99.64	274	1	0	1	274	1	274	0	557	[M]	COG0510	Predicted choline kinase involved in LPS biosynthesis
SS17_1403	AIF92986.1	chromosome	ZycfO	100	341	0	0	1	341	1	341	0	703	[G]	COG1472	Beta-glucosidase-related glycosidases
ycfP	AIF92987.1	chromosome	ycfP	100	180	0	0	1	180	20	199	4e-134	379	[R]	COG3150	Predicted esterase
ndh	AIF92988.1	chromosome	Zndh	100	434	0	0	1	434	1	434	0	895	[C]	COG1252	NADH dehydrogenase, FAD-containing subunit
ycfJ	AIF92989.1	chromosome	ZycfJ	100	179	0	0	1	179	1	179	2e-128	363	[S]	COG3134	Predicted outer membrane lipoprotein
ycfQ	AIF92990.1	chromosome	ZycfQ	100	210	0	0	1	210	27	236	2e-157	441	[K]	COG1309	Transcriptional regulator
ycfS	AIF92992.1	chromosome	ZycfS	100	320	0	0	1	320	1	320	0	655	[S]	COG1376	Uncharacterized protein conserved in bacteria
SS17_1410	AIF92993.1	chromosome	ECs1492	100	1148	0	0	1	1148	1	1148	0	2356	[LK]	COG1197	Transcription-repair coupling factor (superfamily II helicase)
SS17_1411	AIF92994.1	chromosome	ECs1493	100	357	0	0	1	357	1	357	0	719	[S]	COG4763	Predicted membrane protein
lolC	AIF92995.1	chromosome	lolC	100	399	0	0	1	399	1	399	0	795	[M]	COG4591	ABC-type transport system, involved in lipoprotein release, permease component
lolD	AIF92996.1	chromosome	ZycfV	99.56	228	1	0	6	233	1	228	5e-167	466	[V]	COG1136	ABC-type antimicrobial peptide transport system, ATPase component
lolE	AIF92997.1	chromosome	ZycfW	100	414	0	0	1	414	1	414	0	835	[M]	COG4591	ABC-type transport system, involved in lipoprotein release, permease component
ycfX	AIF92998.1	chromosome	ZycfX	100	303	0	0	1	303	1	303	0	618	[KG]	COG1940	Transcriptional regulator/sugar kinase
cobB	AIF92999.1	chromosome	ycfY	100	273	0	0	1	273	1	273	0	567	[K]	COG0846	NAD-dependent protein deacetylases, SIR2 family
potD	AIF93000.1	chromosome	ZpotD	100	348	0	0	1	348	1	348	0	709	[E]	COG0687	Spermidine/putrescine-binding periplasmic protein
potC	AIF93001.1	chromosome	potC	100	264	0	0	1	264	1	264	0	526	[E]	COG1177	ABC-type spermidine/putrescine transport system, permease component II
intN	AIF93002.1	chromosome	ZintN	100	372	0	0	1	372	1	372	0	773	[L]	COG0582	Integrase
SS17_1425	AIF93008.1	chromosome	Z1771	100	107	0	0	1	107	1	107	5e-77	227	[S]	COG4197	Uncharacterized protein conserved in bacteria, prophage-related
SS17_1439	AIF93022.1	chromosome	Z1344	97.5	80	2	0	1	80	1	80	1e-49	157	[L]	COG4570	Holliday junction resolvase
SS17_1444	AIF93027.1	chromosome	ECs2186	100	177	0	0	1	177	1	177	4e-128	363	[R]	COG3772	Phage-related lysozyme (muraminidase)
SS17_1450	AIF93033.1	chromosome	Z6047	100	121	0	0	1	121	1	121	2e-83	245	[V]	COG1403	Restriction endonuclease
SS17_1451	AIF93034.1	chromosome	Z6046	100	187	0	0	1	187	1	187	3e-134	379	[L]	COG3728	Phage terminase, small subunit
SS17_1452	AIF93035.1	chromosome	ECs2251	99.64	553	2	0	1	553	1	553	0	1131	[R]	COG4626	Phage terminase-like protein, large subunit
SS17_1454	AIF93037.1	chromosome	ECs1544_1	100	454	0	0	1	454	1	454	0	946	[S]	COG4695	Phage-related protein
SS17_1456	AIF93039.1	chromosome	ECs1546	100	116	0	0	1	116	1	116	8e-79	233	[R]	COG5614	Bacteriophage head-tail adaptor
SS17_1462	AIF93045.1	chromosome	Z6034	95.84	1081	44	1	1	1081	1	1080	0	1993	[S]	COG5281	Phage-related minor tail protein
SS17_1463	AIF93046.1	chromosome	Z1815	99.57	232	1	0	1	232	1	232	8e-174	483	[S]	COG4672	Phage-related protein
SS17_1465	AIF93048.1	chromosome	ECs1557_1	100	188	0	0	1	188	1	188	1e-136	390	[K]	COG3617	Prophage antirepressor
SS17_1466	AIF93049.1	chromosome	ECs1558_2	100	144	0	0	102	245	1	144	3e-104	304	[M]	COG0791	Cell wall-associated hydrolases (invasion-associated proteins)
SS17_1471	AIF93054.1	chromosome	Z1825	100	301	0	0	1	301	1	301	0	626	[L]	COG2801	Transposase and inactivated derivatives
SS17_1474	AIF93057.1	chromosome	Z1827	100	117	0	0	1	117	1	117	2e-82	242	[L]	COG3328	Transposase and inactivated derivatives
potB	AIF93060.1	chromosome	ZpotB	99.64	277	1	0	1	277	11	287	0	544	[E]	COG1176	ABC-type spermidine/putrescine transport system, permease component I
potA	AIF93061.1	chromosome	potA	99.17	362	3	0	1	362	1	362	0	738	[E]	COG3842	ABC-type spermidine/putrescine transport systems, ATPase components
pepT	AIF93063.1	chromosome	ZpepT	100	408	0	0	1	408	1	408	0	843	[E]	COG2195	Di- and tripeptidases
SS17_1481	AIF93064.1	chromosome	ZycfD	100	376	0	0	1	376	1	376	0	770	[S]	COG2850	Uncharacterized conserved protein
SS17_1483	AIF93066.1	chromosome	ECs1575	100	62	0	0	1	62	1	62	6e-39	127	[K]	COG3311	Predicted transcriptional regulator
SS17_1490	AIF93073.1	chromosome	Z1845	97.06	136	4	0	1	136	1	136	3e-91	266	[L]	COG0629	Single-stranded DNA-binding protein
SS17_1496	AIF93079.1	chromosome	Z2134	34.94	83	49	2	49	131	416	493	0.002	38.5	[OU]	COG0616	Periplasmic serine proteases (ClpP class)
SS17_1497	AIF93080.1	chromosome	nohB	36.11	180	94	5	1	161	3	180	6e-28	107	[L]	COG4220	Phage DNA packaging protein, Nu1 subunit of terminase
phoQ	AIF93083.1	chromosome	ECs1601	100	486	0	0	1	486	1	486	0	997	[T]	COG0642	Signal transduction histidine kinase
phoP	AIF93084.1	chromosome	ZphoP	100	223	0	0	1	223	1	223	3e-163	456	[TK]	COG0745	Response regulators consisting of a CheY-like receiver domain and a winged-helix DNA-binding domain
purB	AIF93085.1	chromosome	ZpurB	100	456	0	0	1	456	1	456	0	945	[F]	COG0015	Adenylosuccinate lyase
SS17_1503	AIF93086.1	chromosome	ZycfC	100	213	0	0	1	213	1	213	2e-153	430	[R]	COG2915	Uncharacterized protein involved in purine metabolism
mnmA	AIF93087.1	chromosome	ZycfB	100	368	0	0	1	368	16	383	0	763	[J]	COG0482	Predicted tRNA(5-methylaminomethyl-2-thiouridylate) methyltransferase, contains the PP-loop ATPase domain
nudJ	AIF93088.1	chromosome	ymfB	100	153	0	0	1	153	1	153	5e-112	320	[LR]	COG0494	NTP pyrophosphohydrolases including oxidative damage repair enzymes
rluE	AIF93089.1	chromosome	ECs1607	100	217	0	0	1	217	1	217	1e-159	446	[J]	COG1187	16S rRNA uridine-516 pseudouridylate synthase and related pseudouridylate synthases
SS17_1507	AIF93090.1	chromosome	ZicdA	100	416	0	0	1	416	1	416	0	851	[C]	COG0538	Isocitrate dehydrogenases
emrE	AIF93096.1	chromosome	Z1870	100	110	0	0	1	110	1	110	1e-73	219	[P]	COG2076	Membrane transporters of cations and cationic drugs
SS17_1514	AIF93097.1	chromosome	Z1871	99.61	508	1	1	1	507	1	508	0	1038	[L]	COG1961	Site-specific recombinases, DNA invertase Pin homologs
rus	AIF93100.1	chromosome	Zrus	100	120	0	0	1	120	1	120	2e-86	252	[L]	COG4570	Holliday junction resolvase
SS17_1520	AIF93103.1	chromosome	Z1876	100	158	0	0	1	158	1	158	7e-116	330	[G]	COG4678	Muramidase (phage lambda lysozyme)
SS17_1523	AIF93106.1	chromosome	Z1879	100	136	0	0	1	136	15	150	8e-97	280	[R]	COG5562	Phage envelope protein
SS17_1526	AIF93109.1	chromosome	Z1882	100	181	0	0	1	181	1	181	1e-130	369	[L]	COG4220	Phage DNA packaging protein, Nu1 subunit of terminase
SS17_1527	AIF93110.1	chromosome	Z1883	100	641	0	0	1	641	1	641	0	1338	[R]	COG5525	Bacteriophage tail assembly protein
SS17_1529	AIF93112.1	chromosome	Z1885	100	533	0	0	1	533	1	533	0	1110	[R]	COG5511	Bacteriophage capsid protein
SS17_1530	AIF93113.1	chromosome	Z1886	100	439	0	0	1	439	1	439	0	885	[OU]	COG0616	Periplasmic serine proteases (ClpP class)
SS17_1537	AIF93120.1	chromosome	ECs1640	100	246	0	0	1	246	1	246	4e-177	493	[N]	COG5492	Bacterial surface proteins containing Ig-like domains
SS17_1540	AIF93123.1	chromosome	ECs1643	99.88	849	1	0	1	849	1	849	0	1719	[S]	COG5281	Phage-related minor tail protein
SS17_1541	AIF93124.1	chromosome	ECs1644	100	109	0	0	1	109	1	109	4e-76	225	[S]	COG4718	Phage-related protein
SS17_1542	AIF93125.1	chromosome	ECs1645	100	232	0	0	1	232	1	232	6e-174	483	[S]	COG4672	Phage-related protein
SS17_1543	AIF93126.1	chromosome	ECs1646_2	100	131	0	0	117	247	1	131	9e-94	276	[M]	COG0791	Cell wall-associated hydrolases (invasion-associated proteins)
SS17_1544	AIF93127.1	chromosome	ECs1647	99.47	190	1	0	1	190	34	223	3e-132	375	[S]	COG4723	Phage-related protein, tail component
SS17_1545	AIF93128.1	chromosome	ECs1648	100	1132	0	0	1	1132	1	1132	0	2341	[S]	COG4733	Phage-related protein, tail component
SS17_1546	AIF93129.1	chromosome	ECs1649	99.5	199	1	0	1	199	1	199	7e-145	407	[M]	COG3637	Opacity protein and related surface antigens
SS17_1549	AIF93132.1	chromosome	Z1921	100	296	0	0	1	296	1	296	0	611	[P]	COG3546	Mn-containing catalase
SS17_1550	AIF93133.1	chromosome	Z1922	100	168	0	0	1	168	1	168	1e-122	348	[S]	COG3685	Uncharacterized protein conserved in bacteria
SS17_1551	AIF93134.1	chromosome	Z1923	100	166	0	0	1	166	3	168	1e-115	330	[S]	COG3685	Uncharacterized protein conserved in bacteria
SS17_1552	AIF93135.1	chromosome	Z1924	100	60	0	0	1	60	1	60	2e-34	115	[R]	COG3729	General stress protein
SS17_1553	AIF93136.1	chromosome	Z1925	100	218	0	0	1	218	5	222	1e-162	454	[QR]	COG0500	SAM-dependent methyltransferases
SS17_1555	AIF93138.1	chromosome	ECs1309	100	133	0	0	1	133	1	133	1e-93	271	[L]	COG2963	Transposase and inactivated derivatives
SS17_1557	AIF93140.1	chromosome	Z1930	100	494	0	0	1	494	1	494	0	1027	[R]	COG0596	Predicted hydrolases or acyltransferases (alpha/beta hydrolase superfamily)
SS17_1558	AIF93141.1	chromosome	Z1931	99.37	317	2	0	1	317	1	317	0	645	[M]	COG4571	Outer membrane protease
SS17_1559	AIF93142.1	chromosome	ECs1664	100	194	0	0	7	200	1	194	1e-142	401	[K]	COG1396	Predicted transcriptional regulators
SS17_1560	AIF93143.1	chromosome	Z5879	100	108	0	0	1	108	1	108	2e-75	223	[L]	COG2963	Transposase and inactivated derivatives
minE	AIF93146.1	chromosome	minE	100	88	0	0	1	88	1	88	6e-58	177	[D]	COG0851	Septum formation topological specificity factor
minD	AIF93147.1	chromosome	minD	100	270	0	0	1	270	1	270	0	541	[D]	COG2894	Septum formation inhibitor-activating ATPase
minC	AIF93148.1	chromosome	ZminC	100	231	0	0	1	231	1	231	4e-171	476	[D]	COG0850	Septum formation inhibitor
ycgL	AIF93153.1	chromosome	ycgL	100	108	0	0	1	108	1	108	4e-74	220	[S]	COG3100	Uncharacterized protein conserved in bacteria
SS17_1571	AIF93154.1	chromosome	Z1942	100	219	0	0	1	219	1	219	6e-163	454	[Q]	COG0179	2-keto-4-pentenoate hydratase/2-oxohepta-3-ene-1,7-dioic acid hydratase (catechol pathway)
SS17_1572	AIF93155.1	chromosome	ycgN	100	153	0	0	1	153	6	158	6e-113	322	[S]	COG2983	Uncharacterized conserved protein
umuD	AIF93158.1	chromosome	umuD	100	139	0	0	1	139	1	139	9e-97	280	[KT]	COG1974	SOS-response transcriptional repressors (RecA-mediated autopeptidases)
umuC	AIF93159.1	chromosome	ECs1679	100	422	0	0	1	422	1	422	0	882	[L]	COG0389	Nucleotidyltransferase/DNA polymerase involved in DNA repair
SS17_1577	AIF93160.1	chromosome	dsbB	100	176	0	0	1	176	1	176	4e-126	357	[O]	COG1495	Disulfide bond formation protein DsbB
nhaB	AIF93161.1	chromosome	nhaB	100	513	0	0	1	513	1	513	0	1030	[P]	COG3067	Na+/H+ antiporter
SS17_1579	AIF93162.1	chromosome	fadR	100	239	0	0	1	239	1	239	3e-178	495	[K]	COG2186	Transcriptional regulators
ycgB	AIF93163.1	chromosome	ZycgB	100	510	0	0	1	510	1	510	0	1070	[S]	COG2719	Uncharacterized conserved protein
dadA	AIF93164.1	chromosome	dadA	100	432	0	0	1	432	1	432	0	896	[E]	COG0665	Glycine/D-amino acid oxidases (deaminating)
dadX	AIF93165.1	chromosome	ZdadX	100	356	0	0	1	356	1	356	0	732	[M]	COG0787	Alanine racemase
cvrA	AIF93167.1	chromosome	ECs1686	100	536	0	0	43	578	1	536	0	1065	[P]	COG3263	NhaP-type Na+/H+ and K+/H+ antiporters with a unique C-terminal domain
ldcA	AIF93168.1	chromosome	Z1955	100	304	0	0	1	304	1	304	0	625	[V]	COG1619	Uncharacterized proteins, homologs of microcin C7 resistance protein MccF
emtA	AIF93169.1	chromosome	ZmltE	99.51	203	1	0	1	203	39	241	1e-148	418	[M]	COG0741	Soluble lytic murein transglycosylase and related regulatory proteins (some contain LysM/invasin domains)
SS17_1587	AIF93170.1	chromosome	ycgR	100	45	0	0	7	51	200	244	1e-23	92	[M]	COG5581	Predicted glycosyltransferase
ychF	AIF93174.1	chromosome	ychF	100	363	0	0	1	363	1	363	0	742	[J]	COG0012	Predicted GTPase, probable translation factor
pth	AIF93175.1	chromosome	pth	100	194	0	0	1	194	1	194	9e-141	396	[J]	COG0193	Peptidyl-tRNA hydrolase
ychM	AIF93177.1	chromosome	ychM	100	550	0	0	10	559	1	550	0	1085	[P]	COG0659	Sulfate permease and related transporters (MFS superfamily)
SS17_1595	AIF93178.1	chromosome	prsA	100	315	0	0	1	315	1	315	0	635	[FE]	COG0462	Phosphoribosylpyrophosphate synthetase
ipk	AIF93179.1	chromosome	ychB	100	283	0	0	1	283	1	283	0	581	[I]	COG1947	4-diphosphocytidyl-2C-methyl-D-erythritol 2-phosphate synthase
lolB	AIF93180.1	chromosome	hemM	100	207	0	0	1	207	1	207	3e-152	426	[M]	COG3017	Outer membrane lipoprotein involved in outer membrane biogenesis
hemA	AIF93181.1	chromosome	hemA	100	418	0	0	1	418	1	418	0	848	[H]	COG0373	Glutamyl-tRNA reductase
prfA	AIF93182.1	chromosome	prfA	100	360	0	0	1	360	1	360	0	741	[J]	COG0216	Protein chain release factor A
hemK	AIF93183.1	chromosome	ZhemK	100	277	0	0	1	277	1	277	0	566	[J]	COG2890	Methylase of polypeptide chain release factors
SS17_1601	AIF93184.1	chromosome	Z1984	100	130	0	0	1	130	1	130	3e-87	255	[S]	COG3094	Uncharacterized protein conserved in bacteria
ychA	AIF93185.1	chromosome	ychA	100	269	0	0	1	269	1	269	0	545	[S]	COG2912	Uncharacterized conserved protein
kdsA	AIF93186.1	chromosome	ZkdsA	100	284	0	0	1	284	1	284	0	581	[M]	COG2877	3-deoxy-D-manno-octulosonic acid (KDO) 8-phosphate synthase
chaA	AIF93188.1	chromosome	ZchaA	100	366	0	0	1	366	1	366	0	726	[P]	COG0387	Ca2+/H+ antiporter
chaB	AIF93189.1	chromosome	chaB	100	76	0	0	1	76	1	76	1e-48	153	[R]	COG4572	Putative cation transport regulator
chaC	AIF93190.1	chromosome	ZchaC	100	231	0	0	1	231	1	231	4e-171	476	[P]	COG3703	Uncharacterized protein involved in cation transport
ychN	AIF93191.1	chromosome	ychN	98.29	117	2	0	1	117	1	117	8e-79	233	[P]	COG1553	Uncharacterized conserved protein involved in intracellular sulfur reduction
narL	AIF93193.1	chromosome	narL	100	216	0	0	1	216	1	216	7e-155	434	[TK]	COG2197	Response regulator containing a CheY-like receiver domain and an HTH DNA-binding domain
narX	AIF93194.1	chromosome	narX	100	598	0	0	1	598	1	598	0	1228	[T]	COG3850	Signal transduction histidine kinase, nitrate/nitrite-specific
narK	AIF93196.1	chromosome	narK	100	463	0	0	1	463	1	463	0	920	[P]	COG2223	Nitrate/nitrite transporter
narG	AIF93197.1	chromosome	ZnarG	100	1247	0	0	1	1247	1	1247	0	2608	[C]	COG5013	Nitrate reductase alpha subunit
narH	AIF93198.1	chromosome	ZnarH	100	512	0	0	1	512	1	512	0	1074	[C]	COG1140	Nitrate reductase beta subunit
SS17_1616	AIF93199.1	chromosome	narJ	100	236	0	0	1	236	1	236	2e-171	478	[C]	COG2180	Nitrate reductase delta subunit
narI	AIF93200.1	chromosome	ZnarI	100	225	0	0	1	225	1	225	7e-164	457	[C]	COG2181	Nitrate reductase gamma subunit
purU	AIF93202.1	chromosome	ECs1734	100	280	0	0	1	280	1	280	0	578	[F]	COG0788	Formyltetrahydrofolate hydrolase
ychJ	AIF93203.1	chromosome	ZychJ	99.24	132	1	0	1	132	21	152	9e-96	278	[S]	COG3012	Uncharacterized protein conserved in bacteria
rssA	AIF93204.1	chromosome	ZychK	100	301	0	0	1	301	14	314	0	617	[R]	COG1752	Predicted esterase of the alpha-beta hydrolase superfamily
galU	AIF93206.1	chromosome	galU	100	302	0	0	1	302	1	302	0	617	[M]	COG1210	UDP-glucose pyrophosphorylase
hns	AIF93207.1	chromosome	hns	100	137	0	0	1	137	1	137	2e-95	276	[R]	COG2916	DNA-binding protein H-NS
tdk	AIF93209.1	chromosome	ECs1740	100	205	0	0	1	205	1	205	3e-152	426	[F]	COG1435	Thymidine kinase
adhE	AIF93210.1	chromosome	ECs1741_2	100	444	0	0	448	891	1	444	0	921	[C]	COG1454	Alcohol dehydrogenase, class IV
ychE	AIF93211.1	chromosome	ZychE	99.53	215	1	0	1	215	1	215	1e-150	423	[U]	COG2095	Multiple antibiotic transporter
oppA	AIF93214.1	chromosome	ECs1743	100	543	0	0	1	543	1	543	0	1123	[E]	COG4166	ABC-type oligopeptide transport system, periplasmic component
oppB	AIF93215.1	chromosome	oppB	100	306	0	0	1	306	1	306	0	612	[EP]	COG0601	ABC-type dipeptide/oligopeptide/nickel transport systems, permease components
oppC	AIF93216.1	chromosome	oppC	100	301	0	0	1	301	2	302	0	597	[EP]	COG1173	ABC-type dipeptide/oligopeptide/nickel transport systems, permease components
oppD	AIF93217.1	chromosome	ZoppD	100	337	0	0	1	337	1	337	0	691	[EP]	COG0444	ABC-type dipeptide/oligopeptide/nickel transport system, ATPase component
oppF	AIF93218.1	chromosome	ZoppF	100	334	0	0	1	334	1	334	0	686	[E]	COG4608	ABC-type oligopeptide transport system, ATPase component
SS17_1638	AIF93219.1	chromosome	yciU	100	109	0	0	1	109	27	135	4e-74	221	[S]	COG3099	Uncharacterized protein conserved in bacteria
cls	AIF93220.1	chromosome	Zcls	100	486	0	0	1	486	1	486	0	998	[I]	COG1502	Phosphatidylserine/phosphatidylglycerophosphate/cardiolipin synthases and related enzymes
kch	AIF93222.1	chromosome	ECs1750	100	417	0	0	1	417	1	417	0	843	[P]	COG1226	Kef-type K+ transport systems, predicted NAD-binding component
yciI	AIF93223.1	chromosome	yciI	98.98	98	1	0	1	98	33	130	2e-65	198	[S]	COG2350	Uncharacterized protein conserved in bacteria
tonB	AIF93224.1	chromosome	ECs1752	100	239	0	0	1	239	1	239	1e-168	470	[M]	COG0810	Periplasmic protein TonB, links inner and outer membranes
yciA	AIF93225.1	chromosome	ZyciA	100	132	0	0	1	132	1	132	2e-94	273	[I]	COG1607	Acyl-CoA hydrolase
yciB	AIF93226.1	chromosome	yciB	100	179	0	0	1	179	1	179	8e-126	357	[D]	COG2917	Intracellular septation protein A
yciD	AIF93228.1	chromosome	ZyciD	100	212	0	0	1	212	1	212	2e-154	432	[M]	COG3047	Outer membrane protein W
SS17_1648	AIF93229.1	chromosome	ZintO	100	313	0	0	1	313	64	376	0	656	[L]	COG0582	Integrase
SS17_1656	AIF93237.1	chromosome	Z2045	100	135	0	0	1	135	1	135	4e-94	273	[K]	COG1396	Predicted transcriptional regulators
SS17_1663	AIF93244.1	chromosome	Z2053	100	248	0	0	1	248	5	252	0	503	[R]	COG4588	Accessory colonization factor AcfC, contains ABC-type periplasmic domain
SS17_1669	AIF93250.1	chromosome	Z2057	100	119	0	0	1	119	1	119	2e-81	239	[L]	COG4570	Holliday junction resolvase
SS17_1672	AIF93253.1	chromosome	Z2060	100	352	0	0	1	352	1	352	0	741	[L]	COG0863	DNA modification methylase
SS17_1676	AIF93255.1	chromosome	Z2109	99.18	243	2	0	2	244	62	304	1e-174	488	[L]	COG2801	Transposase and inactivated derivatives
SS17_1679	AIF93258.1	chromosome	Z6051	100	177	0	0	1	177	1	177	4e-128	363	[R]	COG3772	Phage-related lysozyme (muraminidase)
SS17_1687	AIF93266.1	chromosome	ECs2180	99.45	181	1	0	1	181	1	181	3e-130	368	[L]	COG4220	Phage DNA packaging protein, Nu1 subunit of terminase
SS17_1688	AIF93267.1	chromosome	ECs2179	99.48	581	3	0	1	581	61	641	0	1204	[R]	COG5525	Bacteriophage tail assembly protein
SS17_1690	AIF93269.1	chromosome	Z1885	100	533	0	0	1	533	1	533	0	1110	[R]	COG5511	Bacteriophage capsid protein
SS17_1691	AIF93270.1	chromosome	Z1886	100	439	0	0	1	439	1	439	0	885	[OU]	COG0616	Periplasmic serine proteases (ClpP class)
SS17_1698	AIF93277.1	chromosome	Z3087	100	250	0	0	1	250	1	250	1e-178	497	[N]	COG5492	Bacterial surface proteins containing Ig-like domains
SS17_1701	AIF93280.1	chromosome	ECs2949	97.39	844	20	1	1	844	40	881	0	1431	[S]	COG5281	Phage-related minor tail protein
SS17_1702	AIF93281.1	chromosome	Z3083	100	109	0	0	1	109	1	109	2e-77	229	[S]	COG4718	Phage-related protein
SS17_1703	AIF93282.1	chromosome	Z2142	100	232	0	0	1	232	1	232	3e-174	484	[S]	COG4672	Phage-related protein
SS17_1704	AIF93283.1	chromosome	ECs2946_2	98.61	144	2	0	68	211	1	144	8e-103	298	[M]	COG0791	Cell wall-associated hydrolases (invasion-associated proteins)
SS17_1705	AIF93284.1	chromosome	ECs1118	96.86	191	6	0	1	191	34	224	2e-132	376	[S]	COG4723	Phage-related protein, tail component
SS17_1706	AIF93285.1	chromosome	Z6029	99.85	647	1	0	305	951	136	782	0	1327	[S]	COG4733	Phage-related protein, tail component
SS17_1713	AIF93292.1	chromosome	Z6022	100	230	0	0	1	230	4	233	3e-170	474	[L]	COG0582	Integrase
SS17_1716	AIF93295.1	chromosome	Z6019	100	85	0	0	1	85	1	85	1e-57	176	[L]	COG3328	Transposase and inactivated derivatives
SS17_1717	AIF93296.1	chromosome	Z6017	100	115	0	0	1	115	1	115	1e-80	237	[L]	COG3328	Transposase and inactivated derivatives
SS17_1720	AIF93299.1	chromosome	ECs1309	100	133	0	0	1	133	1	133	1e-93	271	[L]	COG2963	Transposase and inactivated derivatives
SS17_1726	AIF93305.1	chromosome	Z2563	100	60	0	0	1	60	1	60	2e-38	125	[L]	COG3335	Transposase and inactivated derivatives
SS17_1727	AIF93306.1	chromosome	Z2562	100	83	0	0	1	83	1	83	8e-58	177	[L]	COG3335	Transposase and inactivated derivatives
SS17_1728	AIF93307.1	chromosome	Z2561	100	54	0	0	1	54	1	54	2e-32	110	[L]	COG3335	Transposase and inactivated derivatives
SS17_1731	AIF93310.1	chromosome	ZintO	99.73	376	1	0	1	376	1	376	0	786	[L]	COG0582	Integrase
SS17_1739	AIF93318.1	chromosome	Z2045	53.33	135	63	0	1	135	1	135	2e-45	149	[K]	COG1396	Predicted transcriptional regulators
SS17_1755	AIF93334.1	chromosome	Z1344	94.35	124	7	0	1	124	1	124	7e-80	236	[L]	COG4570	Holliday junction resolvase
SS17_1758	AIF93337.1	chromosome	Z2060	94.89	352	18	0	1	352	1	352	0	712	[L]	COG0863	DNA modification methylase
SS17_1760	AIF93338.1	chromosome	Z3342	98.3	648	11	0	1	648	1	648	0	1312	[L]	COG2801	Transposase and inactivated derivatives
SS17_1764	AIF93342.1	chromosome	Z1796	96.61	177	6	0	1	177	1	177	2e-124	353	[R]	COG3772	Phage-related lysozyme (muraminidase)
SS17_1769	AIF93347.1	chromosome	ECs2963	99.43	707	3	1	1	706	1	707	0	1422	[R]	COG5525	Bacteriophage tail assembly protein
SS17_1772	AIF93350.1	chromosome	Z3091	100	108	0	0	1	108	1	108	1e-68	206	[S]	COG5471	Uncharacterized conserved protein
SS17_1776	AIF93354.1	chromosome	Z3087	100	250	0	0	1	250	1	250	1e-178	497	[N]	COG5492	Bacterial surface proteins containing Ig-like domains
SS17_1779	AIF93357.1	chromosome	ECs2949	97.05	881	26	0	1	881	1	881	0	1497	[S]	COG5281	Phage-related minor tail protein
SS17_1780	AIF93358.1	chromosome	Z3083	100	109	0	0	1	109	1	109	2e-77	229	[S]	COG4718	Phage-related protein
SS17_1781	AIF93359.1	chromosome	Z2142	98.71	232	3	0	1	232	1	232	4e-172	479	[S]	COG4672	Phage-related protein
SS17_1782	AIF93360.1	chromosome	ECs2946_2	98.61	144	2	0	68	211	1	144	7e-103	299	[M]	COG0791	Cell wall-associated hydrolases (invasion-associated proteins)
SS17_1783	AIF93361.1	chromosome	ECs1118	97.91	191	4	0	1	191	34	224	6e-134	380	[S]	COG4723	Phage-related protein, tail component
SS17_1784	AIF93362.1	chromosome	ECs1806	97.75	1158	26	0	1	1158	1	1158	0	2341	[S]	COG4733	Phage-related protein, tail component
SS17_1785	AIF93363.1	chromosome	Z2146	97.99	199	3	1	1	198	1	199	5e-141	397	[M]	COG3637	Opacity protein and related surface antigens
SS17_1787	AIF93365.1	chromosome	insA_g7	98.9	91	1	0	1	91	1	91	9e-62	187	[L]	COG3677	Transposase and inactivated derivatives
SS17_1788	AIF93366.1	chromosome	Z1632	96.95	131	4	0	1	131	37	167	3e-88	259	[L]	COG1662	Transposase and inactivated derivatives, IS1 family
SS17_1791	AIF93369.1	chromosome	ompW	97.37	38	1	0	1	38	175	212	4e-21	84	[M]	COG3047	Outer membrane protein W
yciE	AIF93370.1	chromosome	ZyciE	100	168	0	0	1	168	1	168	3e-122	347	[S]	COG3685	Uncharacterized protein conserved in bacteria
yciF	AIF93371.1	chromosome	ZyciF	100	166	0	0	1	166	1	166	7e-115	328	[S]	COG3685	Uncharacterized protein conserved in bacteria
SS17_1794	AIF93372.1	chromosome	yciG	100	59	0	0	1	59	20	78	3e-33	113	[R]	COG3729	General stress protein
trpA	AIF93373.1	chromosome	ZtrpA	100	268	0	0	1	268	1	268	0	543	[E]	COG0159	Tryptophan synthase alpha chain
trpB	AIF93374.1	chromosome	ZtrpB	100	397	0	0	1	397	1	397	0	822	[E]	COG0133	Tryptophan synthase beta chain
trpC	AIF93375.1	chromosome	ECs1834_1	100	253	0	0	1	253	2	254	0	521	[E]	COG0134	Indole-3-glycerol phosphate synthase
trpD	AIF93376.1	chromosome	ECs1835_2	100	335	0	0	197	531	1	335	0	679	[E]	COG0547	Anthranilate phosphoribosyltransferase
trpE	AIF93377.1	chromosome	ECs1836	100	520	0	0	1	520	1	520	0	1066	[EH]	COG0147	Anthranilate/para-aminobenzoate synthases component I
yciV	AIF93378.1	chromosome	ZyciV	100	293	0	0	1	293	1	293	0	607	[R]	COG0613	Predicted metal-dependent phosphoesterases (PHP family)
yciO	AIF93379.1	chromosome	yciO	100	206	0	0	1	206	13	218	8e-152	426	[J]	COG0009	Putative translation factor (SUA5)
rluB	AIF93381.1	chromosome	ZyciL	100	290	0	0	1	290	1	290	0	583	[J]	COG1187	16S rRNA uridine-516 pseudouridylate synthase and related pseudouridylate synthases
btuR	AIF93382.1	chromosome	ZbtuR	100	196	0	0	1	196	1	196	2e-145	408	[H]	COG2109	ATP:corrinoid adenosyltransferase
yciK	AIF93383.1	chromosome	ZyciK	100	252	0	0	1	252	1	252	0	525	[IQR]	COG1028	Dehydrogenases with different specificities (related to short-chain alcohol dehydrogenases)
sohB	AIF93385.1	chromosome	ZsohB	100	349	0	0	1	349	1	349	0	717	[OU]	COG0616	Periplasmic serine proteases (ClpP class)
topA	AIF93387.1	chromosome	ECs1846_1	100	592	0	0	1	592	1	592	0	1227	[L]	COG0550	Topoisomerase IA
cysB	AIF93388.1	chromosome	cysB	100	324	0	0	1	324	1	324	0	669	[K]	COG0583	Transcriptional regulator
acnA	AIF93391.1	chromosome	ZacnA	99.78	891	2	0	1	891	1	891	0	1833	[C]	COG1048	Aconitase A
ribA	AIF93392.1	chromosome	ribA	100	196	0	0	1	196	1	196	4e-144	405	[H]	COG0807	GTP cyclohydrolase II
pgpB	AIF93393.1	chromosome	pgpB	100	254	0	0	1	254	1	254	0	505	[I]	COG0671	Membrane-associated phospholipid phosphatase
yciS	AIF93394.1	chromosome	ZyciS	100	102	0	0	1	102	1	102	5e-68	204	[S]	COG3771	Predicted membrane protein
yciM	AIF93395.1	chromosome	yciM	100	389	0	0	1	389	1	389	0	803	[G]	COG2956	Predicted N-acetylglucosaminyl transferase
pyrF	AIF93396.1	chromosome	ZpyrF	100	245	0	0	1	245	1	245	6e-180	499	[F]	COG0284	Orotidine-5'-phosphate decarboxylase
yciH	AIF93397.1	chromosome	ZyciH	100	108	0	0	1	108	2	109	4e-70	210	[J]	COG0023	Translation initiation factor 1 (eIF-1/SUI1) and related proteins
yciT	AIF93399.1	chromosome	Z2521	100	249	0	0	1	249	1	249	0	515	[KG]	COG1349	Transcriptional regulators of sugar metabolism
gmr	AIF93401.1	chromosome	ZyciR_1	100	230	0	0	1	230	1	230	4e-166	475	[T]	COG2202	FOG: PAS/PAC domain
rnb	AIF93402.1	chromosome	ECs1859	100	644	0	0	1	644	1	644	0	1324	[K]	COG4776	Exoribonuclease II
yciW	AIF93403.1	chromosome	yciW_1	99.05	210	2	0	1	210	27	236	2e-151	432	[S]	COG4950	Uncharacterized protein conserved in bacteria
fabI	AIF93404.1	chromosome	fabI	100	262	0	0	1	262	1	262	0	537	[I]	COG0623	Enoyl-[acyl-carrier-protein] reductase (NADH)
eefR	AIF93406.1	chromosome	Z2510	100	188	0	0	1	188	1	188	5e-138	389	[K]	COG1309	Transcriptional regulator
eefA	AIF93407.1	chromosome	Z2509	100	373	0	0	1	373	1	373	0	752	[M]	COG0845	Membrane-fusion protein
eefB	AIF93408.1	chromosome	Z2508	99.81	1029	0	1	1	1029	1	1027	0	2050	[V]	COG0841	Cation/multidrug efflux pump
eefC	AIF93409.1	chromosome	ECs1865	100	457	0	0	1	457	1	457	0	922	[MU]	COG1538	Outer membrane protein
eefD	AIF93410.1	chromosome	ECs1866	100	387	0	0	1	387	1	387	0	758	[GEPR]	COG0477	Permeases of the major facilitator superfamily
sapF	AIF93411.1	chromosome	ZsapF	100	268	0	0	1	268	1	268	0	548	[V]	COG4167	ABC-type antimicrobial peptide transport system, ATPase component
sapD	AIF93412.1	chromosome	sapD	100	330	0	0	1	330	1	330	0	687	[V]	COG4170	ABC-type antimicrobial peptide transport system, ATPase component
sapC	AIF93413.1	chromosome	ZsapC	100	296	0	0	1	296	1	296	0	586	[V]	COG4171	ABC-type antimicrobial peptide transport system, permease component
sapB	AIF93414.1	chromosome	sapB	100	321	0	0	1	321	1	321	0	645	[V]	COG4168	ABC-type antimicrobial peptide transport system, permease component
sapA	AIF93415.1	chromosome	ZsapA	100	547	0	0	1	547	1	547	0	1130	[E]	COG4166	ABC-type oligopeptide transport system, periplasmic component
puuP	AIF93418.1	chromosome	ZycjJ	100	461	0	0	1	461	1	461	0	929	[E]	COG0531	Amino acid transporters
puuA	AIF93419.1	chromosome	Z2491	100	498	0	0	1	498	1	498	0	1036	[E]	COG0174	Glutamine synthetase
puuD	AIF93420.1	chromosome	ZycjL	100	254	0	0	1	254	5	258	0	516	[R]	COG2071	Predicted glutamine amidotransferases
puuR	AIF93421.1	chromosome	ZycjC	100	185	0	0	1	185	1	185	4e-134	379	[K]	COG1396	Predicted transcriptional regulators
puuC	AIF93422.1	chromosome	ZaldH	100	495	0	0	1	495	1	495	0	1013	[C]	COG1012	NAD-dependent aldehyde dehydrogenases
puuB	AIF93423.1	chromosome	ZordL	99.77	426	1	0	1	426	1	426	0	875	[E]	COG0665	Glycine/D-amino acid oxidases (deaminating)
gabT1	AIF93424.1	chromosome	ZgoaG	100	421	0	0	1	421	1	421	0	862	[E]	COG0160	4-aminobutyrate aminotransferase and related aminotransferases
pspF	AIF93425.1	chromosome	ZpspF	100	325	0	0	1	325	6	330	0	666	[KT]	COG1221	Transcriptional regulators containing an AAA-type ATPase domain and a DNA-binding domain
pspA	AIF93426.1	chromosome	pspA	100	222	0	0	1	222	1	222	2e-154	433	[KT]	COG1842	Phage shock protein A (IM30), suppresses sigma54-dependent transcription
pspC	AIF93428.1	chromosome	pspC	100	119	0	0	1	119	1	119	1e-82	242	[KT]	COG1983	Putative stress-responsive transcriptional regulator
pspE	AIF93430.1	chromosome	ZpspE	100	104	0	0	1	104	1	104	2e-72	216	[P]	COG0607	Rhodanese-related sulfurtransferase
SS17_1854	AIF93432.1	chromosome	ECs1888	100	209	0	0	1	209	1	209	5e-153	428	[G]	COG1653	ABC-type sugar transport system, periplasmic component
SS17_1855	AIF93433.1	chromosome	ECs1889	100	203	0	0	2	204	1	203	3e-148	416	[G]	COG1653	ABC-type sugar transport system, periplasmic component
ycjO	AIF93434.1	chromosome	ZycjO	100	293	0	0	1	293	1	293	0	582	[G]	COG1175	ABC-type sugar transport systems, permease components
ycjP	AIF93435.1	chromosome	ZycjP	100	280	0	0	1	280	1	280	0	562	[G]	COG0395	ABC-type sugar transport system, permease component
ycjQ	AIF93436.1	chromosome	ECs1892	100	350	0	0	1	350	1	350	0	724	[ER]	COG1063	Threonine dehydrogenase and related Zn-dependent dehydrogenases
ycjR	AIF93437.1	chromosome	Z2469	100	262	0	0	1	262	1	262	0	546	[G]	COG1082	Sugar phosphate isomerases/epimerases
ycjS	AIF93438.1	chromosome	ZycjS	100	351	0	0	1	351	1	351	0	739	[R]	COG0673	Predicted dehydrogenases and related proteins
ycjT	AIF93439.1	chromosome	ZycjT	100	755	0	0	1	755	1	755	0	1569	[G]	COG1554	Trehalose and maltose hydrolases (possible phosphorylases)
ycjU	AIF93440.1	chromosome	ZycjU	100	219	0	0	1	219	1	219	2e-159	445	[R]	COG0637	Predicted phosphatase/phosphohexomutase
ycjV	AIF93441.1	chromosome	ZycjV	100	360	0	0	1	360	1	360	0	747	[G]	COG3839	ABC-type sugar transport systems, ATPase components
ycjX	AIF93444.1	chromosome	ZycjX	100	465	0	0	1	465	1	465	0	960	[R]	COG3106	Predicted ATPase
ycjF	AIF93445.1	chromosome	ECs1901	100	353	0	0	1	353	1	353	0	719	[S]	COG3768	Predicted membrane protein
tyrR	AIF93446.1	chromosome	ECs1902	100	513	0	0	1	513	1	513	0	1058	[KE]	COG3283	Transcriptional regulator of aromatic amino acids metabolism
tpx	AIF93447.1	chromosome	tpx	100	168	0	0	1	168	1	168	2e-119	340	[O]	COG2077	Peroxiredoxin
ycjG	AIF93448.1	chromosome	ECs1904	100	321	0	0	1	321	15	335	0	653	[MR]	COG4948	L-alanine-DL-glutamate epimerase and related enzymes of enolase superfamily
ycjI	AIF93449.1	chromosome	ycjI	100	242	0	0	1	242	21	262	3e-179	498	[E]	COG2866	Predicted carboxypeptidase
SS17_1872	AIF93450.1	chromosome	Z2446	100	212	0	0	1	212	5	216	1e-155	436	[MG]	COG0702	Predicted nucleoside-diphosphate-sugar epimerases
SS17_1873	AIF93451.1	chromosome	Z2445	100	207	0	0	1	207	1	207	1e-153	430	[R]	COG1073	Hydrolases of the alpha/beta superfamily
SS17_1874	AIF93452.1	chromosome	Z2444	100	122	0	0	1	122	1	122	5e-88	256	[R]	COG1073	Hydrolases of the alpha/beta superfamily
ycjY	AIF93453.1	chromosome	Z2442	100	310	0	0	1	310	1	310	0	642	[R]	COG1073	Hydrolases of the alpha/beta superfamily
mppA	AIF93455.1	chromosome	Z2438	99.81	537	1	0	1	537	8	544	0	1107	[E]	COG4166	ABC-type oligopeptide transport system, periplasmic component
ynaI	AIF93456.1	chromosome	ynaI	100	343	0	0	1	343	1	343	0	700	[M]	COG0668	Small-conductance mechanosensitive channel
uspE	AIF93458.1	chromosome	ydaA	100	316	0	0	1	316	1	316	0	652	[T]	COG0589	Universal stress protein UspA and related nucleotide-binding proteins
fnr	AIF93459.1	chromosome	fnr	99.6	250	1	0	1	250	1	250	0	514	[T]	COG0664	cAMP-binding proteins - catabolite gene activator and regulatory subunit of cAMP-dependent protein kinases
ogt	AIF93460.1	chromosome	Zogt	100	171	0	0	1	171	1	171	7e-124	351	[L]	COG0350	Methylated DNA-protein cysteine methyltransferase
abgT	AIF93461.1	chromosome	abgT	99.8	508	1	0	1	508	3	510	0	999	[H]	COG2978	Putative p-aminobenzoyl-glutamate transporter
abgB	AIF93462.1	chromosome	Z2427	100	481	0	0	1	481	1	481	0	1005	[R]	COG1473	Metal-dependent amidase/aminoacylase/carboxypeptidase
abgA	AIF93463.1	chromosome	ECs1922	100	436	0	0	1	436	6	441	0	895	[R]	COG1473	Metal-dependent amidase/aminoacylase/carboxypeptidase
abgR	AIF93464.1	chromosome	ZydaK	100	302	0	0	1	302	1	302	0	622	[K]	COG0583	Transcriptional regulator
SS17_1887	AIF93465.1	chromosome	ZydaL	100	187	0	0	1	187	1	187	1e-139	392	[S]	COG2840	Uncharacterized protein conserved in bacteria
ydaM	AIF93466.1	chromosome	ECs1925_3	100	170	0	0	241	410	1	170	3e-120	352	[T]	COG2199	FOG: GGDEF domain
zntB	AIF93467.1	chromosome	ydaN	100	327	0	0	1	327	1	327	0	667	[P]	COG0598	Mg2+ and Co2+ transporters
dbpA	AIF93468.1	chromosome	ZdbpA	100	457	0	0	1	457	1	457	0	932	[LKJ]	COG0513	Superfamily II DNA and RNA helicases
ttcA	AIF93469.1	chromosome	ZydaO	98.71	311	4	0	1	311	1	311	0	642	[D]	COG0037	Predicted ATPase of the PP-loop superfamily implicated in cell cycle control
uspF	AIF93470.1	chromosome	ZynaF	100	144	0	0	1	144	25	168	3e-100	290	[T]	COG0589	Universal stress protein UspA and related nucleotide-binding proteins
SS17_1893	AIF93471.1	chromosome	ECs1998	100	255	0	0	1	255	1	255	0	514	[M]	COG3203	Outer membrane protein (porin)
ompN	AIF93472.1	chromosome	Z2333	100	123	0	0	1	123	1	123	5e-85	249	[M]	COG3203	Outer membrane protein (porin)
ydbK	AIF93473.1	chromosome	ECs2000_1	100	411	0	0	1	411	1	411	0	850	[C]	COG0674	Pyruvate:ferredoxin oxidoreductase and related 2-oxoacid:ferredoxin oxidoreductases, alpha subunit
ydbJ	AIF93474.1	chromosome	STM1649	92.16	51	4	0	38	88	1	51	3e-26	95.9	[R]	COG3042	Putative hemolysin
hslJ	AIF93475.1	chromosome	ZhslJ	100	140	0	0	1	140	1	140	3e-100	289	[O]	COG3187	Heat shock protein
idhA	AIF93476.1	chromosome	ZldhA	100	329	0	0	1	329	1	329	0	681	[CHR]	COG1052	Lactate dehydrogenase and related dehydrogenases
thrA	AIF91612.1	chromosome	ECs0002_1	100	460	0	0	1	460	1	460	0	941	[E]	COG0527	Aspartokinases
thrB	AIF91613.1	chromosome	ZthrB	100	310	0	0	1	310	1	310	0	642	[E]	COG0083	Homoserine kinase
thrC	AIF91614.1	chromosome	ZthrC	100	428	0	0	1	428	1	428	0	881	[E]	COG0498	Threonine synthase
SS17_0006	AIF91616.1	chromosome	ZyaaA	99.61	258	1	0	1	258	1	258	0	530	[S]	COG3022	Uncharacterized protein conserved in bacteria
yaaJ	AIF91617.1	chromosome	ZyaaJ	99.79	476	1	0	1	476	1	476	0	954	[E]	COG1115	Na+/alanine symporter
tal2	AIF91618.1	chromosome	talB	100	317	0	0	1	317	1	317	0	648	[G]	COG0176	Transaldolase
mogA	AIF91619.1	chromosome	mog	100	195	0	0	1	195	1	195	4e-141	397	[H]	COG0521	Molybdopterin biosynthesis enzymes
SS17_0010	AIF91620.1	chromosome	yaaH	100	188	0	0	1	188	1	188	1e-128	365	[S]	COG1584	Predicted membrane protein
yaaW	AIF91621.1	chromosome	Z0011	100	237	0	0	1	237	1	237	4e-174	484	[S]	COG4735	Uncharacterized protein conserved in bacteria
dnaK	AIF91623.1	chromosome	dnaK	100	638	0	0	1	638	1	638	0	1290	[O]	COG0443	Molecular chaperone
dnaJ	AIF91624.1	chromosome	ZdnaJ	99.73	376	1	0	1	376	1	376	0	766	[O]	COG0484	DnaJ-class molecular chaperone with C-terminal Zn finger domain
nhaA	AIF91626.1	chromosome	ZnhaA	100	388	0	0	1	388	1	388	0	759	[P]	COG3004	Na+/H+ antiporter
SS17_0020	AIF91630.1	chromosome	Z0022	100	633	0	0	1	633	1	633	0	1302	[NU]	COG3188	P pilus assembly protein, porin PapC
SS17_0021	AIF91631.1	chromosome	Z0023	100	227	0	0	1	227	1	227	1e-163	457	[NU]	COG3121	P pilus assembly protein, chaperone PapD
SS17_0022	AIF91632.1	chromosome	Z0024	100	177	0	0	1	177	1	177	3e-127	360	[NU]	COG3539	P pilus assembly protein, pilin FimA
rpsT	AIF91634.1	chromosome	rpsT	100	87	0	0	1	87	1	87	5e-55	170	[J]	COG0268	Ribosomal protein S20
ribF	AIF91636.1	chromosome	ribF	100	313	0	0	1	313	1	313	0	631	[H]	COG0196	FAD synthase
ileS	AIF91637.1	chromosome	ZileS	100	938	0	0	1	938	1	938	0	1943	[J]	COG0060	Isoleucyl-tRNA synthetase
lspA	AIF91638.1	chromosome	ZlspA	100	164	0	0	1	164	1	164	4e-116	331	[MU]	COG0597	Lipoprotein signal peptidase
slpA	AIF91639.1	chromosome	slpA	100	149	0	0	1	149	1	149	8e-105	301	[O]	COG1047	FKBP-type peptidyl-prolyl cis-trans isomerases 2
ispH	AIF91640.1	chromosome	lytB	100	316	0	0	1	316	1	316	0	645	[IM]	COG0761	Penicillin tolerance protein
yaaF	AIF91641.1	chromosome	ZyaaF	100	304	0	0	1	304	1	304	0	622	[F]	COG1957	Inosine-uridine nucleoside N-ribohydrolase
dapB	AIF91642.1	chromosome	ZdapB	100	273	0	0	1	273	1	273	0	547	[E]	COG0289	Dihydrodipicolinate reductase
carA	AIF91643.1	chromosome	carA	100	382	0	0	1	382	1	382	0	792	[EF]	COG0505	Carbamoylphosphate synthase small subunit
carB	AIF91644.1	chromosome	ZcarB	100	1073	0	0	1	1073	1	1073	0	2204	[EF]	COG0458	Carbamoylphosphate synthase large subunit (split gene in MJ)
caiE	AIF91646.1	chromosome	ZcaiE	99.49	196	1	0	1	196	8	203	6e-143	402	[R]	COG0663	Carbonic anhydrases/acetyltransferases, isoleucine patch superfamily
caiD	AIF91647.1	chromosome	ZcaiD	100	261	0	0	1	261	37	297	0	529	[I]	COG1024	Enoyl-CoA hydratase/carnithine racemase
caiC	AIF91648.1	chromosome	ZcaiC	100	517	0	0	1	517	6	522	0	1085	[IQ]	COG0318	Acyl-CoA synthetases (AMP-forming)/AMP-acid ligases II
caiB	AIF91649.1	chromosome	ZcaiB	100	405	0	0	1	405	1	405	0	846	[C]	COG1804	Predicted acyl-CoA transferases/carnitine dehydratase
caiA	AIF91650.1	chromosome	caiA	100	380	0	0	1	380	1	380	0	792	[I]	COG1960	Acyl-CoA dehydrogenases
caiT	AIF91651.1	chromosome	ECs0043	100	504	0	0	1	504	1	504	0	1013	[M]	COG1292	Choline-glycine betaine transporter
fixA	AIF91652.1	chromosome	fixA	100	256	0	0	1	256	13	268	0	511	[C]	COG2086	Electron transfer flavoprotein, beta subunit
fixB	AIF91653.1	chromosome	ZfixB	100	313	0	0	1	313	1	313	0	644	[C]	COG2025	Electron transfer flavoprotein, alpha subunit
fixC	AIF91654.1	chromosome	ECs0046	100	428	0	0	1	428	1	428	0	871	[C]	COG0644	Dehydrogenases (flavoproteins)
fixX	AIF91655.1	chromosome	fixX	100	95	0	0	1	95	1	95	3e-66	199	[C]	COG2440	Ferredoxin-like protein
kefC	AIF91657.1	chromosome	kefC_1	98.99	398	4	0	1	398	1	398	0	766	[P]	COG0475	Kef-type K+ transport systems, membrane components
folA	AIF91658.1	chromosome	Z0055	100	159	0	0	1	159	1	159	5e-117	333	[H]	COG0262	Dihydrofolate reductase
ccdA	AIF91659.1	chromosome	Z0056	100	77	0	0	1	77	1	77	1e-49	155	[R]	COG5302	Post-segregation antitoxin (ccd killing mechanism protein) encoded by the F plasmid
apaH	AIF91661.1	chromosome	ZapaH	100	282	0	0	1	282	1	282	0	583	[T]	COG0639	Diadenosine tetraphosphatase and related serine/threonine protein phosphatases
apaG	AIF91662.1	chromosome	apaG	100	125	0	0	1	125	1	125	3e-87	255	[P]	COG2967	Uncharacterized protein affecting Mg2+/Co2+ transport
ksgA	AIF91663.1	chromosome	ZksgA	100	273	0	0	1	273	1	273	0	565	[J]	COG0030	Dimethyladenosine transferase (rRNA methylation)
pdxA	AIF91664.1	chromosome	ZpdxA	100	329	0	0	1	329	1	329	0	665	[H]	COG1995	Pyridoxal phosphate biosynthesis protein
surA	AIF91665.1	chromosome	surA	100	428	0	0	1	428	1	428	0	877	[O]	COG0760	Parvulin-like peptidyl-prolyl isomerase
imp	AIF91666.1	chromosome	Zimp	100	784	0	0	1	784	1	784	0	1628	[M]	COG1452	Organic solvent tolerance protein OstA
djlA	AIF91667.1	chromosome	ZyabH	100	271	0	0	1	271	1	271	0	561	[O]	COG1076	DnaJ-domain-containing proteins 1
yabO	AIF91669.1	chromosome	ZyabO	100	219	0	0	1	219	1	219	1e-163	456	[J]	COG0564	Pseudouridylate synthases, 23S RNA-specific
rapA	AIF91670.1	chromosome	hepA	100	968	0	0	1	968	1	968	0	1991	[KL]	COG0553	Superfamily II DNA/RNA helicases, SNF2 family
polB	AIF91671.1	chromosome	ZpolB	100	783	0	0	1	783	1	783	0	1626	[L]	COG0417	DNA polymerase elongation subunit (family B)
araD	AIF91672.1	chromosome	ZaraD	100	231	0	0	1	231	1	231	2e-174	484	[G]	COG0235	Ribulose-5-phosphate 4-epimerase and related epimerases and aldolases
araA	AIF91673.1	chromosome	ZaraA	100	500	0	0	1	500	1	500	0	1046	[G]	COG2160	L-arabinose isomerase
araB	AIF91674.1	chromosome	ZaraB	100	566	0	0	1	566	1	566	0	1163	[C]	COG1069	Ribulose kinase
araC	AIF91675.1	chromosome	araC	100	292	0	0	1	292	1	292	0	609	[K]	COG2207	AraC-type DNA-binding domain-containing proteins
yabI	AIF91676.1	chromosome	ZyabI	100	254	0	0	1	254	1	254	2e-179	499	[S]	COG0586	Uncharacterized membrane-associated protein
thiQ	AIF91677.1	chromosome	ZyabJ	100	232	0	0	1	232	1	232	1e-168	470	[H]	COG3840	ABC-type thiamine transport system, ATPase component
thiP	AIF91678.1	chromosome	ZyabK	100	536	0	0	1	536	1	536	0	1060	[P]	COG1178	ABC-type Fe3+ transport system, permease component
tbpA	AIF91679.1	chromosome	ZtbpA	100	327	0	0	1	327	1	327	0	671	[H]	COG4143	ABC-type thiamine transport system, periplasmic component
yabN	AIF91681.1	chromosome	ZyabN	100	552	0	0	1	552	1	552	0	1139	[R]	COG4533	ABC-type uncharacterized transport system, periplasmic component
leuD	AIF91682.1	chromosome	ZleuD	100	201	0	0	1	201	1	201	2e-149	419	[E]	COG0066	3-isopropylmalate dehydratase small subunit
leuC	AIF91683.1	chromosome	ZleuC	100	466	0	0	1	466	1	466	0	966	[E]	COG0065	3-isopropylmalate dehydratase large subunit
leuB	AIF91684.1	chromosome	ZleuB	100	364	0	0	1	364	1	364	0	749	[CE]	COG0473	Isocitrate/isopropylmalate dehydrogenase
leuA	AIF91685.1	chromosome	ZleuA	100	523	0	0	1	523	1	523	0	1081	[E]	COG0119	Isopropylmalate/homocitrate/citramalate synthases
leuO	AIF91686.1	chromosome	ZleuO	100	314	0	0	1	314	7	320	0	656	[K]	COG0583	Transcriptional regulator
ilvI	AIF91687.1	chromosome	ZilvI	100	574	0	0	1	574	29	602	0	1187	[EH]	COG0028	Thiamine pyrophosphate-requiring enzymes [acetolactate synthase, pyruvate dehydrogenase (cytochrome), glyoxylate carboligase, phosphonopyruvate decarboxylase]
ilvH	AIF91688.1	chromosome	ZilvH	100	163	0	0	1	163	1	163	6e-113	323	[E]	COG0440	Acetolactate synthase, small (regulatory) subunit
fruR	AIF91689.1	chromosome	fruR	100	334	0	0	1	334	1	334	0	687	[K]	COG1609	Transcriptional regulators
yabB	AIF91690.1	chromosome	ZyabB	100	152	0	0	1	152	1	152	2e-109	313	[S]	COG2001	Uncharacterized protein conserved in bacteria
mraW	AIF91691.1	chromosome	yabC	100	313	0	0	1	313	1	313	0	634	[M]	COG0275	Predicted S-adenosylmethionine-dependent methyltransferase involved in cell envelope biogenesis
ftsL	AIF91692.1	chromosome	ftsL	100	121	0	0	1	121	1	121	7e-84	246	[D]	COG3116	Cell division protein
ftsI	AIF91693.1	chromosome	ftsI	100	588	0	0	1	588	1	588	0	1202	[M]	COG0768	Cell division protein FtsI/penicillin-binding protein 2
murE	AIF91694.1	chromosome	ECs0089	100	495	0	0	1	495	1	495	0	1015	[M]	COG0769	UDP-N-acetylmuramyl tripeptide synthase
murF	AIF91695.1	chromosome	ZmurF	100	452	0	0	1	452	1	452	0	916	[M]	COG0770	UDP-N-acetylmuramyl pentapeptide synthase
SS17_0086	AIF91696.1	chromosome	ZmraY	100	360	0	0	1	360	1	360	0	717	[M]	COG0472	UDP-N-acetylmuramyl pentapeptide phosphotransferase/UDP-N-acetylglucosamine-1-phosphate transferase
murD	AIF91697.1	chromosome	ZmurD	100	438	0	0	1	438	1	438	0	899	[M]	COG0771	UDP-N-acetylmuramoylalanine-D-glutamate ligase
ftsW	AIF91698.1	chromosome	ftsW	100	414	0	0	1	414	1	414	0	823	[D]	COG0772	Bacterial cell division membrane protein
murG	AIF91699.1	chromosome	ZmurG	100	355	0	0	1	355	1	355	0	714	[M]	COG0707	UDP-N-acetylglucosamine:LPS N-acetylglucosamine transferase
murC	AIF91700.1	chromosome	ZmurC	100	491	0	0	1	491	1	491	0	1006	[M]	COG0773	UDP-N-acetylmuramate-alanine ligase
ddl	AIF91701.1	chromosome	ZddlB	100	306	0	0	1	306	1	306	0	618	[M]	COG1181	D-alanine-D-alanine ligase and related ATP-grasp enzymes
ftsQ	AIF91702.1	chromosome	ZftsQ	100	276	0	0	1	276	1	276	0	565	[M]	COG1589	Cell division septal protein
ftsA	AIF91703.1	chromosome	ftsA	100	420	0	0	1	420	1	420	0	855	[D]	COG0849	Actin-like ATPase involved in cell division
ftsZ	AIF91704.1	chromosome	ftsZ	100	383	0	0	1	383	1	383	0	763	[D]	COG0206	Cell division GTPase
lpxC	AIF91705.1	chromosome	lpxC	100	305	0	0	1	305	1	305	0	634	[M]	COG0774	UDP-3-O-acyl-N-acetylglucosamine deacetylase
secA	AIF91707.1	chromosome	ZsecA	100	901	0	0	1	901	1	901	0	1862	[U]	COG0653	Preprotein translocase subunit SecA (ATPase, RNA helicase)
mutT	AIF91708.1	chromosome	ZmutT	100	132	0	0	1	132	1	132	6e-93	270	[LR]	COG0494	NTP pyrophosphohydrolases including oxidative damage repair enzymes
yacG	AIF91709.1	chromosome	yacG	100	65	0	0	1	65	1	65	2e-41	134	[S]	COG3024	Uncharacterized protein conserved in bacteria
SS17_0100	AIF91710.1	chromosome	ZyacF	100	247	0	0	1	247	1	247	0	504	[S]	COG4582	Uncharacterized protein conserved in bacteria
coaE	AIF91711.1	chromosome	coaE	100	206	0	0	1	206	1	206	6e-149	418	[H]	COG0237	Dephospho-CoA kinase
guaC	AIF91712.1	chromosome	ZguaC	100	347	0	0	1	347	1	347	0	717	[F]	COG0516	IMP dehydrogenase/GMP reductase
hcpC	AIF91713.1	chromosome	ZhofC	100	400	0	0	1	400	1	400	0	809	[NU]	COG1459	Type II secretory pathway, component PulF
hcpB	AIF91714.1	chromosome	ZhofB	100	461	0	0	1	461	1	461	0	937	[NU]	COG2804	Type II secretory pathway, ATPase PulE/Tfp pilus assembly pathway, ATPase PilB
hcpA	AIF91715.1	chromosome	ZppdD	100	146	0	0	1	146	1	146	1e-105	303	[NU]	COG4969	Tfp pilus assembly protein, major pilin PilA
nadC	AIF91716.1	chromosome	ZnadC	100	297	0	0	1	297	1	297	0	604	[H]	COG0157	Nicotinate-nucleotide pyrophosphorylase
ampD	AIF91717.1	chromosome	ZampD	100	183	0	0	1	183	1	183	1e-135	382	[V]	COG3023	Negative regulator of beta-lactamase expression
ampE	AIF91718.1	chromosome	ZampE	100	284	0	0	1	284	1	284	0	573	[V]	COG3725	Membrane protein required for beta-lactamase induction
aroP	AIF91719.1	chromosome	ZaroP	100	457	0	0	1	457	1	457	0	915	[E]	COG1113	Gamma-aminobutyrate permease and related permeases
pdhR	AIF91720.1	chromosome	pdhR	100	254	0	0	1	254	1	254	0	508	[K]	COG2186	Transcriptional regulators
aceE	AIF91721.1	chromosome	aceE	100	887	0	0	1	887	1	887	0	1845	[C]	COG2609	Pyruvate dehydrogenase complex, dehydrogenase (E1) component
aceF	AIF91722.1	chromosome	ZaceF	100	630	0	0	1	630	1	630	0	1239	[C]	COG0508	Pyruvate/2-oxoglutarate dehydrogenase complex, dihydrolipoamide acyltransferase (E2) component, and related enzymes
lpdA	AIF91723.1	chromosome	lpd	100	474	0	0	1	474	1	474	0	957	[C]	COG1249	Pyruvate/2-oxoglutarate dehydrogenase complex, dihydrolipoamide dehydrogenase (E3) component, and related enzymes
acnB	AIF91725.1	chromosome	ZacnB	100	865	0	0	1	865	1	865	0	1776	[C]	COG1049	Aconitase B
SS17_0116	AIF91726.1	chromosome	yacL	100	136	0	0	1	136	1	136	5e-97	280	[S]	COG3112	Uncharacterized protein conserved in bacteria
speD	AIF91727.1	chromosome	speD	100	264	0	0	1	264	1	264	0	551	[E]	COG1586	S-adenosylmethionine decarboxylase
speE	AIF91728.1	chromosome	ZspeE	100	288	0	0	1	288	1	288	0	605	[E]	COG0421	Spermidine synthase
yacK	AIF91730.1	chromosome	ZyacK	99.81	516	1	0	1	516	1	516	0	1065	[Q]	COG2132	Putative multicopper oxidases
gcd	AIF91731.1	chromosome	Zgcd	100	796	0	0	1	796	1	796	0	1630	[G]	COG4993	Glucose dehydrogenase
hpt	AIF91732.1	chromosome	hpt	100	178	0	0	1	178	5	182	2e-126	358	[F]	COG0634	Hypoxanthine-guanine phosphoribosyltransferase
yadF	AIF91733.1	chromosome	ZyadF	100	220	0	0	1	220	1	220	5e-164	457	[P]	COG0288	Carbonic anhydrase
yadG	AIF91734.1	chromosome	ZyadG	100	308	0	0	1	308	1	308	0	628	[V]	COG1131	ABC-type multidrug transport system, ATPase component
yadH	AIF91735.1	chromosome	yadH	100	255	0	0	1	255	2	256	0	503	[V]	COG0842	ABC-type multidrug transport system, permease component
yadI	AIF91736.1	chromosome	ZyadI	100	146	0	0	1	146	1	146	4e-107	307	[G]	COG2893	Phosphotransferase system, mannose/fructose-specific component IIA
yadE	AIF91737.1	chromosome	ZyadE	100	409	0	0	1	409	1	409	0	849	[G]	COG0726	Predicted xylanase/chitin deacetylase
panD	AIF91738.1	chromosome	panD	100	126	0	0	1	126	1	126	3e-90	262	[H]	COG0853	Aspartate 1-decarboxylase
SS17_0129	AIF91739.1	chromosome	ZyadD	100	298	0	0	1	298	1	298	0	619	[S]	COG5464	Uncharacterized conserved protein
panC	AIF91740.1	chromosome	ZpanC	100	283	0	0	1	283	1	283	0	576	[H]	COG0414	Panthothenate synthetase
panB	AIF91741.1	chromosome	ZpanB	100	264	0	0	1	264	1	264	0	543	[H]	COG0413	Ketopantoate hydroxymethyltransferase
yadC	AIF91742.1	chromosome	ZyadC	100	369	0	0	1	369	1	369	0	758	[NU]	COG3539	P pilus assembly protein, pilin FimA
htrE	AIF91746.1	chromosome	ECs0143	100	866	0	0	1	866	1	866	0	1783	[NU]	COG3188	P pilus assembly protein, porin PapC
folK	AIF91749.1	chromosome	ZfolK	100	160	0	0	1	160	1	160	1e-114	327	[H]	COG0801	7,8-dihydro-6-hydroxymethylpterin-pyrophosphokinase
pcnB	AIF91750.1	chromosome	pcnB	99.78	454	1	0	19	472	1	454	0	934	[J]	COG0617	tRNA nucleotidyltransferase/poly(A) polymerase
gluQ	AIF91751.1	chromosome	ZyadB	100	308	0	0	1	308	1	308	0	635	[J]	COG0008	Glutamyl- and glutaminyl-tRNA synthetases
dksA	AIF91752.1	chromosome	dksA	100	151	0	0	1	151	1	151	2e-108	311	[T]	COG1734	DnaK suppressor protein
sfsA	AIF91753.1	chromosome	sfsA	100	234	0	0	1	234	1	234	2e-176	490	[R]	COG1489	DNA-binding protein, stimulates sugar fermentation
yadP	AIF91754.1	chromosome	ZyadP	100	179	0	0	1	179	1	179	1e-129	367	[J]	COG1514	2'-5' RNA ligase
hrpB	AIF91755.1	chromosome	ZhrpB	100	824	0	0	1	824	1	824	0	1650	[L]	COG1643	HrpA-like helicases
mrcB	AIF91756.1	chromosome	ZmrcB	100	844	0	0	1	844	1	844	0	1728	[M]	COG0744	Membrane carboxypeptidase (penicillin-binding protein)
fhuA	AIF91757.1	chromosome	fhuA	99.73	747	2	0	1	747	1	747	0	1544	[P]	COG1629	Outer membrane receptor proteins, mostly Fe transport
fhuC	AIF91758.1	chromosome	ZfhuC	100	265	0	0	1	265	1	265	0	540	[PH]	COG1120	ABC-type cobalamin/Fe3+-siderophores transport systems, ATPase components
fhuD	AIF91759.1	chromosome	ZfhuD	100	296	0	0	1	296	1	296	0	604	[P]	COG0614	ABC-type Fe3+-hydroxamate transport system, periplasmic component
fhuB	AIF91760.1	chromosome	ZfhuB	100	660	0	0	1	660	1	660	0	1267	[P]	COG0609	ABC-type Fe3+-siderophore transport system, permease component
hemL	AIF91761.1	chromosome	ZhemL	100	426	0	0	1	426	1	426	0	872	[H]	COG0001	Glutamate-1-semialdehyde aminotransferase
yadQ	AIF91762.1	chromosome	ECs0159	100	473	0	0	1	473	1	473	0	939	[P]	COG0038	Chloride channel protein EriC
yadR	AIF91763.1	chromosome	yadR	100	114	0	0	1	114	1	114	8e-79	233	[S]	COG0316	Uncharacterized conserved protein
yadS	AIF91764.1	chromosome	ZyadS	100	207	0	0	1	207	1	207	2e-144	407	[S]	COG2860	Predicted membrane protein
yadT	AIF91765.1	chromosome	ZyadT	100	266	0	0	1	266	1	266	0	534	[P]	COG0614	ABC-type Fe3+-hydroxamate transport system, periplasmic component
pfs	AIF91766.1	chromosome	pfs	100	232	0	0	1	232	1	232	2e-168	469	[F]	COG0775	Nucleoside phosphorylase
dgt	AIF91767.1	chromosome	Zdgt	100	505	0	0	1	505	1	505	0	1048	[F]	COG0232	dGTP triphosphohydrolase
htrA	AIF91768.1	chromosome	htrA	99.79	474	1	0	1	474	1	474	0	942	[O]	COG0265	Trypsin-like serine proteases, typically periplasmic, contain C-terminal PDZ domain
yaeG	AIF91769.1	chromosome	ZyaeG	100	391	0	0	1	391	1	391	0	793	[KT]	COG3835	Sugar diacid utilization regulator
dapD	AIF91771.1	chromosome	ZdapD	100	274	0	0	1	274	1	274	0	561	[E]	COG2171	Tetrahydrodipicolinate N-succinyltransferase
glnD	AIF91772.1	chromosome	ZglnD	100	890	0	0	1	890	1	890	0	1828	[O]	COG2844	UTP:GlnB (protein PII) uridylyltransferase
map	AIF91773.1	chromosome	map	100	264	0	0	1	264	1	264	0	544	[J]	COG0024	Methionine aminopeptidase
rpsB	AIF91774.1	chromosome	rpsB	100	241	0	0	1	241	1	241	2e-179	498	[J]	COG0052	Ribosomal protein S2
tsf	AIF91775.1	chromosome	tsf	100	283	0	0	1	283	1	283	0	563	[J]	COG0264	Translation elongation factor Ts
pyrH	AIF91776.1	chromosome	pyrH	100	241	0	0	1	241	1	241	2e-176	490	[F]	COG0528	Uridylate kinase
frr	AIF91777.1	chromosome	frr	100	185	0	0	1	185	1	185	9e-130	367	[J]	COG0233	Ribosome recycling factor
yaeM	AIF91778.1	chromosome	ZyaeM	100	398	0	0	1	398	1	398	0	824	[I]	COG0743	1-deoxy-D-xylulose 5-phosphate reductoisomerase
yaeS	AIF91779.1	chromosome	yaeS	100	253	0	0	1	253	1	253	0	525	[I]	COG0020	Undecaprenyl pyrophosphate synthase
cdsA	AIF91780.1	chromosome	STM0222	95.79	285	12	0	1	285	1	285	0	517	[I]	COG0575	CDP-diglyceride synthetase
yaeL	AIF91781.1	chromosome	yaeL	100	450	0	0	1	450	1	450	0	903	[M]	COG0750	Predicted membrane-associated Zn-dependent proteases 1
yaeT	AIF91782.1	chromosome	yaeT	100	810	0	0	1	810	1	810	0	1664	[M]	COG4775	Outer membrane protein/protective antigen OMA87
hlpA	AIF91783.1	chromosome	hlpA	100	161	0	0	1	161	1	161	2e-111	319	[M]	COG2825	Outer membrane protein
lpxD	AIF91784.1	chromosome	ZlpxD	100	341	0	0	1	341	1	341	0	692	[M]	COG1044	UDP-3-O-[3-hydroxymyristoyl] glucosamine N-acyltransferase
fabZ	AIF91785.1	chromosome	fabZ	100	151	0	0	1	151	1	151	5e-107	307	[I]	COG0764	3-hydroxymyristoyl/3-hydroxydecanoyl-(acyl carrier protein) dehydratases
lpxA	AIF91786.1	chromosome	ZlpxA	100	262	0	0	1	262	1	262	0	533	[M]	COG1043	Acyl-[acyl carrier protein]--UDP-N-acetylglucosamine O-acyltransferase
lpxB	AIF91787.1	chromosome	ZlpxB	99.74	382	1	0	1	382	1	382	0	780	[M]	COG0763	Lipid A disaccharide synthetase
rnhB	AIF91788.1	chromosome	ZrnhB	100	198	0	0	1	198	1	198	4e-143	402	[L]	COG0164	Ribonuclease HII
dnaE	AIF91789.1	chromosome	ZdnaE	100	1160	0	0	1	1160	1	1160	0	2385	[L]	COG0587	DNA polymerase III, alpha subunit
accA	AIF91790.1	chromosome	accA	100	319	0	0	1	319	1	319	0	648	[I]	COG0825	Acetyl-CoA carboxylase alpha subunit
ldcC	AIF91791.1	chromosome	ZldcC	100	713	0	0	1	713	1	713	0	1492	[E]	COG1982	Arginine/lysine/ornithine decarboxylases
SS17_0182	AIF91792.1	chromosome	ZyaeR	100	138	0	0	1	138	1	138	2e-100	289	[E]	COG0346	Lactoylglutathione lyase and related lyases
tilS	AIF91793.1	chromosome	ZmesJ	100	431	0	0	1	431	1	431	0	868	[D]	COG0037	Predicted ATPase of the PP-loop superfamily implicated in cell cycle control
yaeO	AIF91794.1	chromosome	rof	100	84	0	0	1	84	3	86	7e-57	174	[K]	COG4568	Transcriptional antiterminator
SS17_0185	AIF91795.1	chromosome	yaeQ	99.45	181	1	0	1	181	1	181	3e-130	369	[S]	COG4681	Uncharacterized protein conserved in bacteria
SS17_0186	AIF91796.1	chromosome	ZyaeJ	100	136	0	0	1	136	1	136	2e-93	271	[J]	COG1186	Protein chain release factor B
cutF	AIF91797.1	chromosome	ZcutF	100	236	0	0	1	236	1	236	2e-177	493	[MP]	COG3015	Uncharacterized lipoprotein NlpE involved in copper resistance
proS	AIF91799.1	chromosome	ZproS	100	572	0	0	1	572	1	572	0	1176	[J]	COG0442	Prolyl-tRNA synthetase
SS17_0190	AIF91800.1	chromosome	Z0207	100	235	0	0	1	235	1	235	1e-174	485	[S]	COG1720	Uncharacterized conserved protein
metQ	AIF91802.1	chromosome	ZyaeC	100	271	0	0	1	271	1	271	0	541	[P]	COG1464	ABC-type metal ion transport system, periplasmic component/surface antigen
yaeE	AIF91803.1	chromosome	ZyaeE	100	217	0	0	1	217	1	217	8e-149	418	[P]	COG2011	ABC-type metal ion transport system, permease component
metN	AIF91804.1	chromosome	Zabc	100	343	0	0	1	343	1	343	0	706	[P]	COG1135	ABC-type metal ion transport system, ATPase component
yaeD	AIF91805.1	chromosome	yaeD	100	191	0	0	1	191	1	191	1e-142	400	[E]	COG0241	Histidinol phosphatase and related phosphatases
dkgB	AIF91806.1	chromosome	ZyafB	100	267	0	0	1	267	1	267	0	545	[R]	COG0656	Aldo/keto reductases, related to diketogulonate reductase
yafC	AIF91807.1	chromosome	ZyafC	100	304	0	0	1	304	1	304	0	622	[K]	COG0583	Transcriptional regulator
SS17_0204	AIF91808.1	chromosome	yafD	100	266	0	0	1	266	1	266	0	549	[S]	COG3021	Uncharacterized protein conserved in bacteria
SS17_0205	AIF91809.1	chromosome	Z0233	100	256	0	0	1	256	1	256	0	530	[QR]	COG0500	SAM-dependent methyltransferases
mltD	AIF91810.1	chromosome	ZdniR	100	452	0	0	1	452	1	452	0	929	[M]	COG0741	Soluble lytic murein transglycosylase and related regulatory proteins (some contain LysM/invasin domains)
gloB	AIF91811.1	chromosome	gloB	99.6	251	1	0	1	251	1	251	0	524	[R]	COG0491	Zn-dependent hydrolases, including glyoxylases
rnhA	AIF91813.1	chromosome	rnhA	100	155	0	0	1	155	1	155	2e-114	326	[L]	COG0328	Ribonuclease HI
dnaQ	AIF91814.1	chromosome	ZdnaQ	100	243	0	0	1	243	1	243	0	505	[L]	COG0847	DNA polymerase III, epsilon subunit and related 3'-5' exonucleases
SS17_0216	AIF91819.1	chromosome	Z0248	100	159	0	0	1	159	1	159	3e-116	331	[S]	COG3157	Hemolysin-coregulated protein (uncharacterized)
SS17_0217	AIF91820.1	chromosome	Z0249	100	499	0	0	1	499	1	499	0	1028	[S]	COG3515	Uncharacterized protein conserved in bacteria
SS17_0218	AIF91821.1	chromosome	Z0250	100	1144	0	0	1	1144	1	1144	0	2344	[S]	COG3523	Uncharacterized protein conserved in bacteria
SS17_0219	AIF91822.1	chromosome	Z0251	99.62	264	1	0	207	470	1	264	0	535	[S]	COG3515	Uncharacterized protein conserved in bacteria
SS17_0221	AIF91824.1	chromosome	Z0254	99.78	925	0	1	1	925	1	923	0	1807	[O]	COG0542	ATPases with chaperone activity, ATP-binding subunit
SS17_0222	AIF91825.1	chromosome	Z0255	100	253	0	0	1	253	1	253	0	523	[S]	COG3455	Uncharacterized protein conserved in bacteria
SS17_0223	AIF91826.1	chromosome	Z0256	100	443	0	0	1	443	1	443	0	917	[S]	COG3522	Uncharacterized protein conserved in bacteria
SS17_0224	AIF91827.1	chromosome	Z0257	100	174	0	0	1	174	1	174	9e-127	359	[S]	COG3521	Uncharacterized protein conserved in bacteria
SS17_0225	AIF91828.1	chromosome	Z0258	100	433	0	0	1	433	1	433	0	893	[T]	COG3456	Uncharacterized conserved protein, contains FHA domain
SS17_0226	AIF91829.1	chromosome	Z0259	100	360	0	0	1	360	1	360	0	745	[S]	COG3520	Uncharacterized protein conserved in bacteria
SS17_0227	AIF91830.1	chromosome	Z0260	100	616	0	0	1	616	1	616	0	1278	[S]	COG3519	Uncharacterized protein conserved in bacteria
SS17_0228	AIF91831.1	chromosome	Z0261	100	137	0	0	1	137	1	137	5e-98	283	[S]	COG3518	Uncharacterized protein conserved in bacteria
SS17_0229	AIF91832.1	chromosome	Z0262	100	463	0	0	1	463	1	463	0	964	[S]	COG3517	Uncharacterized protein conserved in bacteria
SS17_0230	AIF91833.1	chromosome	Z0264	100	166	0	0	1	166	1	166	1e-117	335	[S]	COG3516	Uncharacterized protein conserved in bacteria
SS17_0231	AIF91834.1	chromosome	Z0266	100	172	0	0	1	172	1	172	1e-128	363	[S]	COG3157	Hemolysin-coregulated protein (uncharacterized)
SS17_0232	AIF91835.1	chromosome	Z0267	100	713	0	0	1	713	1	713	0	1486	[S]	COG3501	Uncharacterized protein conserved in bacteria
SS17_0233	AIF91836.1	chromosome	Z0268	98.96	1253	13	0	1	1253	1	1253	0	2534	[M]	COG3209	Rhs family protein
SS17_0234	AIF91837.1	chromosome	PAE1861	28.32	226	126	5	34	228	6	226	3e-15	74.3	[R]	COG0666	FOG: Ankyrin repeat
SS17_0234	AIF91837.1	chromosome	PAE1861	34.04	94	55	3	33	126	159	245	0.003	40	[R]	COG0666	FOG: Ankyrin repeat
SS17_0235	AIF91838.1	chromosome	Z0268	99.4	496	3	0	7	502	909	1404	0	1026	[M]	COG3209	Rhs family protein
SS17_0238	AIF91841.1	chromosome	Z0271	99.74	378	1	0	1	378	1	378	0	781	[L]	COG5433	Transposase
SS17_0239	AIF91842.1	chromosome	Z0272	100	586	0	0	1	586	1	586	0	1218	[M]	COG3209	Rhs family protein
SS17_0241	AIF91844.1	chromosome	Z0275	100	390	0	0	1	390	1	390	0	799	[L]	COG5433	Transposase
yafV	AIF91845.1	chromosome	ZyafV	100	256	0	0	1	256	1	256	0	533	[R]	COG0388	Predicted amidohydrolase
SS17_0244	AIF91847.1	chromosome	ZyafH	100	814	0	0	1	814	13	826	0	1672	[I]	COG1960	Acyl-CoA dehydrogenases
gmhA	AIF91848.1	chromosome	gmhA	100	192	0	0	1	192	1	192	3e-139	392	[G]	COG0279	Phosphoheptose isomerase
yafJ	AIF91849.1	chromosome	ZyafJ	100	255	0	0	1	255	1	255	0	536	[R]	COG0121	Predicted glutamine amidotransferase
SS17_0247	AIF91850.1	chromosome	yafK	100	246	0	0	1	246	1	246	0	511	[S]	COG3034	Uncharacterized protein conserved in bacteria
yafQ	AIF91851.1	chromosome	yafQ	100	67	0	0	1	67	26	92	5e-44	141	[S]	COG3041	Uncharacterized protein conserved in bacteria
dinJ	AIF91852.1	chromosome	ZdinJ	100	86	0	0	1	86	1	86	1e-55	171	[L]	COG3077	DNA-damage-inducible protein J
yafL	AIF91853.1	chromosome	ZyafL	100	249	0	0	1	249	1	249	0	520	[M]	COG0791	Cell wall-associated hydrolases (invasion-associated proteins)
yafM	AIF91854.1	chromosome	ZyafM	100	98	0	0	1	98	1	98	7e-70	208	[L]	COG1943	Transposase and inactivated derivatives
fhiA	AIF91855.1	chromosome	ZfhiA	100	579	0	0	1	579	1	579	0	1176	[NU]	COG1298	Flagellar biosynthesis pathway, component FlhA
mbhA	AIF91856.1	chromosome	ZmbhA	99.61	256	1	0	1	256	6	261	0	528	[N]	COG1360	Flagellar motor protein
dinP	AIF91857.1	chromosome	ZdinP	99.72	351	1	0	1	351	1	351	0	722	[L]	COG0389	Nucleotidyltransferase/DNA polymerase involved in DNA repair
yafN	AIF91858.1	chromosome	ZyafN	100	97	0	0	1	97	1	97	2e-65	197	[D]	COG2161	Antitoxin of toxin-antitoxin stability system
yafP	AIF91860.1	chromosome	ZyafP	100	150	0	0	1	150	1	150	2e-110	315	[KR]	COG0454	Histone acetyltransferase HPA2 and related acetyltransferases
SS17_0259	AIF91862.1	chromosome	Z0296	100	88	0	0	1	88	1	88	2e-60	184	[S]	COG1690	Uncharacterized conserved protein
prfH	AIF91863.1	chromosome	ZprfH	100	166	0	0	1	166	1	166	2e-122	347	[J]	COG1186	Protein chain release factor B
pepD	AIF91864.1	chromosome	ZpepD	100	485	0	0	1	485	1	485	0	998	[E]	COG2195	Di- and tripeptidases
gpt	AIF91865.1	chromosome	gpt	100	152	0	0	1	152	1	152	2e-108	310	[F]	COG0503	Adenine/guanine phosphoribosyltransferases and related PRPP-binding proteins
frsA	AIF91866.1	chromosome	ECs0266	100	414	0	0	1	414	1	414	0	866	[R]	COG1073	Hydrolases of the alpha/beta superfamily
proB	AIF91869.1	chromosome	proB	100	367	0	0	1	367	1	367	0	739	[E]	COG0263	Glutamate 5-kinase
proA	AIF91870.1	chromosome	ZproA	100	417	0	0	1	417	1	417	0	848	[E]	COG0014	Gamma-glutamyl phosphate reductase
SS17_0271	AIF91873.1	chromosome	Z5879	100	108	0	0	1	108	1	108	2e-75	223	[L]	COG2963	Transposase and inactivated derivatives
SS17_0273	AIF91875.1	chromosome	Z0309	100	237	0	0	1	237	1	237	3e-176	489	[KT]	COG1974	SOS-response transcriptional repressors (RecA-mediated autopeptidases)
pinH	AIF91885.1	chromosome	ZpinH	100	196	0	0	1	196	1	196	3e-142	400	[L]	COG1961	Site-specific recombinases, DNA invertase Pin homologs
SS17_0284	AIF91886.1	chromosome	Z0319	100	257	0	0	1	257	1	257	0	531	[S]	COG3680	Uncharacterized protein conserved in bacteria
SS17_0285	AIF91887.1	chromosome	Z0321	100	247	0	0	1	247	1	247	3e-180	500	[K]	COG2207	AraC-type DNA-binding domain-containing proteins
SS17_0286	AIF91888.1	chromosome	Z0324	99.51	410	2	0	1	410	1	410	0	847	[L]	COG0582	Integrase
SS17_0561	AIF92163.1	chromosome	Z0665	100	463	0	0	1	463	1	463	0	924	[FH]	COG1953	Cytosine/uracil/thiamine/allantoin permeases
SS17_0562	AIF92164.1	chromosome	Z0666	100	296	0	0	1	296	1	296	0	608	[F]	COG0044	Dihydroorotase and related cyclic amidohydrolases
SS17_0563	AIF92165.1	chromosome	Z0667	100	154	0	0	1	154	1	154	3e-113	323	[F]	COG0044	Dihydroorotase and related cyclic amidohydrolases
ybbY	AIF92166.1	chromosome	ybbY	99.77	435	1	0	1	435	1	435	0	853	[F]	COG2233	Xanthine/uracil permeases
ybbZ	AIF92167.1	chromosome	ZybbZ	100	381	0	0	1	381	1	381	0	755	[G]	COG1929	Glycerate kinase
SS17_0566	AIF92168.1	chromosome	ZylbA	100	261	0	0	1	261	1	261	0	538	[R]	COG3257	Uncharacterized protein, possibly involved in glyoxylate utilization
ylbB	AIF92169.1	chromosome	ZylbB	100	411	0	0	1	411	1	411	0	862	[E]	COG0624	Acetylornithine deacetylase/Succinyl-diaminopimelate desuccinylase and related deacylases
ylbC	AIF92170.1	chromosome	ZylbC	100	349	0	0	1	349	1	349	0	726	[C]	COG2055	Malate/L-lactate dehydrogenases
fdrA	AIF92171.1	chromosome	ZfdrA	100	555	0	0	1	555	1	555	0	1130	[C]	COG0074	Succinyl-CoA synthetase, alpha subunit
arcC	AIF92174.1	chromosome	ZarcC	100	297	0	0	1	297	1	297	0	598	[E]	COG0549	Carbamate kinase
purK	AIF92175.1	chromosome	ZpurK	100	355	0	0	1	355	1	355	0	733	[F]	COG0026	Phosphoribosylaminoimidazole carboxylase (NCAIR synthetase)
purE	AIF92176.1	chromosome	purE	100	169	0	0	1	169	1	169	1e-120	343	[F]	COG0041	Phosphoribosylcarboxyaminoimidazole (NCAIR) mutase
ybcI	AIF92177.1	chromosome	ZybbF	100	240	0	0	1	240	1	240	2e-179	498	[S]	COG2908	Uncharacterized protein conserved in bacteria
ppiB	AIF92178.1	chromosome	ZppiB	100	164	0	0	1	164	1	164	4e-120	341	[O]	COG0652	Peptidyl-prolyl cis-trans isomerase (rotamase) - cyclophilin family
cysS	AIF92179.1	chromosome	ZcysS	100	461	0	0	1	461	1	461	0	964	[J]	COG0215	Cysteinyl-tRNA synthetase
ybcI	AIF92180.1	chromosome	ZybcI	100	173	0	0	1	173	1	173	1e-120	343	[R]	COG1988	Predicted membrane-bound metal-dependent hydrolases
folD	AIF92181.1	chromosome	ZfolD	100	288	0	0	1	288	1	288	0	585	[H]	COG0190	5,10-methylene-tetrahydrofolate dehydrogenase/Methenyl tetrahydrofolate cyclohydrolase
sfmA	AIF92182.1	chromosome	sfmA	100	191	0	0	1	191	1	191	2e-135	382	[NU]	COG3539	P pilus assembly protein, pilin FimA
sfmC	AIF92183.1	chromosome	ZsfmC	100	230	0	0	1	230	1	230	8e-168	468	[NU]	COG3121	P pilus assembly protein, chaperone PapD
sfmD	AIF92184.1	chromosome	ECs0594	100	869	0	0	1	869	1	869	0	1785	[NU]	COG3188	P pilus assembly protein, porin PapC
sfmH	AIF92185.1	chromosome	ZsfmH	100	325	0	0	11	335	1	325	0	668	[NU]	COG3539	P pilus assembly protein, pilin FimA
sfmF	AIF92186.1	chromosome	ZsfmF	100	171	0	0	1	171	1	171	5e-122	347	[NU]	COG3539	P pilus assembly protein, pilin FimA
fimZ	AIF92187.1	chromosome	ZfimZ	100	231	0	0	1	231	1	231	2e-169	472	[TK]	COG2197	Response regulator containing a CheY-like receiver domain and an HTH DNA-binding domain
envY	AIF92188.1	chromosome	ZenvY	100	253	0	0	1	253	1	253	0	519	[K]	COG2207	AraC-type DNA-binding domain-containing proteins
nfrA	AIF92190.1	chromosome	ZnfrA	100	990	0	0	1	990	1	990	0	2024	[R]	COG0457	FOG: TPR repeat
SS17_0591	AIF92192.1	chromosome	Z0700	100	378	0	0	1	378	1	378	0	782	[L]	COG5433	Transposase
SS17_0593	AIF92194.1	chromosome	Z0702	100	444	0	0	1	444	1	444	0	922	[M]	COG3209	Rhs family protein
SS17_0595	AIF92196.1	chromosome	ECs0605	99.75	1616	4	0	1	1616	1	1616	0	3330	[M]	COG3209	Rhs family protein
SS17_0596	AIF92197.1	chromosome	ECs0606	99.35	153	1	0	1	153	1	153	4e-110	315	[S]	COG5435	Uncharacterized conserved protein
SS17_0597	AIF92198.1	chromosome	Z0707	100	633	0	0	1	633	1	633	0	1320	[S]	COG3501	Uncharacterized protein conserved in bacteria
ylcB	AIF92201.1	chromosome	ZylcB	100	460	0	0	1	460	1	460	0	932	[MU]	COG1538	Outer membrane protein
ylcC	AIF92202.1	chromosome	ZylcC	100	110	0	0	1	110	1	110	9e-77	227	[S]	COG5569	Uncharacterized conserved protein
ylcD	AIF92203.1	chromosome	ECs0612	100	407	0	0	1	407	1	407	0	825	[M]	COG0845	Membrane-fusion protein
ybdE	AIF92204.1	chromosome	ZybdE	100	1045	0	0	1	1045	1	1045	0	2113	[P]	COG3696	Putative silver efflux pump
pheP	AIF92205.1	chromosome	ZpheP	100	458	0	0	1	458	1	458	0	915	[E]	COG1113	Gamma-aminobutyrate permease and related permeases
ybdG	AIF92206.1	chromosome	ZybdG	100	415	0	0	1	415	1	415	0	843	[M]	COG0668	Small-conductance mechanosensitive channel
nfnB	AIF92207.1	chromosome	ZnfnB	100	217	0	0	1	217	1	217	3e-160	447	[C]	COG0778	Nitroreductase
ybdF	AIF92208.1	chromosome	ybdF	100	122	0	0	1	122	1	122	3e-86	252	[S]	COG2315	Uncharacterized protein conserved in bacteria
ybdK	AIF92210.1	chromosome	ZybdK	100	372	0	0	1	372	1	372	0	782	[S]	COG2170	Uncharacterized conserved protein
entD	AIF92213.1	chromosome	ZentD	100	209	0	0	1	209	1	209	4e-156	436	[Q]	COG2977	Phosphopantetheinyl transferase component of siderophore synthetase
fepA	AIF92214.1	chromosome	ZfepA	100	746	0	0	1	746	1	746	0	1533	[P]	COG4771	Outer membrane receptor for ferrienterochelin and colicins
fes	AIF92215.1	chromosome	Zfes	100	374	0	0	1	374	1	374	0	766	[P]	COG2382	Enterochelin esterase and related enzymes
SS17_0615	AIF92216.1	chromosome	Z0726	100	72	0	0	1	72	1	72	4e-47	149	[S]	COG3251	Uncharacterized protein conserved in bacteria
entF	AIF92217.1	chromosome	ECs0625_1	100	1060	0	0	1	1060	1	1060	0	2154	[Q]	COG1020	Non-ribosomal peptide synthetase modules and related proteins
fepE	AIF92218.1	chromosome	ZfepE	100	377	0	0	1	377	1	377	0	769	[M]	COG3765	Chain length determinant protein
fepC	AIF92219.1	chromosome	ZfepC	100	271	0	0	1	271	1	271	0	554	[PH]	COG1120	ABC-type cobalamin/Fe3+-siderophores transport systems, ATPase components
fepG	AIF92220.1	chromosome	ZfepG	100	330	0	0	1	330	1	330	0	634	[P]	COG4779	ABC-type enterobactin transport system, permease component
fepD	AIF92221.1	chromosome	ZfepD	100	334	0	0	1	334	1	334	0	632	[P]	COG0609	ABC-type Fe3+-siderophore transport system, permease component
ybdA	AIF92222.1	chromosome	ZybdA	100	416	0	0	1	416	1	416	0	796	[GEPR]	COG0477	Permeases of the major facilitator superfamily
fepB	AIF92223.1	chromosome	ECs0631	100	318	0	0	1	318	1	318	0	641	[P]	COG4592	ABC-type Fe2+-enterobactin transport system, periplasmic component
entC	AIF92224.1	chromosome	entC	100	391	0	0	1	391	1	391	0	800	[HQ]	COG1169	Isochorismate synthase
SS17_0624	AIF92225.1	chromosome	ECs0633	100	536	0	0	1	536	1	536	0	1108	[Q]	COG1021	Peptide arylation enzymes
entB	AIF92226.1	chromosome	ZentB_1	100	215	0	0	1	215	1	215	1e-160	451	[Q]	COG1535	Isochorismate hydrolase
entA	AIF92227.1	chromosome	ZentA	100	248	0	0	1	248	1	248	0	503	[IQR]	COG1028	Dehydrogenases with different specificities (related to short-chain alcohol dehydrogenases)
ybdB	AIF92228.1	chromosome	ZybdB	100	137	0	0	1	137	1	137	3e-98	283	[Q]	COG2050	Uncharacterized protein, possibly involved in aromatic compounds catabolism
cstA	AIF92229.1	chromosome	ZcstA	100	701	0	0	1	701	1	701	0	1405	[T]	COG1966	Carbon starvation protein, predicted membrane protein
SS17_0629	AIF92230.1	chromosome	ybdD	100	65	0	0	1	65	1	65	1e-43	139	[S]	COG2879	Uncharacterized small protein
ybdH	AIF92231.1	chromosome	ZybdH	100	362	0	0	1	362	1	362	0	739	[C]	COG0371	Glycerol dehydrogenase and related enzymes
ybdL	AIF92232.1	chromosome	ZybdL	100	386	0	0	1	386	1	386	0	801	[E]	COG0436	Aspartate/tyrosine/aromatic aminotransferase
ybdM	AIF92233.1	chromosome	ZybdM	100	209	0	0	1	209	1	209	6e-156	436	[K]	COG1475	Predicted transcriptional regulators
ybdN	AIF92234.1	chromosome	ECs0641	100	406	0	0	1	406	1	406	0	853	[R]	COG3969	Predicted phosphoadenosine phosphosulfate sulfotransferase
ybdO	AIF92235.1	chromosome	ZybdO	100	300	0	0	1	300	1	300	0	612	[K]	COG0583	Transcriptional regulator
SS17_0635	AIF92236.1	chromosome	ZdsbG	100	248	0	0	1	248	21	268	0	511	[O]	COG1651	Protein-disulfide isomerase
ahpC	AIF92237.1	chromosome	ahpC	100	187	0	0	1	187	1	187	3e-138	389	[O]	COG0450	Peroxiredoxin
ahpF	AIF92238.1	chromosome	ahpF	100	531	0	0	1	531	1	531	0	1091	[O]	COG3634	Alkyl hydroperoxide reductase, large subunit
ybdQ	AIF92239.1	chromosome	ZybdQ	100	142	0	0	1	142	1	142	3e-98	284	[T]	COG0589	Universal stress protein UspA and related nucleotide-binding proteins
ybdR	AIF92240.1	chromosome	ZybdR	99.7	332	1	0	1	332	1	332	0	679	[ER]	COG1063	Threonine dehydrogenase and related Zn-dependent dehydrogenases
rnk	AIF92242.1	chromosome	rnk	100	136	0	0	1	136	1	136	1e-95	277	[K]	COG0782	Transcription elongation factor
rna	AIF92243.1	chromosome	ECs0650	100	268	0	0	1	268	1	268	0	561	[J]	COG3719	Ribonuclease I
ybdS	AIF92244.1	chromosome	citT	100	487	0	0	1	487	1	487	0	967	[P]	COG0471	Di- and tricarboxylate transporters
citG	AIF92245.1	chromosome	ZcitG	100	292	0	0	1	292	1	292	0	592	[H]	COG1767	Triphosphoribosyl-dephospho-CoA synthetase
citX	AIF92246.1	chromosome	citX	100	183	0	0	1	183	1	183	2e-131	371	[HI]	COG3697	Phosphoribosyl-dephospho-CoA transferase (holo-ACP synthetase)
citF	AIF92247.1	chromosome	ZcitF	100	510	0	0	1	510	1	510	0	1047	[C]	COG3051	Citrate lyase, alpha subunit
citE	AIF92248.1	chromosome	citE	100	307	0	0	1	307	1	307	0	620	[G]	COG2301	Citrate lyase beta subunit
citD	AIF92249.1	chromosome	citD	100	98	0	0	1	98	1	98	2e-65	197	[C]	COG3052	Citrate lyase, gamma subunit
citC	AIF92250.1	chromosome	ZcitC	99.74	381	1	0	1	381	1	381	0	793	[C]	COG3053	Citrate lyase synthetase
citA	AIF92251.1	chromosome	ZcitA	100	552	0	0	1	552	1	552	0	1132	[T]	COG3290	Signal transduction histidine kinase regulating citrate/malate metabolism
dpiA	AIF92252.1	chromosome	citB	100	226	0	0	1	226	1	226	2e-167	466	[KT]	COG4565	Response regulator of citrate/malate metabolism
dcuC	AIF92253.1	chromosome	dcuC	99.78	461	1	0	1	461	1	461	0	907	[C]	COG3069	C4-dicarboxylate transporter
cspE	AIF92256.1	chromosome	cspE	100	69	0	0	1	69	1	69	9e-44	140	[K]	COG1278	Cold shock proteins
ccrB	AIF92257.1	chromosome	ZcrcB	100	127	0	0	1	127	1	127	2e-84	248	[D]	COG0239	Integral membrane protein possibly involved in chromosome condensation
SS17_0657	AIF92258.1	chromosome	ECs0664	100	262	0	0	1	262	1	262	0	535	[R]	COG0388	Predicted amidohydrolase
tatE	AIF92259.1	chromosome	tatE	100	67	0	0	1	67	1	67	5e-39	127	[U]	COG1826	Sec-independent protein secretion pathway components
lipA	AIF92260.1	chromosome	lipA	100	321	0	0	1	321	1	321	0	669	[H]	COG0320	Lipoate synthase
SS17_0660	AIF92261.1	chromosome	ZybeF	99.62	266	1	0	52	317	1	266	0	546	[K]	COG0583	Transcriptional regulator
SS17_0662	AIF92263.1	chromosome	lipB	100	191	0	0	23	213	1	191	1e-141	399	[H]	COG0321	Lipoate-protein ligase B
ybeD	AIF92264.1	chromosome	ybeD	100	87	0	0	1	87	1	87	2e-58	178	[S]	COG2921	Uncharacterized conserved protein
dacA	AIF92265.1	chromosome	dacA	100	403	0	0	1	403	1	403	0	836	[M]	COG1686	D-alanyl-D-alanine carboxypeptidase
rlpA	AIF92266.1	chromosome	ZrlpA	100	362	0	0	1	362	1	362	0	726	[M]	COG0797	Lipoproteins
mrdB	AIF92267.1	chromosome	mrdB	99.73	370	1	0	1	370	1	370	0	728	[D]	COG0772	Bacterial cell division membrane protein
mrdA	AIF92268.1	chromosome	mrdA	100	633	0	0	1	633	1	633	0	1306	[M]	COG0768	Cell division protein FtsI/penicillin-binding protein 2
ybeA	AIF92269.1	chromosome	ybeA	100	155	0	0	1	155	1	155	3e-111	318	[S]	COG1576	Uncharacterized conserved protein
ybeB	AIF92270.1	chromosome	STM0642	97.14	105	3	0	1	105	1	105	4e-69	207	[S]	COG0799	Uncharacterized homolog of plant Iojap protein
phpB	AIF92271.1	chromosome	ECs0676	100	203	0	0	1	203	1	203	8e-151	422	[G]	COG0406	Fructose-2,6-bisphosphatase
nadD	AIF92272.1	chromosome	ZybeN	100	213	0	0	1	213	1	213	1e-157	441	[H]	COG1057	Nicotinic acid mononucleotide adenylyltransferase
holA	AIF92273.1	chromosome	ZholA	100	343	0	0	1	343	1	343	0	688	[L]	COG1466	DNA polymerase III, delta subunit
rlpB	AIF92274.1	chromosome	ZrlpB	100	193	0	0	1	193	1	193	2e-140	395	[M]	COG2980	Rare lipoprotein B
leuS	AIF92275.1	chromosome	ZleuS	100	860	0	0	1	860	1	860	0	1795	[J]	COG0495	Leucyl-tRNA synthetase
SS17_0676	AIF92277.1	chromosome	ZybeQ	100	195	0	0	1	195	1	195	2e-141	398	[R]	COG0790	FOG: TPR repeat, SEL1 subfamily
SS17_0677	AIF92278.1	chromosome	Z0793	100	53	0	0	1	53	1	53	4e-32	109	[R]	COG0790	FOG: TPR repeat, SEL1 subfamily
SS17_0680	AIF92281.1	chromosome	ZybeT	100	184	0	0	1	184	1	184	7e-136	383	[R]	COG0790	FOG: TPR repeat, SEL1 subfamily
ybeW	AIF92285.1	chromosome	ECs0689	100	556	0	0	1	556	1	556	0	1144	[O]	COG0443	Molecular chaperone
rihA	AIF92286.1	chromosome	ZybeK	100	311	0	0	1	311	1	311	0	638	[F]	COG1957	Inosine-uridine nucleoside N-ribohydrolase
gltL	AIF92287.1	chromosome	gltL	100	241	0	0	1	241	1	241	4e-178	494	[E]	COG1126	ABC-type polar amino acid transport system, ATPase component
gltK	AIF92288.1	chromosome	gltK	100	224	0	0	1	224	1	224	3e-158	443	[E]	COG0765	ABC-type amino acid transport system, permease component
gltJ	AIF92289.1	chromosome	ZgltJ	100	246	0	0	1	246	1	246	5e-180	500	[E]	COG0765	ABC-type amino acid transport system, permease component
lnt	AIF92291.1	chromosome	Zlnt	100	512	0	0	1	512	1	512	0	1031	[M]	COG0815	Apolipoprotein N-acyltransferase
corC	AIF92292.1	chromosome	ybeX	100	292	0	0	1	292	1	292	0	588	[P]	COG4535	Putative Mg2+ and Co2+ transporter CorC
ybeY	AIF92293.1	chromosome	ZybeY	100	155	0	0	1	155	1	155	2e-111	318	[R]	COG0319	Predicted metal-dependent hydrolase
ybeZ	AIF92294.1	chromosome	ybeZ	100	359	0	0	1	359	1	359	0	734	[T]	COG1702	Phosphate starvation-inducible protein PhoH, predicted ATPase
yleA	AIF92295.1	chromosome	yleA	100	474	0	0	1	474	1	474	0	984	[J]	COG0621	2-methylthioadenine synthetase
ubiF	AIF92296.1	chromosome	ECs0700	100	391	0	0	1	391	1	391	0	803	[HC]	COG0654	2-polyprenyl-6-methoxyphenol hydroxylase and related FAD-dependent oxidoreductases
asnB	AIF92297.1	chromosome	ZasnB	100	554	0	0	1	554	1	554	0	1157	[E]	COG0367	Asparagine synthase (glutamine-hydrolyzing)
nagD	AIF92299.1	chromosome	nagD	100	250	0	0	1	250	1	250	0	518	[G]	COG0647	Predicted sugar phosphatases of the HAD superfamily
nagC	AIF92300.1	chromosome	nagC	100	406	0	0	1	406	1	406	0	828	[KG]	COG1940	Transcriptional regulator/sugar kinase
nagA	AIF92301.1	chromosome	nagA	100	382	0	0	1	382	1	382	0	784	[G]	COG1820	N-acetylglucosamine-6-phosphate deacetylase
nagB	AIF92302.1	chromosome	nagB	100	266	0	0	1	266	1	266	0	560	[G]	COG0363	6-phosphogluconolactonase/Glucosamine-6-phosphate isomerase/deaminase
nagE	AIF92303.1	chromosome	ECs0709_1	100	390	0	0	1	390	1	390	0	782	[G]	COG1263	Phosphotransferase system IIC components, glucose/maltose/N-acetylglucosamine-specific
glnS	AIF92304.1	chromosome	ZglnS	100	554	0	0	1	554	1	554	0	1162	[J]	COG0008	Glutamyl- and glutaminyl-tRNA synthetases
fur	AIF92309.1	chromosome	fur	100	148	0	0	1	148	1	148	3e-106	305	[P]	COG0735	Fe2+/Zn2+ uptake regulation proteins
fldA	AIF92310.1	chromosome	fldA	100	176	0	0	1	176	1	176	2e-127	361	[C]	COG0716	Flavodoxins
ybfF	AIF92312.1	chromosome	ZybfF	100	254	0	0	1	254	1	254	0	518	[R]	COG0596	Predicted hydrolases or acyltransferases (alpha/beta hydrolase superfamily)
seqA	AIF92313.1	chromosome	ZseqA	100	181	0	0	1	181	1	181	3e-134	379	[L]	COG3057	Negative regulator of replication initiationR
pgm	AIF92314.1	chromosome	ECs0719	100	546	0	0	1	546	1	546	0	1126	[G]	COG0033	Phosphoglucomutase
potE	AIF92315.1	chromosome	ZpotE	100	439	0	0	1	439	1	439	0	875	[E]	COG0531	Amino acid transporters
speF	AIF92316.1	chromosome	ECs0721	99.86	732	1	0	1	732	1	732	0	1523	[E]	COG1982	Arginine/lysine/ornithine decarboxylases
kdpE	AIF92317.1	chromosome	ZkdpE	100	225	0	0	1	225	1	225	1e-162	454	[TK]	COG0745	Response regulators consisting of a CheY-like receiver domain and a winged-helix DNA-binding domain
kdpD	AIF92318.1	chromosome	ZkdpD	100	894	0	0	1	894	1	894	0	1815	[T]	COG2205	Osmosensitive K+ channel histidine kinase
kdpC	AIF92319.1	chromosome	ZkdpC	100	190	0	0	1	190	1	190	2e-135	382	[P]	COG2156	K+-transporting ATPase, c chain
kdpB	AIF92320.1	chromosome	ZkdpB	100	682	0	0	1	682	1	682	0	1368	[P]	COG2216	High-affinity K+ transport system, ATPase chain B
kdpA	AIF92321.1	chromosome	ECs0726	100	557	0	0	1	557	1	557	0	1107	[P]	COG2060	K+-transporting ATPase, A chain
rhsA	AIF92323.1	chromosome	ECs0729	99.93	1399	1	0	1	1399	1	1399	0	2868	[M]	COG3209	Rhs family protein
SS17_0733	AIF92327.1	chromosome	Z0271	97.88	378	7	1	1	377	1	378	0	762	[L]	COG5433	Transposase
SS17_0734	AIF92328.1	chromosome	ZybgA	100	169	0	0	1	169	1	169	2e-122	347	[S]	COG3272	Uncharacterized conserved protein
phrB	AIF92329.1	chromosome	ECs0733	100	472	0	0	1	472	1	472	0	987	[L]	COG0415	Deoxyribodipyrimidine photolyase
ybgH	AIF92330.1	chromosome	ECs0734	100	493	0	0	1	493	1	493	0	999	[E]	COG3104	Dipeptide/tripeptide permease
SS17_0737	AIF92331.1	chromosome	ybgI	100	247	0	0	1	247	1	247	0	506	[S]	COG0327	Uncharacterized conserved protein
ybgJ	AIF92332.1	chromosome	ybgJ	100	218	0	0	1	218	1	218	3e-156	437	[E]	COG2049	Allophanate hydrolase subunit 1
ybgK	AIF92333.1	chromosome	ECs0737	99.68	310	1	0	1	310	1	310	0	639	[E]	COG1984	Allophanate hydrolase subunit 2
ybgL	AIF92334.1	chromosome	ZybgL	100	244	0	0	1	244	1	244	4e-180	500	[R]	COG1540	Uncharacterized proteins, homologs of lactam utilization protein B
nei	AIF92335.1	chromosome	Znei	100	188	0	0	1	188	1	188	3e-134	385	[L]	COG0266	Formamidopyrimidine-DNA glycosylase
abrB	AIF92336.1	chromosome	ZabrB	99.71	348	1	0	1	348	16	363	0	672	[R]	COG3180	Putative ammonia monooxygenase
ybgP	AIF92338.1	chromosome	ZybgP	100	243	0	0	1	243	1	243	0	507	[NU]	COG3121	P pilus assembly protein, chaperone PapD
ybgQ	AIF92339.1	chromosome	ZybgQ	100	720	0	0	1	720	1	720	0	1486	[NU]	COG3188	P pilus assembly protein, porin PapC
gltA	AIF92341.1	chromosome	ECs0745	100	427	0	0	1	427	1	427	0	897	[C]	COG0372	Citrate synthase
sdhC	AIF92343.1	chromosome	sdhC	100	129	0	0	1	129	1	129	3e-88	258	[C]	COG2009	Succinate dehydrogenase/fumarate reductase, cytochrome b subunit
sdhD	AIF92344.1	chromosome	ZsdhD	100	115	0	0	1	115	1	115	9e-76	224	[C]	COG2142	Succinate dehydrogenase, hydrophobic anchor subunit
sdhA	AIF92345.1	chromosome	sdhA	100	588	0	0	1	588	1	588	0	1224	[C]	COG1053	Succinate dehydrogenase/fumarate reductase, flavoprotein subunit
sdhB	AIF92346.1	chromosome	ZsdhB	100	238	0	0	1	238	1	238	7e-178	494	[C]	COG0479	Succinate dehydrogenase/fumarate reductase, Fe-S protein subunit
sucA	AIF92347.1	chromosome	sucA	100	933	0	0	1	933	1	933	0	1956	[C]	COG0567	2-oxoglutarate dehydrogenase complex, dehydrogenase (E1) component, and related enzymes
sucB	AIF92348.1	chromosome	sucB	100	405	0	0	1	405	1	405	0	819	[C]	COG0508	Pyruvate/2-oxoglutarate dehydrogenase complex, dihydrolipoamide acyltransferase (E2) component, and related enzymes
sucC	AIF92349.1	chromosome	sucC	100	388	0	0	1	388	1	388	0	784	[C]	COG0045	Succinyl-CoA synthetase, beta subunit
sucD	AIF92350.1	chromosome	sucD	100	289	0	0	1	289	1	289	0	573	[C]	COG0074	Succinyl-CoA synthetase, alpha subunit
SS17_0758	AIF92352.1	chromosome	Z0885	100	301	0	0	1	301	1	301	0	622	[K]	COG0583	Transcriptional regulator
SS17_0759	AIF92353.1	chromosome	Z0886	100	200	0	0	1	200	1	200	3e-148	416	[H]	COG2109	ATP:corrinoid adenosyltransferase
SS17_0760	AIF92354.1	chromosome	Z0887_1	100	356	0	0	1	356	1	356	0	737	[C]	COG1951	Tartrate dehydratase alpha subunit/Fumarate hydratase class I, N-terminal domain
SS17_0761	AIF92355.1	chromosome	Z0888	100	426	0	0	1	426	1	426	0	847	[C]	COG1301	Na+/H+-dicarboxylate symporters
SS17_0764	AIF92358.1	chromosome	Z0892	99.76	413	1	0	1	413	1	413	0	854	[E]	COG3799	Methylaspartate ammonia-lyase
SS17_0765	AIF92359.1	chromosome	Z0893	100	481	0	0	1	481	1	481	0	998	[E]	COG4865	Glutamate mutase epsilon subunit
SS17_0767	AIF92361.1	chromosome	ECs0764	100	149	0	0	1	149	1	149	5e-104	299	[I]	COG2185	Methylmalonyl-CoA mutase, C-terminal domain/subunit (cobalamin-binding)
cydA	AIF92365.1	chromosome	cydA	100	523	0	0	1	523	1	523	0	1069	[C]	COG1271	Cytochrome bd-type quinol oxidase, subunit 1
cydB	AIF92366.1	chromosome	cydB	100	379	0	0	1	379	1	379	0	765	[C]	COG1294	Cytochrome bd-type quinol oxidase, subunit 2
ybgE	AIF92367.1	chromosome	ybgE	100	97	0	0	1	97	1	97	2e-64	194	[S]	COG3790	Predicted membrane protein
ybgC	AIF92368.1	chromosome	ybgC	100	134	0	0	1	134	1	134	1e-96	279	[R]	COG0824	Predicted thioesterase
tolQ	AIF92369.1	chromosome	tolQ	100	230	0	0	1	230	1	230	7e-168	468	[U]	COG0811	Biopolymer transport proteins
tolR	AIF92370.1	chromosome	tolR	100	142	0	0	1	142	1	142	3e-97	281	[U]	COG0848	Biopolymer transport protein
tolA	AIF92371.1	chromosome	ZtolA	100	133	0	0	1	133	1	133	2e-73	240	[M]	COG3064	Membrane protein involved in colicin uptake
tolB	AIF92372.1	chromosome	tolB	100	430	0	0	1	430	1	430	0	872	[U]	COG0823	Periplasmic component of the Tol biopolymer transport system
pal	AIF92373.1	chromosome	pal	100	173	0	0	1	173	1	173	1e-125	356	[M]	COG2885	Outer membrane protein and related peptidoglycan-associated (lipo)proteins
ybgF	AIF92374.1	chromosome	ZybgF	100	263	0	0	1	263	1	263	0	529	[S]	COG1729	Uncharacterized protein conserved in bacteria
nadA	AIF92375.1	chromosome	ZnadA	100	347	0	0	1	347	1	347	0	720	[H]	COG0379	Quinolinate synthase
pnuC	AIF92376.1	chromosome	ZpnuC	100	239	0	0	1	239	1	239	7e-172	479	[H]	COG3201	Nicotinamide mononucleotide transporter
ybgR	AIF92377.1	chromosome	ECs0780	100	313	0	0	1	313	1	313	0	630	[P]	COG1230	Co/Zn/Cd efflux system component
aroG	AIF92379.1	chromosome	aroG	100	350	0	0	1	350	1	350	0	724	[E]	COG0722	3-deoxy-D-arabino-heptulosonate 7-phosphate (DAHP) synthase
gpmA	AIF92380.1	chromosome	gpmA	100	250	0	0	1	250	1	250	0	511	[G]	COG0588	Phosphoglycerate mutase 1
galM	AIF92381.1	chromosome	ECs0784	100	346	0	0	1	346	1	346	0	719	[G]	COG2017	Galactose mutarotase and related enzymes
SS17_0794	AIF92382.1	chromosome	galK	100	382	0	0	1	382	1	382	0	792	[G]	COG0153	Galactokinase
galT	AIF92383.1	chromosome	ZgalT	100	348	0	0	1	348	1	348	0	732	[C]	COG1085	Galactose-1-phosphate uridylyltransferase
galE	AIF92384.1	chromosome	ZgalE	99.7	338	1	0	1	338	1	338	0	702	[M]	COG1087	UDP-glucose 4-epimerase
modF	AIF92385.1	chromosome	ZmodF	100	494	0	0	1	494	1	494	0	1009	[P]	COG1119	ABC-type molybdenum transport system, ATPase component/photorepair protein PhrA
modE	AIF92386.1	chromosome	modE	100	262	0	0	1	262	1	262	0	530	[R]	COG2005	N-terminal domain of molybdenum-binding protein
modA	AIF92388.1	chromosome	ZmodA	100	257	0	0	1	257	1	257	0	519	[P]	COG0725	ABC-type molybdate transport system, periplasmic component
modB	AIF92389.1	chromosome	modB	100	229	0	0	1	229	1	229	8e-159	445	[P]	COG4149	ABC-type molybdate transport system, permease component
modC	AIF92390.1	chromosome	ZmodC	100	352	0	0	1	352	1	352	0	715	[P]	COG4148	ABC-type molybdate transport system, ATPase component
ybhA	AIF92391.1	chromosome	ZybhA	100	272	0	0	1	272	1	272	0	568	[R]	COG0561	Predicted hydrolases of the HAD superfamily
ybhE	AIF92392.1	chromosome	ECs0795	100	331	0	0	1	331	1	331	0	687	[G]	COG2706	3-carboxymuconate cyclase
SS17_0806	AIF92394.1	chromosome	ZybhH	100	350	0	0	1	350	1	350	0	712	[S]	COG2828	Uncharacterized protein conserved in bacteria
ybhI	AIF92395.1	chromosome	ZybhI	100	477	0	0	1	477	1	477	0	927	[P]	COG0471	Di- and tricarboxylate transporters
SS17_0808	AIF92396.1	chromosome	ZybhJ	100	753	0	0	1	753	9	761	0	1562	[C]	COG1048	Aconitase A
ybhC	AIF92397.1	chromosome	ZybhC	100	427	0	0	1	427	1	427	0	877	[G]	COG4677	Pectin methylesterase
SS17_0810	AIF92398.1	chromosome	Z0946	99.62	260	1	0	97	356	28	287	0	531	[L]	COG0582	Integrase
SS17_0813	AIF92401.1	chromosome	ECs0805	100	73	0	0	1	73	1	73	1e-46	147	[T]	COG1734	DnaK suppressor protein
SS17_0820	AIF92408.1	chromosome	Z3933	100	221	0	0	1	221	1	221	8e-165	459	[T]	COG0639	Diadenosine tetraphosphatase and related serine/threonine protein phosphatases
SS17_0821	AIF92409.1	chromosome	ECs0814	100	319	0	0	1	319	1	319	0	659	[S]	COG3528	Uncharacterized protein conserved in bacteria
SS17_0826	AIF92414.1	chromosome	Z0960	100	165	0	0	1	165	1	165	1e-119	340	[R]	COG3772	Phage-related lysozyme (muraminidase)
SS17_0830	AIF92418.1	chromosome	Z0964	100	700	0	0	1	700	1	700	0	1440	[R]	COG5525	Bacteriophage tail assembly protein
SS17_0831	AIF92419.1	chromosome	Z0965	100	374	0	0	1	374	1	374	0	769	[R]	COG5511	Bacteriophage capsid protein
SS17_0832	AIF92420.1	chromosome	Z0966	100	120	0	0	1	120	1	120	7e-83	243	[R]	COG5511	Bacteriophage capsid protein
SS17_0834	AIF92422.1	chromosome	ECs0830	100	107	0	0	1	107	16	122	2e-70	211	[S]	COG5471	Uncharacterized conserved protein
SS17_0837	AIF92425.1	chromosome	Z0972	100	249	0	0	1	249	1	249	6e-179	497	[N]	COG5492	Bacterial surface proteins containing Ig-like domains
SS17_0840	AIF92428.1	chromosome	ECs0837	100	1021	0	0	1	1021	1	1021	0	2051	[S]	COG5281	Phage-related minor tail protein
SS17_0841	AIF92429.1	chromosome	ECs0838	100	109	0	0	1	109	1	109	2e-77	228	[S]	COG4718	Phage-related protein
SS17_0842	AIF92430.1	chromosome	ECs0839	100	232	0	0	1	232	1	232	9e-176	488	[S]	COG4672	Phage-related protein
SS17_0843	AIF92431.1	chromosome	ECs1646_2	100	131	0	0	117	247	1	131	9e-94	276	[M]	COG0791	Cell wall-associated hydrolases (invasion-associated proteins)
SS17_0844	AIF92432.1	chromosome	Z0979	100	215	0	0	1	215	1	215	2e-154	432	[S]	COG4723	Phage-related protein, tail component
SS17_0845	AIF92433.1	chromosome	ECs0842	100	1137	0	0	1	1137	1	1137	0	2349	[S]	COG4733	Phage-related protein, tail component
lomK	AIF92434.1	chromosome	ECs0843	100	199	0	0	1	199	1	199	5e-146	410	[M]	COG3637	Opacity protein and related surface antigens
ykgJ	AIF92439.1	chromosome	ykgJ	61.54	39	14	1	1	39	1	38	2e-09	52.4	[R]	COG0727	Predicted Fe-S-cluster oxidoreductase
ybhB	AIF92442.1	chromosome	ZybhB	100	158	0	0	1	158	1	158	9e-114	325	[R]	COG1881	Phospholipid-binding protein
bioA	AIF92443.1	chromosome	ECs0852	100	429	0	0	1	429	1	429	0	893	[H]	COG0161	Adenosylmethionine-8-amino-7-oxononanoate aminotransferase
bioB	AIF92444.1	chromosome	ECs0853	100	346	0	0	1	346	1	346	0	723	[H]	COG0502	Biotin synthase and related enzymes
bioF	AIF92445.1	chromosome	ECs0854	100	384	0	0	1	384	1	384	0	783	[H]	COG0156	7-keto-8-aminopelargonate synthetase and related enzymes
bioC	AIF92446.1	chromosome	ZbioC	100	251	0	0	1	251	1	251	0	513	[QR]	COG0500	SAM-dependent methyltransferases
bioD	AIF92447.1	chromosome	ZbioD	99.56	225	1	0	1	225	1	225	4e-165	460	[H]	COG0132	Dethiobiotin synthetase
uvrB	AIF92448.1	chromosome	uvrB	100	673	0	0	1	673	1	673	0	1364	[L]	COG0556	Helicase subunit of the DNA excision repair complex
ybhK	AIF92449.1	chromosome	ECs0858	100	302	0	0	1	302	1	302	0	606	[S]	COG0391	Uncharacterized conserved protein
moaA	AIF92450.1	chromosome	ZmoaA	100	329	0	0	1	329	1	329	0	684	[H]	COG2896	Molybdenum cofactor biosynthesis enzyme
moaB	AIF92451.1	chromosome	moaB	100	170	0	0	1	170	1	170	1e-124	353	[H]	COG0521	Molybdopterin biosynthesis enzymes
moaC	AIF92452.1	chromosome	moaC	100	161	0	0	1	161	1	161	7e-116	330	[H]	COG0315	Molybdenum cofactor biosynthesis enzyme
moaD	AIF92453.1	chromosome	ZmoaD	98.77	81	1	0	1	81	1	81	5e-52	162	[H]	COG1977	Molybdopterin converting factor, small subunit
moaE	AIF92454.1	chromosome	ZmoaE	99.33	150	1	0	1	150	1	150	2e-106	305	[H]	COG0314	Molybdopterin converting factor, large subunit
ybhL	AIF92455.1	chromosome	ZybhL	100	234	0	0	1	234	1	234	3e-166	464	[R]	COG0670	Integral membrane protein, interacts with FtsH
SS17_0868	AIF92456.1	chromosome	ZybhM	100	237	0	0	1	237	1	237	1e-170	476	[R]	COG0670	Integral membrane protein, interacts with FtsH
ybhN	AIF92457.1	chromosome	ECs0866	100	318	0	0	1	318	1	318	0	633	[S]	COG0392	Predicted integral membrane protein
ybhO	AIF92458.1	chromosome	ybhO	100	413	0	0	1	413	1	413	0	854	[I]	COG1502	Phosphatidylserine/phosphatidylglycerophosphate/cardiolipin synthases and related enzymes
ybhP	AIF92459.1	chromosome	ybhP	99.6	253	1	0	1	253	1	253	0	526	[R]	COG3568	Metal-dependent hydrolase
ybhR	AIF92461.1	chromosome	ybhR	100	368	0	0	1	368	1	368	0	746	[V]	COG0842	ABC-type multidrug transport system, permease component
ybhS	AIF92462.1	chromosome	ybhS	100	377	0	0	1	377	1	377	0	759	[V]	COG0842	ABC-type multidrug transport system, permease component
ybhF	AIF92463.1	chromosome	ECs0872	100	245	0	0	1	245	1	245	6e-176	503	[V]	COG1131	ABC-type multidrug transport system, ATPase component
ybhF	AIF92463.1	chromosome	ECs0872	37.89	227	139	1	8	234	332	556	2e-45	164	[V]	COG1131	ABC-type multidrug transport system, ATPase component
ybhG	AIF92464.1	chromosome	ECs0873	100	332	0	0	1	332	1	332	0	673	[M]	COG0845	Membrane-fusion protein
ybiH	AIF92465.1	chromosome	ybiH	98.21	224	3	1	1	224	5	227	3e-162	453	[K]	COG1309	Transcriptional regulator
rhlE	AIF92466.1	chromosome	ZrhlE	100	455	0	0	1	455	1	455	0	918	[LKJ]	COG0513	Superfamily II DNA and RNA helicases
dinG	AIF92468.1	chromosome	ECs0877	100	716	0	0	1	716	1	716	0	1475	[KL]	COG1199	Rad3-related DNA helicases
ybiB	AIF92469.1	chromosome	ZybiB	100	320	0	0	1	320	1	320	0	660	[E]	COG0547	Anthranilate phosphoribosyltransferase
ybiC	AIF92470.1	chromosome	ECs0879	100	361	0	0	1	361	1	361	0	746	[C]	COG2055	Malate/L-lactate dehydrogenases
ybiI	AIF92472.1	chromosome	ZybiI	100	87	0	0	1	87	1	87	1e-58	179	[T]	COG1734	DnaK suppressor protein
ybiX	AIF92473.1	chromosome	ZybiX	99.56	228	1	0	1	228	1	228	2e-170	474	[S]	COG3128	Uncharacterized iron-regulated protein
fiu	AIF92474.1	chromosome	Z1026	100	760	0	0	1	760	1	760	0	1564	[P]	COG4774	Outer membrane receptor for monomeric catechols
ybiN	AIF92476.1	chromosome	ZybiN	100	335	0	0	1	335	1	335	0	700	[R]	COG3129	Predicted SAM-dependent methyltransferase
glnQ	AIF92478.1	chromosome	ECs0887	100	240	0	0	1	240	1	240	4e-175	487	[E]	COG1126	ABC-type polar amino acid transport system, ATPase component
glnP	AIF92479.1	chromosome	glnP	100	219	0	0	1	219	1	219	2e-152	428	[E]	COG0765	ABC-type amino acid transport system, permease component
glnH	AIF92480.1	chromosome	glnH	100	248	0	0	1	248	1	248	9e-180	499	[ET]	COG0834	ABC-type amino acid transport/signal transduction systems, periplasmic component/domain
dps	AIF92481.1	chromosome	dps	100	167	0	0	1	167	1	167	1e-119	340	[P]	COG0783	DNA-binding ferritin-like protein (oxidative damage protectant)
ybiF	AIF92482.1	chromosome	ybiF	100	295	0	0	1	295	1	295	0	570	[R]	COG5006	Predicted permease, DMT superfamily
ompX	AIF92483.1	chromosome	ompX	100	171	0	0	1	171	1	171	3e-123	350	[M]	COG3637	Opacity protein and related surface antigens
ybiP	AIF92484.1	chromosome	ECs0893	100	527	0	0	1	527	1	527	0	1094	[R]	COG2194	Predicted membrane-associated, metal-dependent hydrolase
mntR	AIF92486.1	chromosome	Z1039	100	155	0	0	1	155	1	155	5e-109	312	[K]	COG1321	Mn-dependent transcriptional regulator
ybiR	AIF92487.1	chromosome	ZybiR	100	372	0	0	1	372	1	372	0	732	[P]	COG0471	Di- and tricarboxylate transporters
ybiS	AIF92488.1	chromosome	ybiS	100	306	0	0	1	306	1	306	0	629	[S]	COG1376	Uncharacterized protein conserved in bacteria
ybiT	AIF92489.1	chromosome	ybiT	100	530	0	0	1	530	1	530	0	1088	[R]	COG0488	ATPase components of ABC transporters with duplicated ATPase domains
ybiV	AIF92491.1	chromosome	Z1044	99.63	271	1	0	1	271	1	271	0	558	[R]	COG0561	Predicted hydrolases of the HAD superfamily
SS17_0904	AIF92492.1	chromosome	Z1046m	99.75	810	2	0	1	810	1	810	0	1684	[C]	COG1882	Pyruvate-formate lyase
ybiY	AIF92493.1	chromosome	ECs0902	100	299	0	0	1	299	1	299	0	620	[O]	COG1180	Pyruvate-formate lyase-activating enzyme
mipB	AIF92494.1	chromosome	ZmipB	100	220	0	0	1	220	25	244	1e-158	444	[G]	COG0176	Transaldolase
moeB	AIF92495.1	chromosome	ZmoeB	99.6	249	1	0	1	249	1	249	0	508	[H]	COG0476	Dinucleotide-utilizing enzymes involved in molybdopterin and thiamine biosynthesis family 2
moeA	AIF92496.1	chromosome	ECs0905	100	411	0	0	1	411	1	411	0	837	[H]	COG0303	Molybdopterin biosynthesis enzyme
SS17_0909	AIF92497.1	chromosome	ECs0906	100	115	0	0	1	115	1	115	6e-78	230	[E]	COG1446	Asparaginase
SS17_0910	AIF92498.1	chromosome	ECs0908	99.84	612	1	0	12	623	1	612	0	1236	[R]	COG1123	ATPase components of various ABC-type transport systems, contain duplicated ATPase
SS17_0911	AIF92499.1	chromosome	Z1054	100	512	0	0	1	512	1	512	0	1056	[E]	COG0747	ABC-type dipeptide transport system, periplasmic component
SS17_0912	AIF92500.1	chromosome	Z1055	100	306	0	0	1	306	1	306	0	611	[EP]	COG0601	ABC-type dipeptide/oligopeptide/nickel transport systems, permease components
SS17_0913	AIF92501.1	chromosome	Z1056	100	303	0	0	1	303	1	303	0	602	[EP]	COG1173	ABC-type dipeptide/oligopeptide/nickel transport systems, permease components
SS17_0916	AIF92504.1	chromosome	Z1059	100	109	0	0	1	109	1	109	1e-73	219	[K]	COG2944	Predicted transcriptional regulator
SS17_0917	AIF92505.1	chromosome	Z1060	100	128	0	0	1	128	1	128	3e-89	260	[S]	COG4737	Uncharacterized protein conserved in bacteria
rimO	AIF92506.1	chromosome	yliG	100	441	0	0	1	441	1	441	0	905	[J]	COG0621	2-methylthioadenine synthetase
yliI	AIF92508.1	chromosome	ZyliI	100	371	0	0	1	371	1	371	0	758	[G]	COG2133	Glucose/sorbosone dehydrogenases
yliJ	AIF92509.1	chromosome	yliJ	100	210	0	0	1	210	1	210	2e-154	432	[O]	COG0625	Glutathione S-transferase
dacC	AIF92510.1	chromosome	ZdacC	100	400	0	0	1	400	1	400	0	822	[M]	COG1686	D-alanyl-D-alanine carboxypeptidase
deoR	AIF92511.1	chromosome	deoR	100	252	0	0	1	252	1	252	0	528	[KG]	COG1349	Transcriptional regulators of sugar metabolism
ybjG	AIF92512.1	chromosome	ZybjG	100	198	0	0	1	198	1	198	3e-141	397	[I]	COG0671	Membrane-associated phospholipid phosphatase
cmr	AIF92513.1	chromosome	cmr	100	410	0	0	1	410	1	410	0	814	[GEPR]	COG0477	Permeases of the major facilitator superfamily
ybjI	AIF92515.1	chromosome	Z1071	100	262	0	0	10	271	1	262	0	543	[R]	COG0561	Predicted hydrolases of the HAD superfamily
ybjK	AIF92517.1	chromosome	ECs0926	99.44	178	1	0	1	178	1	178	6e-131	370	[S]	COG3226	Uncharacterized protein conserved in bacteria
ybjL	AIF92518.1	chromosome	ybjL	100	561	0	0	1	561	1	561	0	1122	[R]	COG2985	Predicted permease
grxA	AIF92520.1	chromosome	ZgrxA	100	85	0	0	1	85	1	85	2e-58	178	[O]	COG0695	Glutaredoxin and related proteins
nfsA	AIF92522.1	chromosome	ZmdaA	100	240	0	0	1	240	1	240	4e-180	499	[C]	COG0778	Nitroreductase
rimK	AIF92523.1	chromosome	rimK	100	300	0	0	1	300	1	300	0	610	[HJ]	COG0189	Glutathione synthase/Ribosomal protein S6 modification enzyme (glutaminyl transferase)
potF	AIF92526.1	chromosome	ZpotF	100	370	0	0	1	370	1	370	0	757	[E]	COG0687	Spermidine/putrescine-binding periplasmic protein
potG	AIF92527.1	chromosome	ZpotG	100	377	0	0	1	377	1	377	0	779	[E]	COG3842	ABC-type spermidine/putrescine transport systems, ATPase components
potH	AIF92528.1	chromosome	ZpotH	100	317	0	0	1	317	1	317	0	634	[E]	COG1176	ABC-type spermidine/putrescine transport system, permease component I
potI	AIF92529.1	chromosome	ZpotI	100	281	0	0	1	281	1	281	0	554	[E]	COG1177	ABC-type spermidine/putrescine transport system, permease component II
rumB	AIF92531.1	chromosome	ZybjF	100	375	0	0	1	375	1	375	0	777	[J]	COG2265	SAM-dependent methyltransferases related to tRNA (uracil-5-)-methyltransferase
SS17_0944	AIF92532.1	chromosome	Z1087	98.21	447	8	0	1	447	1	447	0	869	[S]	COG3037	Uncharacterized protein conserved in bacteria
SS17_0945	AIF92533.1	chromosome	Z1088	100	106	0	0	1	106	1	106	2e-73	218	[G]	COG3414	Phosphotransferase system, galactitol-specific IIB component
SS17_0946	AIF92534.1	chromosome	ECs0942	99.8	493	1	0	1	493	1	493	0	1030	[P]	COG3119	Arylsulfatase A and related enzymes
artJ	AIF92535.1	chromosome	ECs0943	100	243	0	0	1	243	1	243	0	506	[ET]	COG0834	ABC-type amino acid transport/signal transduction systems, periplasmic component/domain
artM	AIF92536.1	chromosome	artM	100	222	0	0	1	222	1	222	2e-158	443	[E]	COG4160	ABC-type arginine/histidine transport system, permease component
artQ	AIF92537.1	chromosome	ZartQ	100	238	0	0	1	238	1	238	8e-171	476	[E]	COG4215	ABC-type arginine transport system, permease component
artI	AIF92538.1	chromosome	ZartI	100	243	0	0	1	243	1	243	0	502	[ET]	COG0834	ABC-type amino acid transport/signal transduction systems, periplasmic component/domain
artP	AIF92539.1	chromosome	artP	100	242	0	0	1	242	1	242	0	503	[E]	COG4161	ABC-type arginine transport system, ATPase component
SS17_0956	AIF92544.1	chromosome	ybjQ	100	107	0	0	1	107	1	107	1e-71	213	[S]	COG0393	Uncharacterized conserved protein
ybjR	AIF92545.1	chromosome	Z1100	100	276	0	0	1	276	1	276	0	566	[V]	COG3023	Negative regulator of beta-lactamase expression
ybjS	AIF92546.1	chromosome	ECs0954	100	337	0	0	1	337	13	349	0	707	[MG]	COG0451	Nucleoside-diphosphate-sugar epimerases
ybjT	AIF92547.1	chromosome	ZybjT	100	476	0	0	1	476	1	476	0	976	[MG]	COG0702	Predicted nucleoside-diphosphate-sugar epimerases
ltaE	AIF92548.1	chromosome	ECs0956	100	333	0	0	1	333	1	333	0	687	[E]	COG2008	Threonine aldolase
poxB	AIF92549.1	chromosome	ZpoxB	100	572	0	0	1	572	1	572	0	1184	[EH]	COG0028	Thiamine pyrophosphate-requiring enzymes [acetolactate synthase, pyruvate dehydrogenase (cytochrome), glyoxylate carboligase, phosphonopyruvate decarboxylase]
hcr	AIF92550.1	chromosome	Z1106	100	322	0	0	1	322	1	322	0	671	[C]	COG1018	Flavodoxin reductases (ferredoxin-NADPH reductases) family 1
hcp	AIF92551.1	chromosome	ZybjW	99.64	550	2	0	1	550	3	552	0	1135	[C]	COG1151	6Fe-6S prismane cluster-containing protein
ybjE	AIF92552.1	chromosome	ZybjE	100	299	0	0	1	299	1	299	0	583	[S]	COG2431	Predicted membrane protein
aqpZ	AIF92553.1	chromosome	ZaqpZ	100	231	0	0	1	231	1	231	2e-159	447	[G]	COG0580	Glycerol uptake facilitator and related permeases (Major Intrinsic Protein Family)
ybjD	AIF92554.1	chromosome	ZybjD	99.82	552	1	0	1	552	1	552	0	1123	[L]	COG3593	Predicted ATP-dependent endonuclease of the OLD family
SS17_0967	AIF92555.1	chromosome	ZybjX	100	330	0	0	1	330	1	330	0	688	[S]	COG2990	Uncharacterized protein conserved in bacteria
macA	AIF92556.1	chromosome	Z1115	100	371	0	0	1	371	10	380	0	739	[M]	COG0845	Membrane-fusion protein
macB	AIF92557.1	chromosome	ECs0965_2	100	395	0	0	254	648	1	395	0	802	[V]	COG0577	ABC-type antimicrobial peptide transport system, permease component
cspD	AIF92558.1	chromosome	cspD	100	74	0	0	1	74	1	74	1e-49	155	[K]	COG1278	Cold shock proteins
clpS	AIF92559.1	chromosome	yljA	100	106	0	0	1	106	1	106	5e-75	222	[S]	COG2127	Uncharacterized conserved protein
clpA	AIF92560.1	chromosome	clpA	100	758	0	0	1	758	1	758	0	1553	[O]	COG0542	ATPases with chaperone activity, ATP-binding subunit
infA	AIF92561.1	chromosome	infA	100	72	0	0	1	72	1	72	4e-47	149	[J]	COG0361	Translation initiation factor 1 (IF-1)
aat	AIF92562.1	chromosome	ECs0970	100	234	0	0	1	234	1	234	5e-175	486	[O]	COG2360	Leu/Phe-tRNA-protein transferase
cydC	AIF92563.1	chromosome	ZcydC	99.83	573	1	0	1	573	1	573	0	1141	[CO]	COG4987	ABC-type transport system involved in cytochrome bd biosynthesis, fused ATPase and permease components
cydD	AIF92564.1	chromosome	ECs0972	100	588	0	0	1	588	1	588	0	1179	[CO]	COG4988	ABC-type transport system involved in cytochrome bd biosynthesis, ATPase and permease components
trxB	AIF92565.1	chromosome	trxB	100	321	0	0	1	321	1	321	0	663	[O]	COG0492	Thioredoxin reductase
lrp	AIF92566.1	chromosome	lrp	100	164	0	0	1	164	1	164	4e-117	333	[K]	COG1522	Transcriptional regulators
ftsK	AIF92567.1	chromosome	ECs0975	100	1342	0	0	1	1342	1	1342	0	2717	[D]	COG1674	DNA segregation ATPase FtsK/SpoIIIE and related proteins
lolA	AIF92568.1	chromosome	lolA	100	203	0	0	1	203	2	204	4e-149	418	[M]	COG2834	Outer membrane lipoprotein-sorting protein
ycaJ	AIF92569.1	chromosome	ycaJ	100	447	0	0	1	447	1	447	0	921	[L]	COG2256	ATPase related to the helicase subunit of the Holliday junction resolvase
serS	AIF92570.1	chromosome	serS	100	430	0	0	1	430	1	430	0	891	[J]	COG0172	Seryl-tRNA synthetase
dmsA	AIF92571.1	chromosome	ECs0979	99.87	785	1	0	30	814	1	785	0	1644	[C]	COG0243	Anaerobic dehydrogenases, typically selenocysteine-containing
dmsB	AIF92572.1	chromosome	ZdmsB	100	205	0	0	1	205	1	205	9e-154	430	[C]	COG0437	Fe-S-cluster-containing hydrogenase components 1
dmsC	AIF92573.1	chromosome	ZdmsC	100	287	0	0	1	287	1	287	0	560	[R]	COG3302	DMSO reductase anchor subunit
ycaC	AIF92574.1	chromosome	ECs0982	100	208	0	0	1	208	1	208	1e-154	432	[Q]	COG1335	Amidases related to nicotinamidase
ycaD	AIF92575.1	chromosome	ZycaD	100	382	0	0	1	382	1	382	0	758	[GEPR]	COG0477	Permeases of the major facilitator superfamily
ycaM	AIF92576.1	chromosome	Z1245	100	476	0	0	1	476	65	540	0	961	[E]	COG0531	Amino acid transporters
pflA	AIF92577.1	chromosome	pflA	100	246	0	0	1	246	1	246	0	513	[O]	COG1180	Pyruvate-formate lyase-activating enzyme
pflB	AIF92578.1	chromosome	ZpflB	100	760	0	0	1	760	1	760	0	1588	[C]	COG1882	Pyruvate-formate lyase
focA	AIF92579.1	chromosome	focA	98.25	285	5	0	1	285	1	285	0	568	[P]	COG2116	Formate/nitrite family of transporters
SS17_0993	AIF92580.1	chromosome	ZycaO	100	586	0	0	1	586	4	589	0	1210	[S]	COG1944	Uncharacterized conserved protein
ycaP	AIF92581.1	chromosome	ZycaP	100	230	0	0	1	230	1	230	7e-170	473	[S]	COG2323	Predicted membrane protein
serC	AIF92582.1	chromosome	ZserC	100	362	0	0	1	362	1	362	0	751	[HE]	COG1932	Phosphoserine aminotransferase
aroA	AIF92583.1	chromosome	aroA	100	427	0	0	1	427	1	427	0	881	[E]	COG0128	5-enolpyruvylshikimate-3-phosphate synthase
ycaL	AIF92584.1	chromosome	ZycaL	100	262	0	0	1	262	1	262	0	537	[O]	COG0501	Zn-dependent protease with chaperone function
cmk	AIF92585.1	chromosome	cmk	100	227	0	0	1	227	1	227	1e-162	454	[F]	COG0283	Cytidylate kinase
rpsA	AIF92586.1	chromosome	rpsA	100	557	0	0	1	557	1	557	0	1110	[J]	COG0539	Ribosomal protein S1
ihfB	AIF92587.1	chromosome	himD	100	94	0	0	1	94	1	94	1e-64	195	[L]	COG0776	Bacterial nucleoid DNA-binding protein
ycaI	AIF92588.1	chromosome	ECs0996_1	100	428	0	0	1	428	27	454	0	845	[R]	COG0658	Predicted membrane metal-binding protein
msbA	AIF92589.1	chromosome	msbA	100	582	0	0	1	582	1	582	0	1191	[V]	COG1132	ABC-type multidrug transport system, ATPase and permease components
lpxK	AIF92590.1	chromosome	ZycaH	100	328	0	0	1	328	1	328	0	664	[M]	COG1663	Tetraacyldisaccharide-1-P 4'-kinase
ycaQ	AIF92591.1	chromosome	ZycaQ	100	410	0	0	1	410	1	410	0	846	[S]	COG3214	Uncharacterized protein conserved in bacteria
ycaR	AIF92592.1	chromosome	ycaR	100	60	0	0	1	60	1	60	3e-38	125	[S]	COG2835	Uncharacterized conserved protein
kdsB	AIF92593.1	chromosome	ZkdsB	100	248	0	0	1	248	1	248	0	507	[M]	COG1212	CMP-2-keto-3-deoxyoctulosonic acid synthetase
ycbC	AIF92595.1	chromosome	ycbC	100	259	0	0	1	259	1	259	0	517	[S]	COG1434	Uncharacterized conserved protein
smtA	AIF92596.1	chromosome	ZsmtA	100	261	0	0	1	261	1	261	0	546	[QR]	COG0500	SAM-dependent methyltransferases
mukF	AIF92597.1	chromosome	ECs1005	100	440	0	0	1	440	1	440	0	898	[D]	COG3006	Uncharacterized protein involved in chromosome partitioning
mukE	AIF92598.1	chromosome	ECs1006	100	234	0	0	1	234	1	234	5e-172	479	[D]	COG3095	Uncharacterized protein involved in chromosome partitioning
mukB	AIF92599.1	chromosome	ECs1007	100	1486	0	0	1	1486	1	1486	0	3019	[D]	COG3096	Uncharacterized protein involved in chromosome partitioning
ycbB	AIF92600.1	chromosome	ZycbB	100	615	0	0	1	615	1	615	0	1259	[S]	COG2989	Uncharacterized protein conserved in bacteria
SS17_1014	AIF92601.1	chromosome	ycbK	100	182	0	0	1	182	1	182	3e-132	373	[S]	COG3108	Uncharacterized protein conserved in bacteria
ycbL	AIF92602.1	chromosome	ZycbL	100	215	0	0	1	215	1	215	1e-158	443	[R]	COG0491	Zn-dependent hydrolases, including glyoxylases
aspC	AIF92603.1	chromosome	ZaspC	100	396	0	0	1	396	1	396	0	824	[E]	COG1448	Aspartate/tyrosine/aromatic aminotransferase
ompF	AIF92604.1	chromosome	ZompF	100	362	0	0	1	362	1	362	0	719	[M]	COG3203	Outer membrane protein (porin)
asnS	AIF92605.1	chromosome	ZasnS	100	466	0	0	1	466	1	466	0	964	[J]	COG0017	Aspartyl/asparaginyl-tRNA synthetases
pncB	AIF92606.1	chromosome	ZpncB	100	400	0	0	1	400	1	400	0	831	[H]	COG1488	Nicotinic acid phosphoribosyltransferase
pepN	AIF92607.1	chromosome	ECs1015	100	870	0	0	1	870	1	870	0	1815	[E]	COG0308	Aminopeptidase N
ssuB	AIF92608.1	chromosome	ssuB	100	255	0	0	1	255	1	255	3e-180	501	[P]	COG1116	ABC-type nitrate/sulfonate/bicarbonate transport system, ATPase component
ssuC	AIF92609.1	chromosome	ZycbM	99.62	263	1	0	1	263	1	263	0	508	[P]	COG0600	ABC-type nitrate/sulfonate/bicarbonate transport system, permease component
ssuD	AIF92610.1	chromosome	ECs1018	100	381	0	0	1	381	1	381	0	777	[C]	COG2141	Coenzyme F420-dependent N5,N10-methylene tetrahydromethanopterin reductase and related flavin-dependent oxidoreductases
ycbO	AIF92611.1	chromosome	ECs1019	100	319	0	0	1	319	1	319	0	645	[P]	COG0715	ABC-type nitrate/sulfonate/bicarbonate transport systems, periplasmic components
ssuE	AIF92612.1	chromosome	ECs1020	100	191	0	0	1	191	1	191	2e-137	387	[R]	COG0431	Predicted flavoprotein
ycbQ	AIF92613.1	chromosome	ZycbQ	100	179	0	0	1	179	4	182	1e-124	354	[NU]	COG3539	P pilus assembly protein, pilin FimA
ycbR	AIF92614.1	chromosome	ZycbR	100	233	0	0	1	233	1	233	2e-171	477	[NU]	COG3121	P pilus assembly protein, chaperone PapD
SS17_1028	AIF92615.1	chromosome	Z1288m	99.88	866	1	0	1	866	1	866	0	1779	[NU]	COG3188	P pilus assembly protein, porin PapC
ycbT	AIF92616.1	chromosome	Z1290	100	326	0	0	1	326	1	326	0	670	[NU]	COG3539	P pilus assembly protein, pilin FimA
SS17_1030	AIF92617.1	chromosome	Z1291	100	150	0	0	1	150	9	158	1e-104	301	[NU]	COG3539	P pilus assembly protein, pilin FimA
ycbV	AIF92618.1	chromosome	ECs1027	100	171	0	0	1	171	17	187	2e-123	351	[NU]	COG3539	P pilus assembly protein, pilin FimA
ycbF	AIF92619.1	chromosome	ycbF	99.59	245	1	0	1	245	1	245	5e-178	494	[NU]	COG3121	P pilus assembly protein, chaperone PapD
pyrD	AIF92620.1	chromosome	pyrD	100	336	0	0	1	336	1	336	0	685	[F]	COG0167	Dihydroorotate dehydrogenase
ycbX	AIF92622.1	chromosome	Z1297_1	100	273	0	0	1	273	1	273	0	569	[R]	COG3217	Uncharacterized Fe-S protein
rlmL	AIF92623.1	chromosome	ECs1032_1	100	379	0	0	1	379	1	379	0	789	[L]	COG0116	Predicted N6-adenine-specific DNA methylase
uup	AIF92624.1	chromosome	ECs1033	100	635	0	0	1	635	1	635	0	1300	[R]	COG0488	ATPase components of ABC transporters with duplicated ATPase domains
pqiA	AIF92625.1	chromosome	ZpqiA	100	417	0	0	1	417	1	417	0	848	[S]	COG2995	Uncharacterized paraquat-inducible protein A
pqiB	AIF92626.1	chromosome	ZpqiB	99.82	546	1	0	1	546	1	546	0	1116	[R]	COG3008	Paraquat-inducible protein B
ymbA	AIF92627.1	chromosome	ZymbA	99.45	182	1	0	6	187	1	182	3e-129	366	[S]	COG3009	Uncharacterized protein conserved in bacteria
fabA	AIF92629.1	chromosome	fabA	100	172	0	0	1	172	1	172	1e-123	350	[I]	COG0764	3-hydroxymyristoyl/3-hydroxydecanoyl-(acyl carrier protein) dehydratases
SS17_1043	AIF92630.1	chromosome	Z1305	100	586	0	0	1	586	1	586	0	1201	[O]	COG1067	Predicted ATP-dependent protease
ycbG	AIF92631.1	chromosome	ycbG	100	150	0	0	1	150	1	150	2e-106	305	[S]	COG3120	Uncharacterized protein conserved in bacteria
ompA	AIF92632.1	chromosome	ompA	100	346	0	0	1	346	1	346	0	713	[M]	COG2885	Outer membrane protein and related peptidoglycan-associated (lipo)proteins
sulA	AIF92634.1	chromosome	sulA	100	169	0	0	1	169	1	169	2e-122	348	[D]	COG5404	SOS-response cell division inhibitor, blocks FtsZ ring formation
sxy	AIF92635.1	chromosome	Z1309	100	209	0	0	1	209	1	209	2e-153	430	[K]	COG3070	Regulator of competence-specific genes
yccS	AIF92636.1	chromosome	ECs1044	100	717	0	0	1	717	4	720	0	1468	[S]	COG1289	Predicted membrane protein
yccF	AIF92637.1	chromosome	ZyccF	100	148	0	0	1	148	1	148	8e-102	293	[S]	COG3304	Predicted membrane protein
helD	AIF92638.1	chromosome	helD	99.85	684	1	0	1	684	1	684	0	1405	[L]	COG0210	Superfamily I DNA and RNA helicases
mgsA	AIF92639.1	chromosome	mgsA	100	152	0	0	1	152	4	155	3e-110	315	[G]	COG1803	Methylglyoxal synthase
SS17_1053	AIF92640.1	chromosome	yccT	100	220	0	0	1	220	1	220	1e-160	448	[S]	COG3110	Uncharacterized protein conserved in bacteria
yccU	AIF92641.1	chromosome	Z1317	100	137	0	0	1	137	1	137	1e-96	280	[R]	COG1832	Predicted CoA-binding protein
hspQ	AIF92642.1	chromosome	yccV	100	105	0	0	1	105	18	122	2e-72	216	[S]	COG3785	Uncharacterized conserved protein
yccW	AIF92643.1	chromosome	STM1080	93.13	393	27	0	4	396	11	403	0	761	[R]	COG1092	Predicted SAM-dependent methyltransferases
yccX	AIF92644.1	chromosome	yccX	100	92	0	0	1	92	1	92	3e-63	191	[C]	COG1254	Acylphosphatases
yccK	AIF92645.1	chromosome	yccK	100	109	0	0	1	109	20	128	4e-76	226	[P]	COG2920	Dissimilatory sulfite reductase (desulfoviridin), gamma subunit
yccA	AIF92646.1	chromosome	ZyccA	100	219	0	0	1	219	1	219	4e-152	427	[R]	COG0670	Integral membrane protein, interacts with FtsH
SS17_1060	AIF92647.1	chromosome	Z1323	98.53	339	1	1	1	335	1	339	0	692	[L]	COG0582	Integrase
SS17_1066	AIF92653.1	chromosome	ECs1067	100	95	0	0	1	95	1	95	8e-62	187	[R]	COG3668	Plasmid stabilization system protein
SS17_1068	AIF92655.1	chromosome	Z1333	100	132	0	0	1	132	1	132	2e-92	268	[K]	COG1396	Predicted transcriptional regulators
SS17_1073	AIF92660.1	chromosome	Z1338	99.6	248	1	0	1	248	1	248	0	514	[L]	COG1484	DNA replication protein
SS17_1076	AIF92663.1	chromosome	Z1341	100	257	0	0	1	257	1	257	0	528	[R]	COG2819	Predicted hydrolase of the alpha/beta superfamily
SS17_1082	AIF92669.1	chromosome	ECs1083	100	123	0	0	1	123	1	123	3e-84	247	[L]	COG4570	Holliday junction resolvase
SS17_1084	AIF92671.1	chromosome	Z1787	100	272	0	0	1	272	3	274	0	530	[R]	COG1266	Predicted metal-dependent membrane protease
SS17_1086	AIF92673.1	chromosome	Z1789	100	237	0	0	1	237	1	237	2e-176	490	[K]	COG2207	AraC-type DNA-binding domain-containing proteins
SS17_1089	AIF92674.1	chromosome	ECs1088	99.84	616	1	0	1	616	1	616	0	1271	[L]	COG2801	Transposase and inactivated derivatives
SS17_1090	AIF92675.1	chromosome	Z5879	100	108	0	0	1	108	1	108	2e-75	223	[L]	COG2963	Transposase and inactivated derivatives
SS17_1094	AIF92679.1	chromosome	Z2120	100	177	0	0	1	177	1	177	3e-128	363	[R]	COG3772	Phage-related lysozyme (muraminidase)
SS17_1101	AIF92686.1	chromosome	Z2124	100	91	0	0	1	91	1	91	7e-61	185	[L]	COG4220	Phage DNA packaging protein, Nu1 subunit of terminase
SS17_1102	AIF92687.1	chromosome	Z6014	100	133	0	0	1	133	1	133	8e-94	272	[L]	COG2963	Transposase and inactivated derivatives
SS17_1105	AIF92690.1	chromosome	Z2364	99.39	654	4	0	1	654	1	654	0	1357	[R]	COG5525	Bacteriophage tail assembly protein
SS17_1107	AIF92692.1	chromosome	Z2362	100	530	0	0	1	530	1	530	0	1092	[R]	COG5511	Bacteriophage capsid protein
SS17_1108	AIF92693.1	chromosome	Z2361	97.65	510	3	1	1	510	1	501	0	943	[OU]	COG0616	Periplasmic serine proteases (ClpP class)
SS17_1111	AIF92696.1	chromosome	Z2358	100	208	0	0	1	208	1	208	5e-147	421	[N]	COG5492	Bacterial surface proteins containing Ig-like domains
SS17_1113	AIF92698.1	chromosome	Z2140	99.42	859	5	0	1	859	1	859	0	1718	[S]	COG5281	Phage-related minor tail protein
SS17_1114	AIF92699.1	chromosome	Z3083	99.08	109	1	0	1	109	1	109	2e-76	226	[S]	COG4718	Phage-related protein
SS17_1115	AIF92700.1	chromosome	Z2142	100	232	0	0	1	232	1	232	3e-174	484	[S]	COG4672	Phage-related protein
SS17_1116	AIF92701.1	chromosome	Z3081_1	98.17	164	3	0	1	164	1	164	8e-115	333	[R]	COG1310	Predicted metal-dependent protease of the PAD1/JAB1 superfamily
SS17_1117	AIF92702.1	chromosome	ECs1118	99.48	193	1	0	1	193	34	226	3e-137	389	[S]	COG4723	Phage-related protein, tail component
SS17_1118	AIF92703.1	chromosome	Z3312	100	219	0	0	1	219	110	328	2e-160	452	[P]	COG2032	Cu/Zn superoxide dismutase
SS17_1119	AIF92704.1	chromosome	ECs1121	92.23	1159	86	3	1	1157	1	1157	0	2164	[S]	COG4733	Phage-related protein, tail component
SS17_1120	AIF92705.1	chromosome	Z2146	100	199	0	0	1	199	1	199	1e-145	409	[M]	COG3637	Opacity protein and related surface antigens
hyaA	AIF92710.1	chromosome	ZhyaA	100	372	0	0	1	372	1	372	0	780	[C]	COG1740	Ni,Fe-hydrogenase I small subunit
hyaB	AIF92711.1	chromosome	ZhyaB	100	597	0	0	1	597	1	597	0	1246	[C]	COG0374	Ni,Fe-hydrogenase I large subunit
hyaC	AIF92712.1	chromosome	hyaC	100	235	0	0	1	235	1	235	9e-174	483	[C]	COG1969	Ni,Fe-hydrogenase I cytochrome b subunit
hyaD	AIF92713.1	chromosome	ZhyaD	100	195	0	0	1	195	1	195	2e-140	395	[C]	COG0680	Ni,Fe-hydrogenase maturation factor
appC	AIF92716.1	chromosome	ZappC	100	514	0	0	1	514	1	514	0	1045	[C]	COG1271	Cytochrome bd-type quinol oxidase, subunit 1
appB	AIF92717.1	chromosome	ZappB	97.63	379	8	1	1	379	1	378	0	723	[C]	COG1294	Cytochrome bd-type quinol oxidase, subunit 2
yccC	AIF92720.1	chromosome	ZyccC_1	100	480	0	0	1	480	1	480	0	974	[M]	COG3206	Uncharacterized protein involved in exopolysaccharide biosynthesis
etp	AIF92721.1	chromosome	yccY	100	148	0	0	1	148	5	152	2e-107	308	[T]	COG0394	Protein-tyrosine-phosphatase
yccZ	AIF92722.1	chromosome	yccZ	100	379	0	0	1	379	1	379	0	776	[M]	COG1596	Periplasmic protein involved in polysaccharide export
cspG	AIF92728.1	chromosome	cspG	100	70	0	0	1	70	1	70	6e-46	145	[K]	COG1278	Cold shock proteins
yccM	AIF92730.1	chromosome	ZyccM	100	357	0	0	1	357	1	357	0	730	[C]	COG0348	Polyferredoxin
torS	AIF92731.1	chromosome	ECs1148_1	100	653	0	0	11	663	1	653	0	1311	[T]	COG0642	Signal transduction histidine kinase
torT	AIF92732.1	chromosome	ZtorT	100	342	0	0	1	342	1	342	0	703	[G]	COG1879	ABC-type sugar transport system, periplasmic component
torR	AIF92733.1	chromosome	ZtorR	100	230	0	0	1	230	1	230	2e-167	467	[TK]	COG0745	Response regulators consisting of a CheY-like receiver domain and a winged-helix DNA-binding domain
torC	AIF92734.1	chromosome	ZtorC	100	390	0	0	1	390	1	390	0	820	[C]	COG3005	Nitrate/TMAO reductases, membrane-bound tetraheme cytochrome c subunit
torA	AIF92735.1	chromosome	ECs1152	100	848	0	0	1	848	1	848	0	1772	[C]	COG0243	Anaerobic dehydrogenases, typically selenocysteine-containing
torD	AIF92736.1	chromosome	ZtorD	100	199	0	0	1	199	1	199	3e-145	408	[R]	COG3381	Uncharacterized component of anaerobic dehydrogenases
cbpA	AIF92738.1	chromosome	ZcbpA	100	306	0	0	1	306	1	306	0	631	[O]	COG2214	DnaJ-class molecular chaperone
wrbA	AIF92744.1	chromosome	ZwrbA	100	181	0	0	1	181	1	181	9e-129	365	[R]	COG0655	Multimeric flavodoxin WrbA
ycdG	AIF92745.1	chromosome	ZycdG	100	442	0	0	1	442	23	464	0	863	[F]	COG2233	Xanthine/uracil permeases
SS17_1162	AIF92746.1	chromosome	Z1506	100	152	0	0	1	152	1	152	1e-110	316	[R]	COG1853	Conserved protein/domain typically associated with flavoprotein oxygenases, DIM6/NTAB family
SS17_1163	AIF92747.1	chromosome	Z1507	100	196	0	0	1	196	1	196	6e-144	404	[C]	COG0778	Nitroreductase
SS17_1164	AIF92748.1	chromosome	Z1508	100	266	0	0	1	266	1	266	0	544	[R]	COG0596	Predicted hydrolases or acyltransferases (alpha/beta hydrolase superfamily)
SS17_1165	AIF92749.1	chromosome	Z1509	98.88	89	1	0	1	89	1	89	5e-59	182	[J]	COG0251	Putative translation initiation inhibitor, yjgF family
SS17_1166	AIF92750.1	chromosome	Z1510	100	244	0	0	1	244	1	244	0	506	[Q]	COG1335	Amidases related to nicotinamidase
SS17_1167	AIF92751.1	chromosome	ECs1258	100	382	0	0	1	382	1	382	0	798	[C]	COG2141	Coenzyme F420-dependent N5,N10-methylene tetrahydromethanopterin reductase and related flavin-dependent oxidoreductases
putA	AIF92753.1	chromosome	ZputA_2	100	795	0	0	526	1320	1	795	0	1614	[C]	COG4230	Delta 1-pyrroline-5-carboxylate dehydrogenase
SS17_0295	AIF91897.1	chromosome	Z0336	100	86	0	0	1	86	1	86	2e-58	179	[K]	COG3311	Predicted transcriptional regulator
SS17_0298	AIF91900.1	chromosome	Z0339_2	100	408	0	0	389	796	1	408	0	850	[R]	COG3378	Predicted ATPase
SS17_0300	AIF91902.1	chromosome	Z0342	100	299	0	0	1	299	1	299	0	608	[K]	COG0583	Transcriptional regulator
SS17_0301	AIF91903.1	chromosome	Z0343	100	240	0	0	1	240	1	240	1e-171	478	[R]	COG4221	Short-chain alcohol dehydrogenase of unknown specificity
SS17_0304	AIF91906.1	chromosome	ECs0309	100	294	0	0	1	294	7	300	0	608	[K]	COG0583	Transcriptional regulator
SS17_0305	AIF91907.1	chromosome	ECs0310	100	352	0	0	1	352	27	378	0	734	[R]	COG1073	Hydrolases of the alpha/beta superfamily
SS17_0306	AIF91908.1	chromosome	Z0348	99.75	397	1	0	1	397	1	397	0	775	[G]	COG2814	Arabinose efflux permease
SS17_0307	AIF91909.1	chromosome	ZyagQ	99.69	318	1	0	1	318	1	318	0	651	[O]	COG1975	Xanthine and CO dehydrogenases maturation factor, XdhC/CoxF family
yagR	AIF91910.1	chromosome	ZyagR	100	732	0	0	1	732	1	732	0	1506	[C]	COG1529	Aerobic-type carbon monoxide dehydrogenase, large subunit CoxL/CutL homologs
yagS	AIF91911.1	chromosome	ZyagS	99.69	318	1	0	1	318	1	318	0	645	[C]	COG1319	Aerobic-type carbon monoxide dehydrogenase, middle subunit CoxM/CutM homologs
yagT	AIF91912.1	chromosome	ZyagT	100	229	0	0	1	229	1	229	2e-169	471	[C]	COG2080	Aerobic-type carbon monoxide dehydrogenase, small subunit CoxS/CutS homologs
SS17_0311	AIF91913.1	chromosome	yagU	100	204	0	0	1	204	1	204	3e-148	416	[S]	COG3477	Predicted periplasmic/secreted protein
ykgJ	AIF91914.1	chromosome	ykgJ	100	109	0	0	1	109	1	109	9e-77	227	[R]	COG0727	Predicted Fe-S-cluster oxidoreductase
matA	AIF91920.1	chromosome	ZykgK	100	180	0	0	1	180	17	196	1e-129	367	[K]	COG2771	DNA-binding HTH domain-containing proteins
rpmJ	AIF91922.1	chromosome	STM0470	89.13	46	5	0	1	46	1	46	8e-24	87.8	[J]	COG0257	Ribosomal protein L36
rpmE2	AIF91923.1	chromosome	ykgM	100	87	0	0	1	87	1	87	2e-58	178	[J]	COG0254	Ribosomal protein L31
SS17_0322	AIF91924.1	chromosome	ECs1309	100	133	0	0	1	133	1	133	1e-93	271	[L]	COG2963	Transposase and inactivated derivatives
SS17_0324	AIF91926.1	chromosome	Z0369	100	380	0	0	1	380	1	380	0	782	[C]	COG1902	NADH:flavin oxidoreductases, Old Yellow Enzyme family
SS17_0325	AIF91927.1	chromosome	Z0370	100	306	0	0	1	306	1	306	0	630	[R]	COG1073	Hydrolases of the alpha/beta superfamily
SS17_0326	AIF91928.1	chromosome	Z0371	99.7	329	1	0	1	329	1	329	0	679	[K]	COG0583	Transcriptional regulator
SS17_0329	AIF91931.1	chromosome	Z0374	100	191	0	0	1	191	1	191	2e-141	398	[R]	COG0656	Aldo/keto reductases, related to diketogulonate reductase
ykgA	AIF91933.1	chromosome	ZykgA	99.66	296	1	0	1	296	1	296	0	617	[K]	COG2207	AraC-type DNA-binding domain-containing proteins
SS17_0332	AIF91934.1	chromosome	Z0377	100	294	0	0	1	294	1	294	0	616	[R]	COG0656	Aldo/keto reductases, related to diketogulonate reductase
ykgB	AIF91935.1	chromosome	ZykgB	100	197	0	0	1	197	1	197	8e-143	402	[S]	COG3059	Predicted membrane protein
ykgC	AIF91936.1	chromosome	ZykgC	100	450	0	0	1	450	1	450	0	927	[C]	COG1249	Pyruvate/2-oxoglutarate dehydrogenase complex, dihydrolipoamide dehydrogenase (E3) component, and related enzymes
ykgD	AIF91937.1	chromosome	ZykgD	100	284	0	0	1	284	1	284	0	585	[K]	COG2207	AraC-type DNA-binding domain-containing proteins
ykgE	AIF91938.1	chromosome	ZykgE	100	239	0	0	1	239	1	239	7e-178	494	[C]	COG0247	Fe-S oxidoreductase
ykgF	AIF91939.1	chromosome	ZykgF	100	475	0	0	1	475	1	475	0	995	[C]	COG1139	Uncharacterized conserved protein containing a ferredoxin-like domain
ykgG	AIF91940.1	chromosome	ZykgG	99.65	282	1	0	1	282	1	282	0	575	[S]	COG1556	Uncharacterized conserved protein
SS17_0343	AIF91945.1	chromosome	Z0392	100	158	0	0	1	158	1	158	1e-113	324	[K]	COG2771	DNA-binding HTH domain-containing proteins
SS17_0344	AIF91946.1	chromosome	Z0394	100	52	0	0	1	52	1	52	6e-33	111	[L]	COG0582	Integrase
SS17_0345	AIF91947.1	chromosome	Z0395	100	127	0	0	1	127	1	127	3e-90	262	[L]	COG0582	Integrase
betA	AIF91948.1	chromosome	ZbetA	100	562	0	0	1	562	1	562	0	1179	[E]	COG2303	Choline dehydrogenase and related flavoproteins
betB	AIF91949.1	chromosome	ZbetB	100	490	0	0	1	490	1	490	0	1010	[C]	COG1012	NAD-dependent aldehyde dehydrogenases
betI	AIF91950.1	chromosome	ZbetI	100	195	0	0	1	195	1	195	3e-141	397	[K]	COG1309	Transcriptional regulator
betT	AIF91951.1	chromosome	betT	100	677	0	0	1	677	1	677	0	1383	[M]	COG1292	Choline-glycine betaine transporter
SS17_0353	AIF91955.1	chromosome	Z0405	100	236	0	0	1	236	1	236	1e-175	488	[K]	COG0583	Transcriptional regulator
yahD	AIF91957.1	chromosome	ZyahD	100	201	0	0	1	201	1	201	4e-145	408	[R]	COG0666	FOG: Ankyrin repeat
yahF	AIF91959.1	chromosome	ZyahF	100	515	0	0	1	515	1	515	0	1050	[C]	COG0074	Succinyl-CoA synthetase, alpha subunit
yahI	AIF91962.1	chromosome	ZyahI	100	316	0	0	1	316	1	316	0	643	[E]	COG0549	Carbamate kinase
yahJ	AIF91963.1	chromosome	ZyahJ	100	460	0	0	1	460	1	460	0	961	[FR]	COG0402	Cytosine deaminase and related metal-dependent hydrolases
SS17_0362	AIF91964.1	chromosome	Z0414	100	136	0	0	11	146	1	136	3e-98	284	[S]	COG4405	Uncharacterized protein conserved in bacteria
SS17_0363	AIF91965.1	chromosome	Z0415	99.7	328	1	0	1	328	1	328	0	666	[G]	COG1879	ABC-type sugar transport system, periplasmic component
SS17_0364	AIF91966.1	chromosome	Z0417	99.74	392	1	0	103	494	1	392	0	797	[G]	COG1129	ABC-type sugar transport system, ATPase component
SS17_0364	AIF91966.1	chromosome	Z0417	25.35	213	142	5	22	222	169	376	9e-11	65.5	[G]	COG1129	ABC-type sugar transport system, ATPase component
SS17_0365	AIF91967.1	chromosome	Z0418	100	323	0	0	1	323	1	323	0	632	[G]	COG1172	Ribose/xylose/arabinose/galactoside ABC-type transport systems, permease components
SS17_0366	AIF91968.1	chromosome	Z0419	100	318	0	0	1	318	1	318	0	617	[G]	COG1172	Ribose/xylose/arabinose/galactoside ABC-type transport systems, permease components
yahK	AIF91969.1	chromosome	ZyahK	100	349	0	0	1	349	1	349	0	724	[R]	COG1064	Zn-dependent alcohol dehydrogenases
yahN	AIF91972.1	chromosome	ZyahN	100	223	0	0	1	223	1	223	1e-159	446	[E]	COG1280	Putative threonine efflux protein
prpR	AIF91974.1	chromosome	ZprpR	100	528	0	0	1	528	1	528	0	1077	[KT]	COG1221	Transcriptional regulators containing an AAA-type ATPase domain and a DNA-binding domain
prpB	AIF91975.1	chromosome	ZprpB	100	296	0	0	1	296	1	296	0	606	[G]	COG2513	PEP phosphonomutase and related enzymes
prpC	AIF91976.1	chromosome	ZprpC	100	389	0	0	1	389	1	389	0	810	[C]	COG0372	Citrate synthase
prpD	AIF91977.1	chromosome	ZprpD	100	483	0	0	1	483	1	483	0	1007	[R]	COG2079	Uncharacterized protein involved in propionate catabolism
prpE	AIF91978.1	chromosome	ZprpE	100	628	0	0	1	628	1	628	0	1296	[I]	COG0365	Acyl-coenzyme A synthetases/AMP-(fatty) acid ligases
codB	AIF91979.1	chromosome	ZcodB	100	419	0	0	1	419	1	419	0	814	[F]	COG1457	Purine-cytosine permease and related proteins
codA	AIF91980.1	chromosome	ZcodA	100	427	0	0	1	427	1	427	0	888	[FR]	COG0402	Cytosine deaminase and related metal-dependent hydrolases
cynR	AIF91981.1	chromosome	ZcynR	100	299	0	0	1	299	1	299	0	605	[K]	COG0583	Transcriptional regulator
cynT	AIF91982.1	chromosome	cynT	100	219	0	0	1	219	1	219	7e-162	452	[P]	COG0288	Carbonic anhydrase
cynS	AIF91983.1	chromosome	ZcynS	100	156	0	0	1	156	1	156	5e-109	312	[P]	COG1513	Cyanate lyase
cynX	AIF91984.1	chromosome	ZcynX	99.74	384	1	0	1	384	1	384	0	740	[P]	COG2807	Cyanate permease
lacA	AIF91985.1	chromosome	ZlacA	100	203	0	0	1	203	1	203	6e-150	420	[R]	COG0110	Acetyltransferase (isoleucine patch superfamily)
lacZ	AIF91987.1	chromosome	ZlacZ	99.9	1024	1	0	1	1024	1	1024	0	2129	[G]	COG3250	Beta-galactosidase/beta-glucuronidase
lacI	AIF91988.1	chromosome	ECs0398	100	360	0	0	1	360	1	360	0	732	[K]	COG1609	Transcriptional regulators
SS17_0387	AIF91989.1	chromosome	Z0442	100	317	0	0	1	317	1	317	0	662	[K]	COG4977	Transcriptional regulator containing an amidase domain and an AraC-type DNA-binding HTH domain
SS17_0388	AIF91990.1	chromosome	ECs0400	100	258	0	0	1	258	5	262	0	534	[R]	COG2220	Predicted Zn-dependent hydrolases of the beta-lactamase fold
SS17_0389	AIF91991.1	chromosome	ZmhpR	100	290	0	0	1	290	1	290	0	590	[K]	COG1414	Transcriptional regulator
mhpA	AIF91992.1	chromosome	ZmhpA	100	554	0	0	1	554	1	554	0	1145	[HC]	COG0654	2-polyprenyl-6-methoxyphenol hydroxylase and related FAD-dependent oxidoreductases
mhpC	AIF91994.1	chromosome	ZmhpC	100	309	0	0	1	309	1	309	0	640	[R]	COG0596	Predicted hydrolases or acyltransferases (alpha/beta hydrolase superfamily)
mhpD	AIF91995.1	chromosome	ZmhpD	100	269	0	0	1	269	1	269	0	550	[Q]	COG3971	2-keto-4-pentenoate hydratase
mhpF	AIF91996.1	chromosome	ZmhpF	100	316	0	0	1	316	1	316	0	643	[Q]	COG4569	Acetaldehyde dehydrogenase (acetylating)
mhpE	AIF91997.1	chromosome	ZmhpE	99.7	337	1	0	1	337	1	337	0	687	[E]	COG0119	Isopropylmalate/homocitrate/citramalate synthases
yaiL	AIF91999.1	chromosome	yaiL	100	179	0	0	1	179	40	218	2e-125	357	[S]	COG3122	Uncharacterized protein conserved in bacteria
yaiM	AIF92000.1	chromosome	ZyaiM	100	277	0	0	1	277	1	277	0	582	[R]	COG0627	Predicted esterase
adhC	AIF92001.1	chromosome	ZadhC	100	369	0	0	1	369	1	369	0	758	[C]	COG1062	Zn-dependent alcohol dehydrogenases, class III
yaiN	AIF92002.1	chromosome	yaiN	100	98	0	0	1	98	1	98	2e-66	200	[S]	COG1937	Uncharacterized protein conserved in bacteria
afuC	AIF92003.1	chromosome	ECs0413	100	352	0	0	1	352	1	352	0	732	[E]	COG3842	ABC-type spermidine/putrescine transport systems, ATPase components
afuB	AIF92004.1	chromosome	ZafuB	100	692	0	0	1	692	1	692	0	1370	[P]	COG1178	ABC-type Fe3+ transport system, permease component
afuA	AIF92005.1	chromosome	ZafuA	100	343	0	0	1	343	1	343	0	704	[P]	COG1840	ABC-type Fe3+ transport system, periplasmic component
SS17_0404	AIF92006.1	chromosome	Z0461	100	434	0	0	1	434	1	434	0	864	[G]	COG2271	Sugar phosphate permease
SS17_0405	AIF92007.1	chromosome	Z0462	100	513	0	0	1	513	1	513	0	1027	[T]	COG3851	Signal transduction histidine kinase, glucose-6-phosphate specific
uhpA	AIF92008.1	chromosome	Z0463	99.52	209	1	0	1	209	1	209	2e-149	419	[TK]	COG2197	Response regulator containing a CheY-like receiver domain and an HTH DNA-binding domain
tauA	AIF92009.1	chromosome	tauA	100	320	0	0	1	320	20	339	0	642	[P]	COG4521	ABC-type taurine transport system, periplasmic component
tauB	AIF92010.1	chromosome	ZtauB	99.61	255	1	0	1	255	1	255	0	513	[P]	COG4525	ABC-type taurine transport system, ATPase component
tauC	AIF92011.1	chromosome	ZtauC	100	275	0	0	1	275	1	275	0	522	[P]	COG0600	ABC-type nitrate/sulfonate/bicarbonate transport system, permease component
tauD	AIF92012.1	chromosome	ZtauD	100	283	0	0	1	283	1	283	0	585	[Q]	COG2175	Probable taurine catabolism dioxygenase
hemB	AIF92013.1	chromosome	ECs0423	100	335	0	0	1	335	1	335	0	692	[H]	COG0113	Delta-aminolevulinic acid dehydratase
yaiH	AIF92016.1	chromosome	ampH	100	385	0	0	1	385	1	385	0	796	[V]	COG1680	Beta-lactamase class C and other penicillin binding proteins
sbmA	AIF92017.1	chromosome	sbmA	100	406	0	0	1	406	1	406	0	824	[I]	COG1133	ABC-type long-chain fatty acid transport system, fused permease and ATPase components
ddl	AIF92021.1	chromosome	ddlA	100	364	0	0	1	364	1	364	0	748	[M]	COG1181	D-alanine-D-alanine ligase and related ATP-grasp enzymes
phoA	AIF92024.1	chromosome	ZphoA	100	494	0	0	1	494	1	494	0	1014	[P]	COG1785	Alkaline phosphatase
proC	AIF92027.1	chromosome	ZproC	100	269	0	0	1	269	1	269	0	545	[E]	COG0345	Pyrroline-5-carboxylate reductase
SS17_0426	AIF92028.1	chromosome	yaiI	100	152	0	0	1	152	41	192	9e-107	308	[S]	COG1671	Uncharacterized protein conserved in bacteria
aroL	AIF92029.1	chromosome	aroL	100	174	0	0	1	174	1	174	1e-125	356	[E]	COG0703	Shikimate kinase
yaiE	AIF92032.1	chromosome	yaiE	100	94	0	0	1	94	1	94	2e-64	194	[S]	COG3123	Uncharacterized protein conserved in bacteria
rdgC	AIF92035.1	chromosome	ZyaiD	100	303	0	0	1	303	1	303	0	619	[L]	COG2974	DNA recombination-dependent growth factor C
yajF	AIF92036.1	chromosome	ZyajF	100	348	0	0	1	348	1	348	0	717	[KG]	COG1940	Transcriptional regulator/sugar kinase
araJ	AIF92037.1	chromosome	ZaraJ	100	394	0	0	1	394	1	394	0	776	[G]	COG2814	Arabinose efflux permease
sbcC	AIF92038.1	chromosome	ZsbcC	100	1047	0	0	1	1047	1	1047	0	2091	[L]	COG0419	ATPase involved in DNA repair
sbcD	AIF92039.1	chromosome	sbcD	100	400	0	0	1	400	1	400	0	827	[L]	COG0420	DNA repair exonuclease
phoR	AIF92041.1	chromosome	ZphoR	100	431	0	0	1	431	1	431	0	883	[T]	COG0642	Signal transduction histidine kinase
brnQ	AIF92042.1	chromosome	brnQ	100	439	0	0	1	439	1	439	0	863	[E]	COG1114	Branched-chain amino acid permeases
proY	AIF92043.1	chromosome	proY	100	457	0	0	1	457	1	457	0	912	[E]	COG1113	Gamma-aminobutyrate permease and related permeases
malZ	AIF92044.1	chromosome	ECs0453	100	605	0	0	1	605	1	605	0	1256	[G]	COG0366	Glycosidases
yajB	AIF92046.1	chromosome	ZyajB	100	193	0	0	1	193	1	193	6e-141	396	[S]	COG3124	Uncharacterized protein conserved in bacteria
queA	AIF92047.1	chromosome	queA	100	356	0	0	1	356	1	356	0	729	[J]	COG0809	S-adenosylmethionine:tRNA-ribosyltransferase-isomerase (queuine synthetase)
tgt	AIF92048.1	chromosome	tgt	100	375	0	0	1	375	1	375	0	778	[J]	COG0343	Queuine/archaeosine tRNA-ribosyltransferase
yajC	AIF92049.1	chromosome	yajC	100	110	0	0	1	110	1	110	5e-75	223	[U]	COG1862	Preprotein translocase subunit YajC
secD	AIF92050.1	chromosome	secD	100	615	0	0	1	615	1	615	0	1237	[U]	COG0342	Preprotein translocase subunit SecD
secF	AIF92051.1	chromosome	secF	100	323	0	0	1	323	1	323	0	653	[U]	COG0341	Preprotein translocase subunit SecF
SS17_0450	AIF92052.1	chromosome	Z0509	100	80	0	0	1	80	1	80	3e-50	157	[K]	COG3609	Predicted transcriptional regulators containing the CopG/Arc/MetJ DNA-binding domain
SS17_0451	AIF92053.1	chromosome	Z0510	100	93	0	0	1	93	1	93	1e-63	192	[R]	COG3668	Plasmid stabilization system protein
tsx	AIF92055.1	chromosome	tsx	100	294	0	0	1	294	1	294	0	601	[M]	COG3248	Nucleoside-binding outer membrane protein
nrdR	AIF92057.1	chromosome	ybaD	100	149	0	0	1	149	1	149	1e-105	303	[K]	COG1327	Predicted transcriptional regulator, consists of a Zn-ribbon and ATP-cone domains
ribD	AIF92058.1	chromosome	ECs0467_2	100	224	0	0	144	367	1	224	8e-162	458	[H]	COG1985	Pyrimidine reductase, riboflavin biosynthesis
ribH	AIF92059.1	chromosome	ribH	100	156	0	0	1	156	1	156	3e-107	308	[H]	COG0054	Riboflavin synthase beta-chain
nusB	AIF92060.1	chromosome	nusB	100	139	0	0	1	139	1	139	2e-97	281	[K]	COG0781	Transcription termination factor
thiL	AIF92061.1	chromosome	ZthiL	100	325	0	0	1	325	1	325	0	654	[H]	COG0611	Thiamine monophosphate kinase
pgpA	AIF92062.1	chromosome	pgpA	100	171	0	0	1	171	1	171	2e-120	343	[I]	COG1267	Phosphatidylglycerophosphatase A and related proteins
SS17_0461	AIF92063.1	chromosome	ECs0472_1	98.73	315	4	0	1	315	1	315	0	650	[S]	COG1357	Uncharacterized low-complexity proteins
yajO	AIF92064.1	chromosome	ZyajO	100	324	0	0	1	324	1	324	0	669	[C]	COG0667	Predicted oxidoreductases (related to aryl-alcohol dehydrogenases)
dxs	AIF92065.1	chromosome	Zdxs	100	620	0	0	1	620	1	620	0	1276	[HI]	COG1154	Deoxyxylulose-5-phosphate synthase
ispA	AIF92066.1	chromosome	ZispA	100	299	0	0	1	299	1	299	0	602	[H]	COG0142	Geranylgeranyl pyrophosphate synthase
xseB	AIF92067.1	chromosome	xseB	100	80	0	0	1	80	1	80	2e-50	157	[L]	COG1722	Exonuclease VII small subunit
thiI	AIF92068.1	chromosome	ECs0477_1	100	402	0	0	1	402	1	402	0	821	[H]	COG0301	Thiamine biosynthesis ATP pyrophosphatase
yajL	AIF92069.1	chromosome	ZthiJ	100	196	0	0	1	196	3	198	2e-141	398	[R]	COG0693	Putative intracellular protease/amidase
apbA	AIF92070.1	chromosome	ZapbA	100	303	0	0	1	303	1	303	0	627	[H]	COG1893	Ketopantoate reductase
SS17_0469	AIF92071.1	chromosome	yajQ	100	163	0	0	1	163	7	169	2e-114	327	[S]	COG1666	Uncharacterized protein conserved in bacteria
cyoE	AIF92073.1	chromosome	cyoE	100	296	0	0	1	296	1	296	0	590	[O]	COG0109	Polyprenyltransferase (cytochrome oxidase assembly factor)
cyoD	AIF92074.1	chromosome	cyoD	100	109	0	0	1	109	1	109	3e-72	215	[C]	COG3125	Heme/copper-type cytochrome/quinol oxidase, subunit 4
cyoC	AIF92075.1	chromosome	ZcyoC	100	204	0	0	1	204	1	204	5e-147	412	[C]	COG1845	Heme/copper-type cytochrome/quinol oxidase, subunit 3
cyoB	AIF92076.1	chromosome	cyoB	100	663	0	0	1	663	1	663	0	1338	[C]	COG0843	Heme/copper-type cytochrome/quinol oxidases, subunit 1
cyoA	AIF92077.1	chromosome	ZcyoA	100	315	0	0	1	315	1	315	0	653	[C]	COG1622	Heme/copper-type cytochrome/quinol oxidases, subunit 2
ampG	AIF92078.1	chromosome	ampG	100	491	0	0	1	491	1	491	0	970	[GEPR]	COG0477	Permeases of the major facilitator superfamily
yajG	AIF92079.1	chromosome	ZyajG	100	192	0	0	1	192	35	226	1e-138	392	[M]	COG3056	Uncharacterized lipoprotein
bolA	AIF92080.1	chromosome	bolA	100	105	0	0	1	105	12	116	2e-73	218	[T]	COG0271	Stress-induced morphogen (activity unknown)
tig	AIF92082.1	chromosome	tig	100	432	0	0	1	432	1	432	0	860	[O]	COG0544	FKBP-type peptidyl-prolyl cis-trans isomerase (trigger factor)
clpP	AIF92083.1	chromosome	clpP	100	207	0	0	1	207	1	207	5e-154	431	[OU]	COG0740	Protease subunit of ATP-dependent Clp proteases
clpX	AIF92084.1	chromosome	clpX	100	424	0	0	1	424	1	424	0	860	[O]	COG1219	ATP-dependent protease Clp, ATPase subunit
lon	AIF92085.1	chromosome	Zlon	99.87	799	1	0	1	799	1	799	0	1625	[O]	COG0466	ATP-dependent Lon protease, bacterial type
hupB	AIF92086.1	chromosome	hupB	100	90	0	0	1	90	1	90	1e-56	174	[L]	COG0776	Bacterial nucleoid DNA-binding protein
ppiD	AIF92087.1	chromosome	ZybaU	100	623	0	0	1	623	1	623	0	1263	[O]	COG0760	Parvulin-like peptidyl-prolyl isomerase
ybaV	AIF92088.1	chromosome	ZybaV	100	123	0	0	1	123	1	123	2e-83	245	[L]	COG1555	DNA uptake protein and related DNA-binding proteins
ybaW	AIF92089.1	chromosome	ZybaW	100	132	0	0	1	132	1	132	2e-94	273	[R]	COG0824	Predicted thioesterase
queC	AIF92090.1	chromosome	ZybaX	100	231	0	0	1	231	1	231	3e-173	481	[R]	COG0603	Predicted PP-loop superfamily ATPase
ybaE	AIF92091.1	chromosome	ZybaE	100	566	0	0	1	566	1	566	0	1163	[R]	COG4533	ABC-type uncharacterized transport system, periplasmic component
cof	AIF92092.1	chromosome	Zcof	100	276	0	0	1	276	1	276	0	571	[R]	COG0561	Predicted hydrolases of the HAD superfamily
ybaO	AIF92093.1	chromosome	ZybaO	100	152	0	0	1	152	1	152	5e-110	315	[K]	COG1522	Transcriptional regulators
mdlA	AIF92094.1	chromosome	ZmdlA	100	590	0	0	1	590	1	590	0	1209	[V]	COG1132	ABC-type multidrug transport system, ATPase and permease components
mdlB	AIF92095.1	chromosome	mdlB	100	593	0	0	1	593	1	593	0	1194	[V]	COG1132	ABC-type multidrug transport system, ATPase and permease components
glnK	AIF92096.1	chromosome	glnK	100	112	0	0	1	112	1	112	3e-74	221	[E]	COG0347	Nitrogen regulatory protein PII
amtB	AIF92097.1	chromosome	amtB	100	428	0	0	1	428	1	428	0	842	[P]	COG0004	Ammonia permease
tesB	AIF92098.1	chromosome	tesB	100	286	0	0	1	286	1	286	0	590	[I]	COG1946	Acyl-CoA thioesterase
ybaY	AIF92099.1	chromosome	ZybaY	100	190	0	0	1	190	1	190	8e-130	368	[S]	COG3126	Uncharacterized protein conserved in bacteria
ybaZ	AIF92100.1	chromosome	ECs0508	100	123	0	0	1	123	7	129	4e-87	254	[L]	COG3695	Predicted methylated DNA-protein cysteine methyltransferase
ybaA	AIF92101.1	chromosome	ybaA	100	117	0	0	1	117	1	117	3e-80	236	[S]	COG5507	Uncharacterized conserved protein
SS17_0500	AIF92102.1	chromosome	ZylaB	100	518	0	0	1	518	1	518	0	1064	[T]	COG4943	Predicted signal transduction protein containing sensor and EAL domains
ylaD	AIF92104.1	chromosome	ZylaD	100	183	0	0	1	183	1	183	2e-134	379	[R]	COG0110	Acetyltransferase (isoleucine patch superfamily)
acrB	AIF92107.1	chromosome	ZacrB	100	1049	0	0	1	1049	1	1049	0	2138	[V]	COG0841	Cation/multidrug efflux pump
acrA	AIF92108.1	chromosome	acrA	100	397	0	0	1	397	1	397	0	798	[M]	COG0845	Membrane-fusion protein
acrR	AIF92109.1	chromosome	acrR	100	215	0	0	1	215	1	215	1e-159	446	[K]	COG1309	Transcriptional regulator
aefA	AIF92110.1	chromosome	ZaefA	99.91	1120	1	0	1	1120	1	1120	0	2278	[M]	COG3264	Small-conductance mechanosensitive channel
SS17_0510	AIF92112.1	chromosome	ECs0520	100	175	0	0	1	175	1	175	5e-120	342	[L]	COG3923	Primosomal replication protein N''
SS17_0511	AIF92113.1	chromosome	ybaN	99.2	125	1	0	1	125	1	125	1e-82	243	[S]	COG2832	Uncharacterized protein conserved in bacteria
apt	AIF92114.1	chromosome	Zapt	100	183	0	0	1	183	1	183	9e-129	365	[F]	COG0503	Adenine/guanine phosphoribosyltransferases and related PRPP-binding proteins
dnaX	AIF92115.1	chromosome	ZdnaX	100	643	0	0	1	643	1	643	0	1306	[L]	COG2812	DNA polymerase III, gamma/tau subunits
SS17_0514	AIF92116.1	chromosome	ybaB	100	109	0	0	1	109	1	109	8e-75	222	[S]	COG0718	Uncharacterized protein conserved in bacteria
recR	AIF92117.1	chromosome	recR	100	201	0	0	1	201	1	201	2e-147	414	[L]	COG0353	Recombinational DNA repair protein (RecF pathway)
SS17_0516	AIF92118.1	chromosome	htpG	100	624	0	0	1	624	1	624	0	1279	[O]	COG0326	Molecular chaperone, HSP90 family
adk	AIF92119.1	chromosome	adk	100	214	0	0	1	214	1	214	1e-154	432	[F]	COG0563	Adenylate kinase and related kinases
hemH	AIF92120.1	chromosome	ZhemH	100	320	0	0	1	320	1	320	0	662	[H]	COG0276	Protoheme ferro-lyase (ferrochelatase)
ybaC	AIF92121.1	chromosome	ZybaC	100	319	0	0	1	319	1	319	0	665	[I]	COG0657	Esterase/lipase
gsk	AIF92122.1	chromosome	gsk	100	434	0	0	1	434	1	434	0	912	[G]	COG0524	Sugar kinases, ribokinase family
ybaL	AIF92123.1	chromosome	ECs0531_1	100	413	0	0	1	413	1	413	0	795	[P]	COG4651	Kef-type K+ transport system, predicted NAD-binding component
fsr	AIF92124.1	chromosome	Zfsr	100	406	0	0	1	406	1	406	0	803	[GEPR]	COG0477	Permeases of the major facilitator superfamily
ushA	AIF92125.1	chromosome	ZushA	100	550	0	0	1	550	1	550	0	1138	[F]	COG0737	5'-nucleotidase/2',3'-cyclic phosphodiesterase and related esterases
ybaK	AIF92126.1	chromosome	ZybaK	100	159	0	0	1	159	1	159	8e-112	320	[S]	COG2606	Uncharacterized conserved protein
ybaP	AIF92127.1	chromosome	ZybaP	100	264	0	0	1	264	1	264	0	541	[S]	COG3735	Uncharacterized protein conserved in bacteria
ybaQ	AIF92128.1	chromosome	ZybaQ	100	131	0	0	1	131	1	131	4e-92	268	[R]	COG3093	Plasmid maintenance system antidote protein
copA	AIF92129.1	chromosome	ZybaR	100	834	0	0	1	834	1	834	0	1682	[P]	COG2217	Cation transport ATPase
ybaS	AIF92130.1	chromosome	ZybaS	100	310	0	0	1	310	1	310	0	635	[E]	COG2066	Glutaminase
ybaT	AIF92131.1	chromosome	ybaT	99.53	430	2	0	1	430	1	430	0	840	[E]	COG0531	Amino acid transporters
SS17_0530	AIF92132.1	chromosome	Z0608	100	418	0	0	1	418	1	418	0	850	[MU]	COG1538	Outer membrane protein
SS17_0533	AIF92135.1	chromosome	Z0634	99.86	720	1	0	1	720	1	720	0	1456	[V]	COG2274	ABC-type bacteriocin/lantibiotic exporters, contain an N-terminal double-glycine peptidase domain
SS17_0534	AIF92136.1	chromosome	Z0635	100	391	0	0	1	391	1	391	0	797	[M]	COG0845	Membrane-fusion protein
SS17_0535	AIF92137.1	chromosome	ECs0545	100	135	0	0	1	135	1	135	1e-97	282	[K]	COG0789	Predicted transcriptional regulators
SS17_0537	AIF92139.1	chromosome	Z0639	100	338	0	0	1	338	1	338	0	680	[UW]	COG5295	Autotransporter adhesin
SS17_0539	AIF92141.1	chromosome	ZybbJ	100	152	0	0	1	152	1	152	3e-102	295	[OU]	COG1585	Membrane protein implicated in regulation of membrane protease activity
ybbK	AIF92142.1	chromosome	ybbK	100	305	0	0	1	305	1	305	0	615	[O]	COG0330	Membrane protease subunits, stomatin/prohibitin homologs
ybbL	AIF92143.1	chromosome	ZybbL	100	225	0	0	1	225	1	225	2e-167	466	[R]	COG4619	ABC-type uncharacterized transport system, ATPase component
ybbM	AIF92144.1	chromosome	ybbM	100	268	0	0	1	268	1	268	0	541	[R]	COG0390	ABC-type uncharacterized transport system, permease component
ybbN	AIF92145.1	chromosome	ZybbN	100	296	0	0	1	296	1	296	0	597	[O]	COG3118	Thioredoxin domain-containing protein
ybbO	AIF92146.1	chromosome	ZybbO	100	269	0	0	1	269	1	269	0	557	[IQR]	COG1028	Dehydrogenases with different specificities (related to short-chain alcohol dehydrogenases)
tesA	AIF92147.1	chromosome	ZtesA	100	208	0	0	1	208	1	208	9e-152	425	[E]	COG2755	Lysophospholipase L1 and related esterases
ybbA	AIF92148.1	chromosome	ybbA	100	228	0	0	1	228	1	228	2e-162	454	[Q]	COG4181	Predicted ABC-type transport system involved in lysophospholipase L1 biosynthesis, ATPase component
ybbP	AIF92149.1	chromosome	ZybbP	100	804	0	0	1	804	1	804	0	1602	[Q]	COG3127	Predicted ABC-type transport system involved in lysophospholipase L1 biosynthesis, permease component
SS17_0548	AIF92150.1	chromosome	Z0651	100	1398	0	0	1	1398	1	1398	0	2862	[M]	COG3209	Rhs family protein
ybbB	AIF92156.1	chromosome	ZybbB	100	364	0	0	1	364	1	364	0	751	[R]	COG2603	Predicted ATPase
ybbT	AIF92158.1	chromosome	ZybbT	100	160	0	0	1	160	1	160	7e-117	333	[F]	COG3194	Ureidoglycolate hydrolase
ybbU	AIF92159.1	chromosome	ybbU	100	271	0	0	1	271	1	271	0	551	[K]	COG1414	Transcriptional regulator
gcl	AIF92160.1	chromosome	gcl	100	593	0	0	1	593	1	593	0	1226	[R]	COG3960	Glyoxylate carboligase
gip	AIF92161.1	chromosome	Zgip	100	258	0	0	1	258	1	258	0	543	[G]	COG3622	Hydroxypyruvate isomerase
ybbQ	AIF92162.1	chromosome	ZybbQ	100	292	0	0	1	292	1	292	0	590	[I]	COG2084	3-hydroxyisobutyrate dehydrogenase and related beta-hydroxyacid dehydrogenases
fliC	AIF94112.1	chromosome	ECs2662	100	585	0	0	1	585	1	585	0	1140	[N]	COG1344	Flagellin and related hook-associated proteins
fliD	AIF94113.1	chromosome	ZfliD	100	465	0	0	1	465	1	465	0	898	[N]	COG1345	Flagellar capping protein
fliS	AIF94114.1	chromosome	ECs2664	100	136	0	0	1	136	1	136	6e-94	273	[NUO]	COG1516	Flagellin-specific chaperone FliS
amyA	AIF94116.1	chromosome	ECs2666	100	495	0	0	1	495	1	495	0	1031	[G]	COG0366	Glycosidases
yedE	AIF94118.1	chromosome	ZyedE	100	401	0	0	1	401	1	401	0	799	[R]	COG2391	Predicted transporter component
yedK	AIF94119.1	chromosome	ZyedK	100	222	0	0	1	222	1	222	7e-165	459	[S]	COG2135	Uncharacterized conserved protein
espR3	AIF94121.1	chromosome	ECs2672	100	379	0	0	1	379	1	379	0	775	[S]	COG4886	Leucine-rich repeat (LRR) protein
SS17_2554	AIF94122.1	chromosome	Z3025	100	99	0	0	1	99	1	99	1e-68	205	[KR]	COG0454	Histone acetyltransferase HPA2 and related acetyltransferases
espR4	AIF94123.1	chromosome	Z3026	99.74	379	1	0	1	379	1	379	0	775	[S]	COG4886	Leucine-rich repeat (LRR) protein
fliE	AIF94124.1	chromosome	fliE	100	104	0	0	1	104	1	104	1e-69	208	[NU]	COG1677	Flagellar hook-basal body protein
fliF	AIF94125.1	chromosome	ZfliF	100	552	0	0	1	552	1	552	0	1119	[NU]	COG1766	Flagellar biosynthesis/type III secretory pathway lipoprotein
fliG	AIF94126.1	chromosome	fliG	100	331	0	0	1	331	1	331	0	657	[N]	COG1536	Flagellar motor switch protein
fliH	AIF94127.1	chromosome	ZfliH	100	228	0	0	1	228	8	235	2e-164	459	[NU]	COG1317	Flagellar biosynthesis/type III secretory pathway protein
fliI	AIF94128.1	chromosome	fliI	100	457	0	0	1	457	1	457	0	918	[NU]	COG1157	Flagellar biosynthesis/type III secretory pathway ATPase
fliJ	AIF94129.1	chromosome	ZfliJ	100	147	0	0	1	147	1	147	1e-103	298	[NUO]	COG2882	Flagellar biosynthesis chaperone
fliK	AIF94130.1	chromosome	ZfliK	99.73	375	1	0	1	375	1	375	0	732	[N]	COG3144	Flagellar hook-length control protein
fliL	AIF94131.1	chromosome	fliL	100	154	0	0	1	154	1	154	2e-109	313	[N]	COG1580	Flagellar basal body-associated protein
fliM	AIF94132.1	chromosome	ECs2684	100	334	0	0	1	334	1	334	0	677	[N]	COG1868	Flagellar motor switch protein
fliN	AIF94133.1	chromosome	ZfliN	100	137	0	0	1	137	1	137	1e-94	274	[NU]	COG1886	Flagellar motor switch/type III secretory pathway protein
fliO	AIF94134.1	chromosome	fliO	99.01	101	1	0	21	121	1	101	2e-65	198	[N]	COG3190	Flagellar biogenesis protein
fliP	AIF94135.1	chromosome	fliP	100	245	0	0	1	245	1	245	7e-171	476	[NU]	COG1338	Flagellar biosynthesis pathway, component FliP
fliQ	AIF94136.1	chromosome	fliQ	100	89	0	0	1	89	1	89	2e-55	171	[NU]	COG1987	Flagellar biosynthesis pathway, component FliQ
fliR	AIF94137.1	chromosome	ZfliR	100	261	0	0	1	261	1	261	4e-180	501	[NU]	COG1684	Flagellar biosynthesis pathway, component FliR
rcsA	AIF94138.1	chromosome	rcsA	100	207	0	0	1	207	1	207	1e-151	425	[K]	COG2771	DNA-binding HTH domain-containing proteins
yedP	AIF94141.1	chromosome	Z3045	100	271	0	0	1	271	1	271	0	556	[R]	COG3769	Predicted hydrolase (HAD superfamily)
yedI	AIF94143.1	chromosome	ECs2696	99.67	303	1	0	1	303	3	305	0	587	[S]	COG2354	Uncharacterized protein conserved in bacteria
yedA	AIF94144.1	chromosome	yedA	100	306	0	0	1	306	1	306	0	585	[GER]	COG0697	Permeases of the drug/metabolite transporter (DMT) superfamily
vsr	AIF94145.1	chromosome	Zvsr	100	156	0	0	1	156	1	156	1e-112	322	[L]	COG3727	DNA G:T-mismatch repair endonuclease
dcm	AIF94146.1	chromosome	dcm	100	472	0	0	1	472	1	472	0	987	[L]	COG0270	Site-specific DNA methylase
yedJ	AIF94147.1	chromosome	ZyedJ	100	231	0	0	1	231	1	231	6e-169	471	[R]	COG1418	Predicted HD superfamily hydrolase
SS17_2582	AIF94150.1	chromosome	Z3057	100	214	0	0	1	214	11	224	1e-154	434	[M]	COG3203	Outer membrane protein (porin)
SS17_2583	AIF94151.1	chromosome	ECs2703	100	191	0	0	1	191	1	191	9e-138	388	[M]	COG3203	Outer membrane protein (porin)
hchA	AIF94153.1	chromosome	ECs2705	100	283	0	0	1	283	1	283	0	588	[R]	COG0693	Putative intracellular protease/amidase
yedV	AIF94154.1	chromosome	ECs2706	100	452	0	0	1	452	1	452	0	918	[T]	COG0642	Signal transduction histidine kinase
yedW	AIF94155.1	chromosome	ZyedW	100	223	0	0	1	223	17	239	3e-161	451	[TK]	COG0745	Response regulators consisting of a CheY-like receiver domain and a winged-helix DNA-binding domain
yedX	AIF94156.1	chromosome	Z3062	100	137	0	0	1	137	1	137	9e-99	285	[R]	COG2351	Transthyretin-like protein
yedY	AIF94157.1	chromosome	ECs2709	100	334	0	0	1	334	1	334	0	688	[R]	COG2041	Sulfite oxidase and related enzymes
yedZ	AIF94158.1	chromosome	Z3064	100	211	0	0	1	211	1	211	8e-148	415	[S]	COG2717	Predicted membrane protein
yodA	AIF94159.1	chromosome	Z3065	100	216	0	0	1	216	1	216	2e-163	455	[R]	COG3443	Predicted periplasmic or secreted protein
yodB	AIF94160.1	chromosome	ZyodB	100	176	0	0	1	176	11	186	1e-127	361	[C]	COG3038	Cytochrome B561
SS17_2599	AIF94167.1	chromosome	ZlomU	98.99	199	2	0	1	199	1	199	3e-144	405	[M]	COG3637	Opacity protein and related surface antigens
SS17_2600	AIF94168.1	chromosome	ECs2161	97.74	839	17	2	1	839	323	1159	0	1676	[S]	COG4733	Phage-related protein, tail component
SS17_2601	AIF94169.1	chromosome	ECs2944	99.69	319	1	0	1	319	1	319	0	656	[S]	COG4733	Phage-related protein, tail component
SS17_2603	AIF94171.1	chromosome	ECs2722_2	77.17	92	18	1	9	97	38	129	1e-42	140	[M]	COG0791	Cell wall-associated hydrolases (invasion-associated proteins)
SS17_2604	AIF94172.1	chromosome	Z2142	98.28	232	4	0	1	232	1	232	2e-170	474	[S]	COG4672	Phage-related protein
SS17_2605	AIF94173.1	chromosome	Z3083	82.43	74	12	1	1	73	33	106	8e-37	124	[S]	COG4718	Phage-related protein
SS17_2606	AIF94174.1	chromosome	Z2140	99.59	733	3	0	1	733	1	733	0	1457	[S]	COG5281	Phage-related minor tail protein
SS17_2609	AIF94177.1	chromosome	Z2358	100	220	0	0	1	220	1	220	2e-155	435	[N]	COG5492	Bacterial surface proteins containing Ig-like domains
SS17_2612	AIF94180.1	chromosome	Z2361	100	501	0	0	1	501	1	501	0	1009	[OU]	COG0616	Periplasmic serine proteases (ClpP class)
SS17_2613	AIF94181.1	chromosome	Z2362	100	530	0	0	1	530	1	530	0	1092	[R]	COG5511	Bacteriophage capsid protein
SS17_2615	AIF94183.1	chromosome	ECs2735	99.84	615	1	0	1	615	28	642	0	1286	[R]	COG5525	Bacteriophage tail assembly protein
SS17_2616	AIF94184.1	chromosome	Z2365	100	169	0	0	1	169	1	169	4e-122	347	[L]	COG4220	Phage DNA packaging protein, Nu1 subunit of terminase
SS17_2622	AIF94190.1	chromosome	Z2371	100	177	0	0	1	177	1	177	2e-128	363	[R]	COG3772	Phage-related lysozyme (muraminidase)
SS17_2625	AIF94193.1	chromosome	Z5879	100	108	0	0	1	108	1	108	2e-75	223	[L]	COG2963	Transposase and inactivated derivatives
SS17_2628	AIF94196.1	chromosome	ECs2749	100	142	0	0	1	142	1	142	1e-96	280	[P]	COG3793	Tellurite resistance protein
SS17_2633	AIF94198.1	chromosome	Z3115	100	119	0	0	1	119	1	119	1e-81	240	[L]	COG4570	Holliday junction resolvase
SS17_2646	AIF94211.1	chromosome	ECs2766	100	215	0	0	1	215	1	215	5e-155	434	[KT]	COG1974	SOS-response transcriptional repressors (RecA-mediated autopeptidases)
mtfA	AIF94217.1	chromosome	yeeI	100	265	0	0	1	265	14	278	0	544	[S]	COG3228	Uncharacterized protein conserved in bacteria
SS17_2656	AIF94219.1	chromosome	ECs2777	100	350	0	0	1	350	1	350	0	723	[M]	COG0859	ADP-heptose:LPS heptosyltransferase
amn	AIF94221.1	chromosome	amn	100	484	0	0	1	484	1	484	0	1002	[F]	COG0775	Nucleoside phosphorylase
SS17_2659	AIF94222.1	chromosome	Z3140	100	238	0	0	1	238	1	238	4e-173	482	[S]	COG0217	Uncharacterized conserved protein
SS17_2662	AIF94224.1	chromosome	yeeO	99.39	495	3	0	1	495	53	547	0	979	[V]	COG0534	Na+-driven multidrug efflux pump
cbl	AIF94225.1	chromosome	Zcbl	100	316	0	0	1	316	1	316	0	644	[K]	COG0583	Transcriptional regulator
nac	AIF94226.1	chromosome	Znac	100	305	0	0	1	305	1	305	0	620	[K]	COG0583	Transcriptional regulator
erfK	AIF94227.1	chromosome	ZerfK	100	310	0	0	1	310	1	310	0	636	[S]	COG1376	Uncharacterized protein conserved in bacteria
cobT	AIF94228.1	chromosome	ECs2786	100	359	0	0	1	359	1	359	0	717	[H]	COG2038	NaMN:DMB phosphoribosyltransferase
cobS	AIF94229.1	chromosome	ZcobS	100	247	0	0	1	247	1	247	7e-173	482	[H]	COG0368	Cobalamin-5-phosphate synthase
cobU	AIF94230.1	chromosome	cobU	100	181	0	0	1	181	1	181	2e-132	374	[H]	COG2087	Adenosyl cobinamide kinase/adenosyl cobinamide phosphate guanylyltransferase
SS17_2671	AIF94231.1	chromosome	ECs1309	100	133	0	0	1	133	1	133	1e-93	271	[L]	COG2963	Transposase and inactivated derivatives
SS17_2675	AIF94235.1	chromosome	Z5879	100	108	0	0	1	108	1	108	2e-75	223	[L]	COG2963	Transposase and inactivated derivatives
SS17_2677	AIF94237.1	chromosome	ECs2792	100	715	0	0	1	715	1	715	0	1474	[P]	COG1629	Outer membrane receptor proteins, mostly Fe transport
SS17_2680	AIF94240.1	chromosome	ECs2798	99.72	356	1	0	1	356	1	356	0	726	[R]	COG1752	Predicted esterase of the alpha-beta hydrolase superfamily
SS17_2685	AIF94245.1	chromosome	ECs2803	100	158	0	0	1	158	1	158	1e-112	322	[L]	COG2003	DNA repair proteins
SS17_2691	AIF94251.1	chromosome	Z3167	100	118	0	0	1	118	1	118	1e-84	247	[E]	COG4917	Ethanolamine utilization protein
yeeX	AIF94252.1	chromosome	yeeX	100	109	0	0	1	109	23	131	5e-73	218	[S]	COG2926	Uncharacterized protein conserved in bacteria
yeeA	AIF94253.1	chromosome	ZyeeA	100	352	0	0	1	352	1	352	0	718	[S]	COG1289	Predicted membrane protein
sbmC	AIF94254.1	chromosome	ZsbmC	100	157	0	0	1	157	1	157	2e-115	329	[L]	COG3449	DNA gyrase inhibitor
dacD	AIF94255.1	chromosome	ECs2812	99.74	388	1	0	1	388	3	390	0	806	[M]	COG1686	D-alanyl-D-alanine carboxypeptidase
SS17_2696	AIF94256.1	chromosome	ZsbcB	78.26	23	2	1	17	36	1	23	0.0001	39.3	[L]	COG2925	Exonuclease I
SS17_2701	AIF94261.1	chromosome	ZlomU	98.99	199	2	0	1	199	1	199	3e-144	405	[M]	COG3637	Opacity protein and related surface antigens
vhsJ	AIF94262.1	chromosome	ECs2161	98.79	1159	14	0	1	1159	1	1159	0	2365	[S]	COG4733	Phage-related protein, tail component
SS17_2704	AIF94264.1	chromosome	ECs2946_2	97.22	144	4	0	102	245	1	144	1e-101	297	[M]	COG0791	Cell wall-associated hydrolases (invasion-associated proteins)
SS17_2705	AIF94265.1	chromosome	ECs1557_2	97.12	104	3	0	231	334	1	104	1e-69	217	[K]	COG3561	Phage anti-repressor protein
SS17_2707	AIF94267.1	chromosome	Z2142	95.7	93	4	0	1	93	140	232	1e-60	189	[S]	COG4672	Phage-related protein
SS17_2708	AIF94268.1	chromosome	Z1914	96.55	145	5	0	1	145	1	145	5e-100	289	[S]	COG4672	Phage-related protein
SS17_2710	AIF94270.1	chromosome	Z6034	99.26	1080	8	0	1	1080	1	1080	0	2152	[S]	COG5281	Phage-related minor tail protein
SS17_2716	AIF94276.1	chromosome	ECs1546	100	116	0	0	1	116	1	116	8e-79	233	[R]	COG5614	Bacteriophage head-tail adaptor
SS17_2718	AIF94278.1	chromosome	ECs1544_1	100	454	0	0	1	454	1	454	0	949	[S]	COG4695	Phage-related protein
SS17_2720	AIF94280.1	chromosome	ECs2251	99.28	553	3	1	1	552	1	553	0	1075	[R]	COG4626	Phage terminase-like protein, large subunit
SS17_2721	AIF94281.1	chromosome	Z6046	100	187	0	0	1	187	1	187	3e-134	379	[L]	COG3728	Phage terminase, small subunit
SS17_2722	AIF94282.1	chromosome	Z1800	96.69	121	4	0	1	121	1	121	3e-80	236	[V]	COG1403	Restriction endonuclease
lys	AIF94286.1	chromosome	ybcS	96.36	165	6	0	1	165	1	165	1e-105	305	[R]	COG3772	Phage-related lysozyme (muraminidase)
SS17_2730	AIF94290.1	chromosome	Z3342	92.92	650	39	2	1	645	1	648	0	1248	[L]	COG2801	Transposase and inactivated derivatives
SS17_2738	AIF94295.1	chromosome	Z3933	99.55	221	1	0	1	221	1	221	1e-163	456	[T]	COG0639	Diadenosine tetraphosphatase and related serine/threonine protein phosphatases
SS17_2740	AIF94297.1	chromosome	Z1457_2	99.28	138	1	0	103	240	1	138	2e-96	283	[S]	COG3645	Uncharacterized phage-encoded protein
SS17_2741	AIF94298.1	chromosome	ECs1199_2	100	113	0	0	114	226	1	113	5e-80	240	[K]	COG3561	Phage anti-repressor protein
SS17_2747	AIF94304.1	chromosome	PM0412	36.59	440	255	11	6	431	26	455	1e-68	230	[L]	COG0305	Replicative DNA helicase
SS17_2751	AIF94308.1	chromosome	ECs1185	99.54	217	1	0	15	231	1	217	2e-161	451	[KT]	COG1974	SOS-response transcriptional repressors (RecA-mediated autopeptidases)
SS17_2761	AIF94318.1	chromosome	Z5879	100	108	0	0	1	108	1	108	2e-75	223	[L]	COG2963	Transposase and inactivated derivatives
SS17_2765	AIF94322.1	chromosome	ECs3006	100	73	0	0	1	73	1	73	4e-47	149	[T]	COG1734	DnaK suppressor protein
sbcB	AIF94330.1	chromosome	ECs2813	98.95	474	5	0	1	474	2	475	0	976	[L]	COG2925	Exonuclease I
SS17_2774	AIF94331.1	chromosome	ZyeeD	100	75	0	0	1	75	1	75	5e-48	151	[O]	COG0425	Predicted redox protein, regulator of disulfide bond formation
yeeE	AIF94332.1	chromosome	ECs2815	100	352	0	0	1	352	1	352	0	701	[R]	COG2391	Predicted transporter component
yeeY	AIF94334.1	chromosome	ZyeeY	100	309	0	0	1	309	8	316	0	632	[K]	COG0583	Transcriptional regulator
yeeZ	AIF94335.1	chromosome	yeeZ	100	274	0	0	1	274	1	274	0	561	[MG]	COG0451	Nucleoside-diphosphate-sugar epimerases
hisG	AIF94337.1	chromosome	ZhisG	100	299	0	0	1	299	1	299	0	608	[E]	COG0040	ATP phosphoribosyltransferase
hisD	AIF94338.1	chromosome	ECs2821	100	434	0	0	1	434	1	434	0	887	[E]	COG0141	Histidinol dehydrogenase
hisC	AIF94339.1	chromosome	ZhisC	100	356	0	0	1	356	1	356	0	729	[E]	COG0079	Histidinol-phosphate/aromatic aminotransferase and cobyric acid decarboxylase
hisB	AIF94340.1	chromosome	ZhisB_2	100	207	0	0	149	355	1	207	1e-151	431	[E]	COG0131	Imidazoleglycerol-phosphate dehydratase
hisH	AIF94341.1	chromosome	hisH	100	196	0	0	1	196	1	196	5e-146	409	[E]	COG0118	Glutamine amidotransferase
hisA	AIF94342.1	chromosome	ZhisA	100	245	0	0	1	245	2	246	8e-177	492	[E]	COG0106	Phosphoribosylformimino-5-aminoimidazole carboxamide ribonucleotide (ProFAR) isomerase
hisF	AIF94343.1	chromosome	hisF	100	258	0	0	1	258	1	258	0	528	[E]	COG0107	Imidazoleglycerol-phosphate synthase
hisI	AIF94344.1	chromosome	ECs2827_1	100	112	0	0	1	112	1	112	4e-81	242	[E]	COG0139	Phosphoribosyl-AMP cyclohydrolase
wzzB	AIF94345.1	chromosome	ZwzzB	99.7	337	1	0	1	337	1	337	0	682	[M]	COG3765	Chain length determinant protein
ugd	AIF94346.1	chromosome	Zugd	100	388	0	0	1	388	1	388	0	795	[M]	COG1004	Predicted UDP-glucose 6-dehydrogenase
gnd	AIF94347.1	chromosome	Zgnd	100	468	0	0	1	468	1	468	0	956	[G]	COG0362	6-phosphogluconate dehydrogenase
wbdR	AIF94348.1	chromosome	ZwbdR	100	221	0	0	1	221	1	221	2e-161	451	[R]	COG0110	Acetyltransferase (isoleucine patch superfamily)
manB	AIF94350.1	chromosome	ZmanB	100	456	0	0	1	456	1	456	0	939	[G]	COG1109	Phosphomannomutase
manC	AIF94351.1	chromosome	ECs2836_1	100	344	0	0	1	344	1	344	0	717	[M]	COG0836	Mannose-1-phosphate guanylyltransferase
wbdQ	AIF94352.1	chromosome	ZwbdQ	100	169	0	0	1	169	1	169	1e-124	353	[LR]	COG0494	NTP pyrophosphohydrolases including oxidative damage repair enzymes
fcI	AIF94353.1	chromosome	ZfcI	100	321	0	0	1	321	1	321	0	673	[MG]	COG0451	Nucleoside-diphosphate-sugar epimerases
gmd1	AIF94354.1	chromosome	Z3198	100	372	0	0	1	372	1	372	0	773	[M]	COG1089	GDP-D-mannose dehydratase
wbdP	AIF94355.1	chromosome	ZwbdP	100	404	0	0	1	404	1	404	0	835	[M]	COG0438	Glycosyltransferase
per	AIF94356.1	chromosome	ECs2841	100	364	0	0	1	364	3	366	0	766	[M]	COG0399	Predicted pyridoxal phosphate-dependent enzyme apparently involved in regulation of cell wall biogenesis
wzx	AIF94357.1	chromosome	Zwzx	100	463	0	0	1	463	1	463	0	919	[R]	COG2244	Membrane protein involved in the export of O-antigen and teichoic acid
wbdO	AIF94358.1	chromosome	ZwbdO	100	248	0	0	1	248	1	248	0	503	[M]	COG0463	Glycosyltransferases involved in cell wall biogenesis
wbdN	AIF94360.1	chromosome	ZwbdN	100	260	0	0	1	260	1	260	0	534	[M]	COG0463	Glycosyltransferases involved in cell wall biogenesis
galF	AIF94361.1	chromosome	galF	100	297	0	0	1	297	1	297	0	609	[M]	COG1210	UDP-glucose pyrophosphorylase
gne	AIF94362.1	chromosome	Z3206	100	331	0	0	1	331	1	331	0	690	[MG]	COG0451	Nucleoside-diphosphate-sugar epimerases
wcaL	AIF94364.1	chromosome	ZwcaL	99.75	406	1	0	1	406	1	406	0	833	[M]	COG0438	Glycosyltransferase
wcaK	AIF94365.1	chromosome	ZwcaK	100	426	0	0	1	426	1	426	0	884	[S]	COG2327	Uncharacterized conserved protein
wzxC	AIF94366.1	chromosome	ZwzxC	100	492	0	0	1	492	1	492	0	974	[R]	COG2244	Membrane protein involved in the export of O-antigen and teichoic acid
wcaJ	AIF94367.1	chromosome	ZwcaJ	100	464	0	0	1	464	1	464	0	959	[M]	COG2148	Sugar transferases involved in lipopolysaccharide synthesis
cpsG	AIF94368.1	chromosome	ZcpsG	100	456	0	0	1	456	1	456	0	939	[G]	COG1109	Phosphomannomutase
cpsB	AIF94369.1	chromosome	ECs2854_1	100	341	0	0	1	341	1	341	0	704	[M]	COG0836	Mannose-1-phosphate guanylyltransferase
wcaI	AIF94370.1	chromosome	ZwcaI	100	407	0	0	1	407	1	407	0	840	[M]	COG0438	Glycosyltransferase
gmm	AIF94371.1	chromosome	ZwcaH	100	159	0	0	1	159	2	160	1e-114	327	[LR]	COG0494	NTP pyrophosphohydrolases including oxidative damage repair enzymes
wcaG	AIF94372.1	chromosome	ZwcaG	100	321	0	0	1	321	1	321	0	673	[MG]	COG0451	Nucleoside-diphosphate-sugar epimerases
gmd2	AIF94373.1	chromosome	gmd	100	373	0	0	1	373	1	373	0	779	[M]	COG1089	GDP-D-mannose dehydratase
wcaF	AIF94374.1	chromosome	ZwcaF	100	182	0	0	1	182	1	182	1e-131	372	[R]	COG0110	Acetyltransferase (isoleucine patch superfamily)
wcaE	AIF94375.1	chromosome	ZwcaE	99.6	248	1	0	1	248	1	248	0	514	[M]	COG0463	Glycosyltransferases involved in cell wall biogenesis
wcaC	AIF94377.1	chromosome	ZwcaC	99.75	405	1	0	1	405	1	405	0	848	[M]	COG0438	Glycosyltransferase
wcaB	AIF94378.1	chromosome	wcaB	100	162	0	0	1	162	1	162	3e-115	329	[E]	COG1045	Serine acetyltransferase
wcaA	AIF94379.1	chromosome	ZwcaA	99.64	279	1	0	1	279	1	279	0	586	[M]	COG0463	Glycosyltransferases involved in cell wall biogenesis
wzc	AIF94380.1	chromosome	Z3224_1	100	480	0	0	1	480	13	492	0	978	[M]	COG3206	Uncharacterized protein involved in exopolysaccharide biosynthesis
wzb	AIF94381.1	chromosome	wzb	100	147	0	0	1	147	1	147	5e-107	306	[T]	COG0394	Protein-tyrosine-phosphatase
wza	AIF94382.1	chromosome	wza	100	379	0	0	1	379	1	379	0	780	[M]	COG1596	Periplasmic protein involved in polysaccharide export
yegH	AIF94383.1	chromosome	ECs2868_2	100	296	0	0	232	527	1	296	0	604	[R]	COG1253	Hemolysins and related proteins containing CBS domains
SS17_2827	AIF94384.1	chromosome	Z3230	100	112	0	0	1	112	1	112	2e-79	234	[S]	COG4679	Phage-related protein
SS17_2828	AIF94385.1	chromosome	Z3231	100	96	0	0	1	96	1	96	1e-65	197	[S]	COG5606	Uncharacterized conserved small protein
asmA	AIF94386.1	chromosome	ECs2871	99.84	617	1	0	1	617	1	617	0	1251	[M]	COG2982	Uncharacterized protein involved in outer membrane biogenesis
dcd	AIF94387.1	chromosome	Zdcd	100	193	0	0	1	193	1	193	4e-139	392	[F]	COG0717	Deoxycytidine deaminase
udk	AIF94388.1	chromosome	udk	100	213	0	0	1	213	19	231	3e-157	440	[F]	COG0572	Uridine kinase
SS17_2832	AIF94389.1	chromosome	ECs2874	100	177	0	0	1	177	1	177	5e-124	352	[T]	COG3447	Predicted integral membrane sensor domain
alkA	AIF94390.1	chromosome	ZalkA	100	282	0	0	1	282	1	282	0	577	[L]	COG0122	3-methyladenine DNA glycosylase/8-oxoguanine DNA glycosylase
yegD	AIF94391.1	chromosome	ZyegD	99.78	450	1	0	1	450	22	471	0	915	[O]	COG0443	Molecular chaperone
yegI	AIF94392.1	chromosome	Z3239	99.85	646	1	0	1	646	1	646	0	1333	[R]	COG4248	Uncharacterized protein with protein kinase and helix-hairpin-helix DNA-binding domains
SS17_2837	AIF94394.1	chromosome	Z3241	100	219	0	0	1	219	1	219	1e-160	448	[R]	COG4245	Uncharacterized protein encoded in toxicity protection region of plasmid R478, contains von Willebrand factor (vWF) domain
mdtA	AIF94397.1	chromosome	ECs2882	100	415	0	0	1	415	50	464	0	834	[M]	COG0845	Membrane-fusion protein
mdtB	AIF94398.1	chromosome	ZyegN	99.9	1040	1	0	1	1040	1	1040	0	2081	[V]	COG0841	Cation/multidrug efflux pump
mdtC	AIF94399.1	chromosome	ECs2884	100	1025	0	0	1	1025	1	1025	0	2071	[V]	COG0841	Cation/multidrug efflux pump
yegB	AIF94400.1	chromosome	ZyegB	100	471	0	0	1	471	1	471	0	929	[GEPR]	COG0477	Permeases of the major facilitator superfamily
baeS	AIF94401.1	chromosome	ZbaeS	100	467	0	0	1	467	1	467	0	954	[T]	COG0642	Signal transduction histidine kinase
SS17_2846	AIF94403.1	chromosome	Z3249	100	110	0	0	1	110	14	123	4e-75	223	[S]	COG3422	Uncharacterized conserved protein
yegQ	AIF94404.1	chromosome	ZyegQ	100	453	0	0	1	453	1	453	0	951	[O]	COG0826	Collagenase and related proteases
SS17_2849	AIF94406.1	chromosome	STM2695	52.97	370	156	3	14	382	14	366	6e-138	404	[R]	COG3500	Phage protein D
gpU	AIF94407.1	chromosome	STM2696	47.62	147	77	0	1	147	1	147	1e-47	156	[R]	COG3499	Phage protein U
SS17_2851	AIF94408.1	chromosome	ECs2641	33.08	671	405	12	4	652	3	651	4e-80	276	[S]	COG5283	Phage-related tail protein
SS17_2854	AIF94411.1	chromosome	STM2700	52.33	172	81	1	1	172	1	171	5e-58	184	[R]	COG3498	Phage tail tube protein FII
SS17_2855	AIF94412.1	chromosome	STM2701	67.26	391	122	2	3	393	4	388	0	535	[R]	COG3497	Phage tail sheath protein FI
SS17_2856	AIF94413.1	chromosome	ECs0284	85.71	112	16	0	1	112	70	181	7e-66	202	[L]	COG1961	Site-specific recombinases, DNA invertase Pin homologs
SS17_2857	AIF94414.1	chromosome	ZpinH	90.32	31	3	0	1	31	13	43	1e-13	63.5	[L]	COG1961	Site-specific recombinases, DNA invertase Pin homologs
SS17_2861	AIF94418.1	chromosome	STM2706	62.99	308	105	1	1	299	1	308	2e-130	390	[R]	COG5301	Phage-related tail fibre protein
SS17_2862	AIF94419.1	chromosome	STM2707	56.35	197	86	0	6	202	4	200	1e-82	249	[R]	COG4385	Bacteriophage P2-related tail formation protein
SS17_2863	AIF94420.1	chromosome	STM2708	62.58	302	113	0	1	302	1	302	1e-134	389	[R]	COG3948	Phage-related baseplate assembly protein
SS17_2864	AIF94421.1	chromosome	STM2709	56.48	108	46	1	5	112	4	110	2e-38	130	[R]	COG3628	Phage baseplate assembly protein W
SS17_2865	AIF94422.1	chromosome	STM2710	41.63	209	101	4	5	211	3	192	1e-43	149	[R]	COG4540	Phage P2 baseplate assembly protein gpV
SS17_2871	AIF94428.1	chromosome	Z1876	55.62	160	60	4	5	163	3	152	2e-46	153	[G]	COG4678	Muramidase (phage lambda lysozyme)
SS17_2873	AIF94430.1	chromosome	STM2717	61.19	67	26	0	1	67	1	67	8e-24	89	[R]	COG5004	P2-like prophage tail protein X
SS17_2879	AIF94436.1	chromosome	STM2723	63.75	331	113	2	18	341	15	345	1e-157	451	[R]	COG5518	Bacteriophage capsid portal protein
SS17_2880	AIF94437.1	chromosome	lin2460	20.19	317	212	8	196	510	259	536	0.002	43.9	[S]	COG1511	Predicted membrane protein
SS17_2884	AIF94441.1	chromosome	STM2731	43.24	74	42	0	1	74	1	74	8e-15	66.2	[T]	COG1734	DnaK suppressor protein
SS17_2890	AIF94447.1	chromosome	STM2739	37.8	336	192	4	1	321	1	334	2e-68	222	[L]	COG0582	Integrase
yegS	AIF94449.1	chromosome	Z3252	100	299	0	0	1	299	1	299	0	607	[IR]	COG1597	Sphingosine kinase and enzymes related to eukaryotic diacylglycerol kinase
gatR	AIF94450.1	chromosome	ECs2893	100	259	0	0	1	259	1	259	0	523	[KG]	COG1349	Transcriptional regulators of sugar metabolism
gatD	AIF94451.1	chromosome	gatD	100	346	0	0	1	346	1	346	0	714	[ER]	COG1063	Threonine dehydrogenase and related Zn-dependent dehydrogenases
gatC	AIF94452.1	chromosome	gatC	99.78	451	0	1	1	450	1	451	0	887	[G]	COG3775	Phosphotransferase system, galactitol-specific IIC component
gatB	AIF94453.1	chromosome	ZgatB	100	94	0	0	1	94	1	94	4e-64	193	[G]	COG3414	Phosphotransferase system, galactitol-specific IIB component
gatA	AIF94454.1	chromosome	gatA	100	150	0	0	1	150	1	150	1e-108	311	[GT]	COG1762	Phosphotransferase system mannitol/fructose-specific IIA domain (Ntr-type)
gatZ	AIF94455.1	chromosome	ECs2898	100	420	0	0	1	420	1	420	0	875	[G]	COG4573	Predicted tagatose 6-phosphate kinase
gatY	AIF94456.1	chromosome	ECs2899	100	284	0	0	1	284	3	286	0	591	[G]	COG0191	Fructose/tagatose bisphosphate aldolase
fbaB	AIF94457.1	chromosome	fbaB	100	350	0	0	1	350	25	374	0	722	[G]	COG1830	DhnA-type fructose-1,6-bisphosphate aldolase and related enzymes
yegT	AIF94458.1	chromosome	ZyegT	100	425	0	0	1	425	1	425	0	856	[GEPR]	COG0477	Permeases of the major facilitator superfamily
rnfD	AIF93789.1	chromosome	ZydgO	100	352	0	0	1	352	1	352	0	696	[C]	COG4658	Predicted NADH:ubiquinone oxidoreductase, subunit RnfD
rsxG	AIF93790.1	chromosome	Z2640	100	206	0	0	1	206	1	206	4e-151	423	[C]	COG4659	Predicted NADH:ubiquinone oxidoreductase, subunit RnfG
rsxE	AIF93791.1	chromosome	ZydgQ	100	231	0	0	1	231	1	231	8e-166	462	[C]	COG4660	Predicted NADH:ubiquinone oxidoreductase, subunit RnfE
nth	AIF93792.1	chromosome	ECs2342	100	211	0	0	1	211	1	211	9e-156	436	[L]	COG0177	Predicted EndoIII-related endonuclease
tppB	AIF93794.1	chromosome	ZydgR	99.8	500	1	0	1	500	1	500	0	1002	[E]	COG3104	Dipeptide/tripeptide permease
gst	AIF93795.1	chromosome	gst	100	201	0	0	1	201	1	201	4e-149	418	[O]	COG0625	Glutathione S-transferase
pdxY	AIF93796.1	chromosome	ZpdxY	100	287	0	0	1	287	1	287	0	593	[H]	COG2240	Pyridoxal/pyridoxine/pyridoxamine kinase
tyrS	AIF93797.1	chromosome	ZtyrS	100	424	0	0	1	424	5	428	0	881	[J]	COG0162	Tyrosyl-tRNA synthetase
pdxH	AIF93798.1	chromosome	ZpdxH	100	218	0	0	1	218	1	218	3e-162	452	[H]	COG0259	Pyridoxamine-phosphate oxidase
ydhA	AIF93799.1	chromosome	STM1447	82.57	109	19	0	1	109	1	109	5e-65	197	[R]	COG3895	Predicted periplasmic protein
anmK	AIF93800.1	chromosome	Z2654	100	369	0	0	1	369	1	369	0	749	[O]	COG2377	Predicted molecular chaperone distantly related to HSP70-fold metalloproteases
slyB	AIF93801.1	chromosome	ZslyB	100	155	0	0	1	155	1	155	1e-103	299	[M]	COG3133	Outer membrane lipoprotein
slyA	AIF93802.1	chromosome	slyA	99.31	144	1	0	1	144	3	146	1e-97	283	[K]	COG1846	Transcriptional regulators
ydhJ	AIF93804.1	chromosome	Z2659	100	285	0	0	1	285	15	299	0	585	[V]	COG1566	Multidrug resistance efflux pump
SS17_2232	AIF93805.1	chromosome	Z2660	100	670	0	0	1	670	1	670	0	1359	[S]	COG1289	Predicted membrane protein
sodC	AIF93806.1	chromosome	sodC	100	173	0	0	1	173	1	173	3e-122	347	[P]	COG2032	Cu/Zn superoxide dismutase
ydhF	AIF93807.1	chromosome	Z2664	100	262	0	0	1	262	1	262	0	542	[R]	COG4989	Predicted oxidoreductase
ydhM	AIF93810.1	chromosome	Z2666	99.5	199	1	0	1	199	1	199	8e-147	412	[K]	COG1309	Transcriptional regulator
nemA	AIF93811.1	chromosome	ZnemA	100	365	0	0	1	365	1	365	0	743	[C]	COG1902	NADH:flavin oxidoreductases, Old Yellow Enzyme family
gloA	AIF93812.1	chromosome	gloA	100	135	0	0	1	135	1	135	1e-95	276	[E]	COG0346	Lactoylglutathione lyase and related lyases
rnt	AIF93813.1	chromosome	Zrnt	100	215	0	0	1	215	1	215	1e-160	448	[L]	COG0847	DNA polymerase III, epsilon subunit and related 3'-5' exonucleases
lhr	AIF93814.1	chromosome	Zlhr	100	1538	0	0	1	1538	1	1538	0	3096	[R]	COG1201	Lhr-like helicases
SS17_2242	AIF93815.1	chromosome	ydhD	100	115	0	0	1	115	1	115	5e-81	238	[O]	COG0278	Glutaredoxin-related protein
ydhO	AIF93816.1	chromosome	ydhO	99.63	271	1	0	1	271	1	271	0	555	[M]	COG0791	Cell wall-associated hydrolases (invasion-associated proteins)
sodB	AIF93817.1	chromosome	sodB	99.48	193	1	0	1	193	1	193	4e-140	394	[P]	COG0605	Superoxide dismutase
ydhP	AIF93818.1	chromosome	Z2679	100	389	0	0	1	389	1	389	0	752	[G]	COG2814	Arabinose efflux permease
purR	AIF93819.1	chromosome	purR	100	341	0	0	1	341	1	341	0	712	[K]	COG1609	Transcriptional regulators
cfa	AIF93822.1	chromosome	Zcfa	100	382	0	0	1	382	1	382	0	801	[M]	COG2230	Cyclopropane fatty acid synthase and related methyltransferases
ribC	AIF93823.1	chromosome	ZribE	100	213	0	0	1	213	1	213	2e-157	440	[H]	COG0307	Riboflavin synthase alpha chain
mdtK	AIF93824.1	chromosome	ZydhE	100	457	0	0	1	457	1	457	0	913	[V]	COG0534	Na+-driven multidrug efflux pump
SS17_2252	AIF93825.1	chromosome	Z2691	99.76	418	1	0	1	418	1	418	0	824	[MU]	COG3468	Type V secretory pathway, adhesin AidA
ydhS	AIF93827.1	chromosome	Z2695	99.81	534	1	0	1	534	1	534	0	1105	[S]	COG4529	Uncharacterized protein conserved in bacteria
ydhU	AIF93829.1	chromosome	ZydhU	100	261	0	0	1	261	1	261	0	530	[C]	COG4117	Thiosulfate reductase cytochrome B subunit (membrane anchoring protein)
ydhX	AIF93830.1	chromosome	Z2698	99.58	239	1	0	1	239	1	239	1e-180	501	[C]	COG0437	Fe-S-cluster-containing hydrogenase components 1
ydhV	AIF93832.1	chromosome	Z2701	100	700	0	0	1	700	1	700	0	1467	[C]	COG2414	Aldehyde:ferredoxin oxidoreductase
ydhY	AIF93833.1	chromosome	ydhY	100	208	0	0	1	208	1	208	2e-152	427	[C]	COG0437	Fe-S-cluster-containing hydrogenase components 1
pykF	AIF93835.1	chromosome	pykF	100	470	0	0	1	470	1	470	0	956	[G]	COG0469	Pyruvate kinase
lpp	AIF93836.1	chromosome	lpp	100	78	0	0	1	78	1	78	3e-48	152	[M]	COG4238	Murein lipoprotein
ynhG	AIF93837.1	chromosome	ECs2385	100	334	0	0	1	334	1	334	0	676	[S]	COG1376	Uncharacterized protein conserved in bacteria
sufE	AIF93838.1	chromosome	ZynhA	100	138	0	0	1	138	1	138	1e-98	285	[R]	COG2166	SufE protein probably involved in Fe-S center assembly
sufS	AIF93839.1	chromosome	Z2708	100	406	0	0	1	406	1	406	0	842	[E]	COG0520	Selenocysteine lyase
sufD	AIF93840.1	chromosome	ZynhC	100	423	0	0	1	423	1	423	0	877	[O]	COG0719	ABC-type transport system involved in Fe-S cluster assembly, permease component
sufC	AIF93841.1	chromosome	ZynhD	100	248	0	0	1	248	1	248	0	504	[O]	COG0396	ABC-type transport system involved in Fe-S cluster assembly, ATPase component
sufB	AIF93842.1	chromosome	ECs2390	100	495	0	0	1	495	14	508	0	1036	[O]	COG0719	ABC-type transport system involved in Fe-S cluster assembly, permease component
sufA	AIF93843.1	chromosome	ZydiC	100	122	0	0	1	122	1	122	6e-87	254	[S]	COG0316	Uncharacterized conserved protein
SS17_2274	AIF93845.1	chromosome	Z2714	100	136	0	0	1	136	1	136	2e-96	279	[Q]	COG2050	Uncharacterized protein, possibly involved in aromatic compounds catabolism
ydiJ	AIF93846.1	chromosome	ECs2394_1	100	542	0	0	1	542	1	542	0	1119	[C]	COG0277	FAD/FMN-containing dehydrogenases
ydiK	AIF93847.1	chromosome	Z2716	100	370	0	0	1	370	1	370	0	717	[R]	COG0628	Predicted permease
ydiM	AIF93849.1	chromosome	Z2718	100	404	0	0	1	404	1	404	0	813	[GEPR]	COG0477	Permeases of the major facilitator superfamily
SS17_2279	AIF93850.1	chromosome	Z2719	99.76	423	1	0	1	423	1	423	0	841	[GEPR]	COG0477	Permeases of the major facilitator superfamily
ydiB	AIF93851.1	chromosome	ZydiB	100	288	0	0	1	288	1	288	0	595	[E]	COG0169	Shikimate 5-dehydrogenase
aroD	AIF93852.1	chromosome	ZaroD	100	252	0	0	1	252	1	252	0	511	[E]	COG0710	3-dehydroquinate dehydratase
ydiF	AIF93853.1	chromosome	ZydiF	100	531	0	0	1	531	1	531	0	1083	[I]	COG4670	Acyl CoA:acetate/3-ketoacid CoA transferase
ydiO	AIF93854.1	chromosome	Z2723	100	383	0	0	1	383	19	401	0	804	[I]	COG1960	Acyl-CoA dehydrogenases
ydiP	AIF93855.1	chromosome	Z2724	100	303	0	0	1	303	1	303	0	636	[K]	COG2207	AraC-type DNA-binding domain-containing proteins
ydiQ	AIF93856.1	chromosome	ZydiQ	100	254	0	0	1	254	1	254	0	512	[C]	COG2086	Electron transfer flavoprotein, beta subunit
ydiR	AIF93857.1	chromosome	ZydiR	100	312	0	0	1	312	1	312	0	644	[C]	COG2025	Electron transfer flavoprotein, alpha subunit
ydiS	AIF93858.1	chromosome	ZydiS	100	429	0	0	1	429	1	429	0	878	[C]	COG0644	Dehydrogenases (flavoproteins)
ydiT	AIF93859.1	chromosome	ZydiT	100	97	0	0	1	97	1	97	6e-69	206	[C]	COG2440	Ferredoxin-like protein
fadK	AIF93860.1	chromosome	ZydiD	99.6	499	2	0	1	499	19	517	0	1035	[IQ]	COG0318	Acyl-CoA synthetases (AMP-forming)/AMP-acid ligases II
pps	AIF93861.1	chromosome	ECs2409	100	792	0	0	1	792	1	792	0	1640	[G]	COG0574	Phosphoenolpyruvate synthase/pyruvate phosphate dikinase
SS17_2291	AIF93862.1	chromosome	ydiA	100	277	0	0	1	277	1	277	0	573	[S]	COG1806	Uncharacterized protein conserved in bacteria
aroH	AIF93863.1	chromosome	ZaroH	100	348	0	0	1	348	1	348	0	727	[E]	COG0722	3-deoxy-D-arabino-heptulosonate 7-phosphate (DAHP) synthase
ydiE	AIF93864.1	chromosome	ydiE	100	63	0	0	1	63	1	63	3e-39	128	[P]	COG4256	Hemin uptake protein
ydiU	AIF93865.1	chromosome	Z2735	100	478	0	0	1	478	1	478	0	989	[S]	COG0397	Uncharacterized conserved protein
SS17_2295	AIF93866.1	chromosome	ECs2414	100	237	0	0	1	237	1	237	2e-176	490	[T]	COG2200	FOG: EAL domain
nlpC	AIF93867.1	chromosome	ZnlpC	100	154	0	0	1	154	1	154	1e-113	324	[M]	COG0791	Cell wall-associated hydrolases (invasion-associated proteins)
btuD	AIF93868.1	chromosome	ZbtuD	100	249	0	0	1	249	1	249	0	504	[H]	COG4138	ABC-type cobalamin transport system, ATPase component
btuE	AIF93869.1	chromosome	ZbtuE	100	183	0	0	1	183	1	183	8e-135	380	[O]	COG0386	Glutathione peroxidase
btuC	AIF93870.1	chromosome	ZbtuC	100	326	0	0	1	326	1	326	0	619	[H]	COG4139	ABC-type cobalamin transport system, permease component
ihfA	AIF93871.1	chromosome	himA	100	99	0	0	1	99	1	99	3e-66	199	[L]	COG0776	Bacterial nucleoid DNA-binding protein
pheT	AIF93872.1	chromosome	ECs2420_2	100	656	0	0	140	795	1	656	0	1337	[J]	COG0072	Phenylalanyl-tRNA synthetase beta subunit
pheS	AIF93873.1	chromosome	ZpheS	100	327	0	0	1	327	1	327	0	678	[J]	COG0016	Phenylalanyl-tRNA synthetase alpha subunit
rplT	AIF93874.1	chromosome	rplT	100	118	0	0	1	118	1	118	4e-76	226	[J]	COG0292	Ribosomal protein L20
rpmI	AIF93875.1	chromosome	rpmI	100	65	0	0	1	65	1	65	3e-39	128	[J]	COG0291	Ribosomal protein L35
infC	AIF93876.1	chromosome	ZinfC	100	144	0	0	1	144	1	144	3e-100	289	[J]	COG0290	Translation initiation factor 3 (IF-3)
thrS	AIF93877.1	chromosome	ZthrS	100	642	0	0	1	642	1	642	0	1346	[J]	COG0441	Threonyl-tRNA synthetase
espL1	AIF93878.1	chromosome	ECs2427	100	632	0	0	1	632	1	632	0	1310	[R]	COG0666	FOG: Ankyrin repeat
ydiY	AIF93879.1	chromosome	ECs2428	100	252	0	0	1	252	1	252	0	517	[M]	COG3137	Putative salt-induced outer membrane protein
pfkB	AIF93880.1	chromosome	ZpfkB	100	309	0	0	1	309	1	309	0	626	[G]	COG1105	Fructose-1-phosphate kinase and related fructose-6-phosphate kinase (PfkB)
yniA	AIF93882.1	chromosome	ECs2431	100	286	0	0	1	286	1	286	0	587	[G]	COG3001	Fructosamine-3-kinase
yniC	AIF93884.1	chromosome	ECs2433	100	222	0	0	1	222	1	222	3e-159	445	[R]	COG0637	Predicted phosphatase/phosphohexomutase
SS17_2314	AIF93885.1	chromosome	Z2757	100	196	0	0	1	196	5	200	9e-143	401	[R]	COG1988	Predicted membrane-bound metal-dependent hydrolases
ydjN	AIF93886.1	chromosome	ydjN	99.78	463	1	0	1	463	1	463	0	912	[R]	COG1823	Predicted Na+/dicarboxylate symporter
katE	AIF93889.1	chromosome	ECs2438	100	753	0	0	1	753	1	753	0	1553	[P]	COG0753	Catalase
chbG	AIF93890.1	chromosome	ZydjC	100	252	0	0	1	252	1	252	0	521	[S]	COG3394	Uncharacterized protein conserved in bacteria
chbF	AIF93891.1	chromosome	ZcelF	99.78	450	1	0	1	450	1	450	0	927	[G]	COG1486	Alpha-galactosidases/6-phospho-beta-glucosidases, family 4 of glycosyl hydrolases
chbR	AIF93892.1	chromosome	ZcelD	100	280	0	0	1	280	1	280	0	580	[K]	COG2207	AraC-type DNA-binding domain-containing proteins
chbA	AIF93893.1	chromosome	celC	100	116	0	0	1	116	1	116	6e-78	230	[G]	COG1447	Phosphotransferase system cellobiose-specific component IIA
chbC	AIF93894.1	chromosome	ECs2443	100	452	0	0	1	452	1	452	0	889	[G]	COG1455	Phosphotransferase system cellobiose-specific component IIC
chbB	AIF93895.1	chromosome	celA	100	106	0	0	1	106	1	106	3e-71	213	[G]	COG1440	Phosphotransferase system cellobiose-specific component IIB
nadE	AIF93897.1	chromosome	ZnadE	100	275	0	0	1	275	1	275	0	570	[H]	COG0171	NAD synthase
cho	AIF93898.1	chromosome	Z2771	99.66	295	1	0	1	295	1	295	0	605	[L]	COG0322	Nuclease subunit of the excinuclease complex
SS17_2328	AIF93899.1	chromosome	ECs2448	100	212	0	0	1	212	1	212	1e-159	446	[S]	COG3758	Uncharacterized protein conserved in bacteria
spy	AIF93900.1	chromosome	Zspy	100	161	0	0	1	161	1	161	3e-114	326	[UNTP]	COG3678	P pilus assembly/Cpx signaling pathway, periplasmic inhibitor/zinc-resistance associated protein
astE	AIF93901.1	chromosome	ZydjS	100	322	0	0	1	322	1	322	0	660	[E]	COG2988	Succinylglutamate desuccinylase
astB	AIF93902.1	chromosome	ECs2451	100	447	0	0	1	447	1	447	0	919	[E]	COG3724	Succinylarginine dihydrolase
astD	AIF93903.1	chromosome	ECs2452	100	492	0	0	1	492	1	492	0	999	[C]	COG1012	NAD-dependent aldehyde dehydrogenases
astA	AIF93904.1	chromosome	astA	100	344	0	0	1	344	1	344	0	719	[E]	COG3138	Arginine/ornithine N-succinyltransferase beta subunit
astC	AIF93905.1	chromosome	ZcstC	100	406	0	0	1	406	1	406	0	839	[E]	COG4992	Ornithine/acetylornithine aminotransferase
xthA	AIF93906.1	chromosome	ZxthA	100	268	0	0	1	268	1	268	0	561	[L]	COG0708	Exonuclease III
ydjX	AIF93907.1	chromosome	ZydjX	100	236	0	0	1	236	17	252	1e-167	468	[S]	COG0398	Uncharacterized conserved protein
ydjZ	AIF93909.1	chromosome	ECs2458	100	235	0	0	1	235	1	235	1e-168	470	[S]	COG0398	Uncharacterized conserved protein
ynjA	AIF93910.1	chromosome	ECs2459	100	182	0	0	1	182	1	182	2e-131	372	[S]	COG2128	Uncharacterized conserved protein
ynjB	AIF93911.1	chromosome	ECs2460	100	388	0	0	1	388	2	389	0	793	[R]	COG4134	ABC-type uncharacterized transport system, periplasmic component
ynjC	AIF93912.1	chromosome	Z2787	100	496	0	0	16	511	1	496	0	947	[R]	COG4135	ABC-type uncharacterized transport system, permease component
ynjD	AIF93913.1	chromosome	Z2788	99.54	217	1	0	1	217	1	217	6e-157	439	[R]	COG4136	ABC-type uncharacterized transport system, ATPase component
ynjE	AIF93914.1	chromosome	Z2789	100	435	0	0	1	435	6	440	0	899	[P]	COG2897	Rhodanese-related sulfurtransferase
ynjF	AIF93915.1	chromosome	Z2790	99.51	206	1	0	1	206	3	208	1e-143	404	[I]	COG0558	Phosphatidylglycerophosphate synthase
nudG	AIF93916.1	chromosome	Z2791	100	135	0	0	1	135	1	135	6e-94	272	[LR]	COG0494	NTP pyrophosphohydrolases including oxidative damage repair enzymes
gdhA	AIF93918.1	chromosome	ZgdhA	100	447	0	0	1	447	1	447	0	926	[E]	COG0334	Glutamate dehydrogenase/leucine dehydrogenase
topB	AIF93920.1	chromosome	ZtopB	100	653	0	0	1	653	1	653	0	1350	[L]	COG0550	Topoisomerase IA
selD	AIF93921.1	chromosome	ZselD	100	347	0	0	1	347	1	347	0	708	[E]	COG0709	Selenophosphate synthase
ydjA	AIF93922.1	chromosome	ydjA	100	183	0	0	1	183	1	183	2e-134	379	[C]	COG0778	Nitroreductase
sppA	AIF93923.1	chromosome	ECs2472	100	618	0	0	1	618	1	618	0	1269	[OU]	COG0616	Periplasmic serine proteases (ClpP class)
SS17_2353	AIF93924.1	chromosome	ECs2473	100	236	0	0	1	236	1	236	8e-173	481	[S]	COG2859	Uncharacterized protein conserved in bacteria
ansA	AIF93925.1	chromosome	ansA	100	338	0	0	1	338	1	338	0	699	[EJ]	COG0252	L-asparaginase/archaeal Glu-tRNAGln amidotransferase subunit D
pncA	AIF93926.1	chromosome	ZydjB	99.53	213	1	0	1	213	7	219	6e-159	444	[Q]	COG1335	Amidases related to nicotinamidase
ydjE	AIF93927.1	chromosome	ZydjE	100	416	0	0	1	416	1	416	0	825	[GEPR]	COG0477	Permeases of the major facilitator superfamily
SS17_2357	AIF93928.1	chromosome	ECs2478	100	295	0	0	1	295	1	295	0	611	[L]	COG2801	Transposase and inactivated derivatives
ydjF	AIF93929.1	chromosome	Z2808	100	252	0	0	1	252	1	252	0	519	[KG]	COG1349	Transcriptional regulators of sugar metabolism
ydjG	AIF93930.1	chromosome	Z2809	100	326	0	0	1	326	1	326	0	670	[C]	COG0667	Predicted oxidoreductases (related to aryl-alcohol dehydrogenases)
ydjH	AIF93931.1	chromosome	Z2810	99.68	310	1	0	1	310	1	310	0	625	[G]	COG0524	Sugar kinases, ribokinase family
ydjI	AIF93932.1	chromosome	Z2811	100	278	0	0	1	278	1	278	0	578	[G]	COG0191	Fructose/tagatose bisphosphate aldolase
ydjK	AIF93934.1	chromosome	Z2813	100	459	0	0	1	459	1	459	0	922	[GEPR]	COG0477	Permeases of the major facilitator superfamily
ydjL	AIF93935.1	chromosome	Z2815	100	358	0	0	1	358	1	358	0	736	[ER]	COG1063	Threonine dehydrogenase and related Zn-dependent dehydrogenases
yeaC	AIF93936.1	chromosome	Z2816	100	90	0	0	1	90	16	105	2e-62	189	[S]	COG3139	Uncharacterized protein conserved in bacteria
yeaA	AIF93937.1	chromosome	yeaA	100	137	0	0	1	137	1	137	5e-101	291	[O]	COG0229	Conserved domain frequently associated with peptide methionine sulfoxide reductase
gapA	AIF93938.1	chromosome	gapA	100	331	0	0	1	331	1	331	0	677	[G]	COG0057	Glyceraldehyde-3-phosphate dehydrogenase/erythrose-4-phosphate dehydrogenase
yeaD	AIF93939.1	chromosome	ZyeaD	100	294	0	0	1	294	8	301	0	611	[G]	COG0676	Uncharacterized enzymes related to aldose 1-epimerase
yeaE	AIF93940.1	chromosome	Z2821	100	284	0	0	1	284	1	284	0	583	[R]	COG0656	Aldo/keto reductases, related to diketogulonate reductase
mipA	AIF93941.1	chromosome	ZyeaF	100	248	0	0	1	248	1	248	0	504	[M]	COG3713	Outer membrane protein V
yeaG	AIF93942.1	chromosome	yeaG	100	644	0	0	1	644	1	644	0	1340	[T]	COG2766	Putative Ser protein kinase
yeaH	AIF93943.1	chromosome	ZyeaH	100	427	0	0	1	427	1	427	0	894	[S]	COG2718	Uncharacterized conserved protein
yeaK	AIF93946.1	chromosome	yeaK	100	167	0	0	1	167	1	167	3e-119	339	[S]	COG2606	Uncharacterized conserved protein
yeaL	AIF93947.1	chromosome	ZyeaL	100	148	0	0	1	148	1	148	7e-94	273	[S]	COG2707	Predicted membrane protein
yeaM	AIF93948.1	chromosome	ZyeaM	100	273	0	0	1	273	1	273	0	568	[K]	COG2207	AraC-type DNA-binding domain-containing proteins
yeaN	AIF93949.1	chromosome	ECs2500	100	393	0	0	1	393	1	393	0	766	[P]	COG2807	Cyanate permease
yeaP	AIF93950.1	chromosome	yeaP_1	98.57	210	3	0	1	210	1	210	9e-154	437	[T]	COG2203	FOG: GAF domain
yeaQ	AIF93951.1	chromosome	yeaQ	100	82	0	0	1	82	1	82	7e-47	149	[S]	COG2261	Predicted membrane protein
yeaR	AIF93953.1	chromosome	yeaR	100	119	0	0	1	119	1	119	4e-86	251	[P]	COG3615	Uncharacterized protein/domain, possibly involved in tellurite resistance
yeaS	AIF93954.1	chromosome	ECs2507	100	212	0	0	1	212	1	212	4e-150	421	[E]	COG1280	Putative threonine efflux protein
yeaT	AIF93955.1	chromosome	ZyeaT	100	307	0	0	1	307	8	314	0	632	[K]	COG0583	Transcriptional regulator
yeaU	AIF93956.1	chromosome	ZyeaU	100	361	0	0	1	361	1	361	0	751	[CE]	COG0473	Isocitrate/isopropylmalate dehydrogenase
yeaV	AIF93957.1	chromosome	yeaV	99.58	481	2	0	56	536	1	481	0	971	[M]	COG1292	Choline-glycine betaine transporter
yeaW	AIF93958.1	chromosome	yeaW	100	374	0	0	1	374	1	374	0	790	[PR]	COG4638	Phenylpropionate dioxygenase and related ring-hydroxylating dioxygenases, large terminal subunit
yeaX	AIF93959.1	chromosome	ZyeaX	99.38	321	2	0	1	321	1	321	0	664	[C]	COG1018	Flavodoxin reductases (ferredoxin-NADPH reductases) family 1
rnd	AIF93960.1	chromosome	ECs2513	100	375	0	0	1	375	1	375	0	768	[J]	COG0349	Ribonuclease D
fadD	AIF93961.1	chromosome	ZfadD	100	561	0	0	1	561	1	561	0	1155	[IQ]	COG0318	Acyl-CoA synthetases (AMP-forming)/AMP-acid ligases II
yeaY	AIF93962.1	chromosome	Z2849	100	193	0	0	1	193	1	193	1e-138	390	[M]	COG3065	Starvation-inducible outer membrane lipoprotein
yeaZ	AIF93963.1	chromosome	ZyeaZ	100	231	0	0	1	231	1	231	1e-169	473	[O]	COG1214	Inactive homolog of metal-dependent proteases, putative molecular chaperone
yoaA	AIF93964.1	chromosome	Z2851	100	636	0	0	1	636	1	636	0	1302	[KL]	COG1199	Rad3-related DNA helicases
yoaB	AIF93965.1	chromosome	yoaB	100	114	0	0	1	114	17	130	3e-79	234	[J]	COG0251	Putative translation initiation inhibitor, yjgF family
pabB	AIF93968.1	chromosome	ECs2521	99.78	453	1	0	1	453	1	453	0	942	[EH]	COG0147	Anthranilate/para-aminobenzoate synthases component I
sdaA	AIF93970.1	chromosome	ECs2523	100	454	0	0	1	454	1	454	0	941	[E]	COG1760	L-serine deaminase
yoaD	AIF93971.1	chromosome	ECs2524_2	100	272	0	0	261	532	1	272	0	568	[T]	COG2200	FOG: EAL domain
yoaE	AIF93972.1	chromosome	yoaE_2	100	288	0	0	231	518	1	288	0	577	[R]	COG1253	Hemolysins and related proteins containing CBS domains
manX	AIF93973.1	chromosome	ECs2527_2	100	166	0	0	158	323	1	166	3e-115	336	[G]	COG3444	Phosphotransferase system, mannose/fructose/N-acetylgalactosamine-specific component IIB
manY	AIF93974.1	chromosome	manY	100	266	0	0	1	266	1	266	0	522	[G]	COG3715	Phosphotransferase system, mannose/fructose/N-acetylgalactosamine-specific component IIC
manZ	AIF93975.1	chromosome	manZ	100	286	0	0	1	286	1	286	0	581	[G]	COG3716	Phosphotransferase system, mannose/fructose/N-acetylgalactosamine-specific component IID
SS17_2405	AIF93976.1	chromosome	Z2863	100	152	0	0	1	152	1	152	1e-104	301	[S]	COG4811	Predicted membrane protein
yebN	AIF93977.1	chromosome	yebN	100	188	0	0	1	188	19	206	2e-129	367	[S]	COG1971	Predicted membrane protein
rrmA	AIF93978.1	chromosome	ZyebH	99.63	269	1	0	1	269	1	269	0	562	[QR]	COG0500	SAM-dependent methyltransferases
cspC	AIF93979.1	chromosome	cspC	100	69	0	0	1	69	1	69	3e-43	139	[K]	COG1278	Cold shock proteins
kdgR	AIF93983.1	chromosome	Z2874	99.62	263	1	0	1	263	1	263	0	537	[K]	COG1414	Transcriptional regulator
yebQ	AIF93984.1	chromosome	Z2875	100	457	0	0	1	457	38	494	0	893	[GEPR]	COG0477	Permeases of the major facilitator superfamily
htpX	AIF93985.1	chromosome	ECs2539	99.66	293	1	0	1	293	1	293	0	595	[O]	COG0501	Zn-dependent protease with chaperone function
prc	AIF93986.1	chromosome	Zprc	100	682	0	0	1	682	1	682	0	1395	[M]	COG0793	Periplasmic protease
proQ	AIF93987.1	chromosome	ZproQm	100	232	0	0	1	232	1	232	6e-170	473	[T]	COG3109	Activator of osmoprotectant transporter ProP
yebR	AIF93988.1	chromosome	ECs2542	100	165	0	0	1	165	19	183	1e-118	338	[T]	COG1956	GAF domain-containing protein
yebS	AIF93989.1	chromosome	yebS	99.77	427	1	0	1	427	1	427	0	868	[S]	COG2995	Uncharacterized paraquat-inducible protein A
yebT	AIF93990.1	chromosome	ECs2544	100	877	0	0	1	877	3	879	0	1777	[R]	COG3008	Paraquat-inducible protein B
yebU	AIF93991.1	chromosome	ECs2545_1	99.74	383	1	0	1	383	3	385	0	790	[J]	COG0144	tRNA and rRNA cytosine-C5-methylases
pphA	AIF93994.1	chromosome	ZpphA	100	218	0	0	1	218	2	219	7e-161	449	[T]	COG0639	Diadenosine tetraphosphatase and related serine/threonine protein phosphatases
yebZ	AIF93996.1	chromosome	Z2888	100	290	0	0	1	290	1	290	0	572	[P]	COG1276	Putative copper export protein
yobA	AIF93997.1	chromosome	Z2889	100	124	0	0	1	124	1	124	1e-87	256	[R]	COG2372	Uncharacterized protein, homolog of Cu resistance protein CopC
yobB	AIF93999.1	chromosome	ECs2553	100	218	0	0	1	218	1	218	3e-161	450	[R]	COG0388	Predicted amidohydrolase
exoX	AIF94000.1	chromosome	Z2894	99.55	220	1	0	1	220	1	220	4e-165	460	[L]	COG0847	DNA polymerase III, epsilon subunit and related 3'-5' exonucleases
ptrB	AIF94001.1	chromosome	ZptrB	100	686	0	0	1	686	1	686	0	1432	[E]	COG1770	Protease II
SS17_2431	AIF94002.1	chromosome	ECs2556	100	219	0	0	1	219	1	219	1e-157	441	[S]	COG2979	Uncharacterized protein conserved in bacteria
yebG	AIF94004.1	chromosome	yebG	100	96	0	0	1	96	1	96	1e-63	192	[S]	COG3141	Uncharacterized protein conserved in bacteria
purT	AIF94005.1	chromosome	ZpurT	100	392	0	0	1	392	1	392	0	796	[F]	COG0027	Formate-dependent phosphoribosylglycinamide formyltransferase (GAR transformylase)
eda	AIF94006.1	chromosome	eda	100	213	0	0	1	213	1	213	6e-152	426	[G]	COG0800	2-keto-3-deoxy-6-phosphogluconate aldolase
edd	AIF94007.1	chromosome	edd	100	603	0	0	1	603	1	603	0	1242	[EG]	COG0129	Dihydroxyacid dehydratase/phosphogluconate dehydratase
zwf	AIF94008.1	chromosome	Zzwf	100	491	0	0	1	491	1	491	0	1021	[G]	COG0364	Glucose-6-phosphate 1-dehydrogenase
yebK	AIF94009.1	chromosome	ZyebK	100	289	0	0	1	289	1	289	0	592	[K]	COG1737	Transcriptional regulators
pykA	AIF94010.1	chromosome	ECs2564	100	480	0	0	1	480	1	480	0	970	[G]	COG0469	Pyruvate kinase
lpxM	AIF94011.1	chromosome	ZmsbB	100	323	0	0	1	323	1	323	0	669	[M]	COG1560	Lauroyl/myristoyl acyltransferase
yebA	AIF94012.1	chromosome	yebA	100	419	0	0	22	440	1	419	0	862	[M]	COG0739	Membrane proteins related to metalloendopeptidases
znuA	AIF94013.1	chromosome	ZyebL	100	310	0	0	1	310	19	328	0	641	[P]	COG4531	ABC-type Zn2+ transport system, periplasmic component/surface adhesin
znuC	AIF94014.1	chromosome	znuC	100	251	0	0	1	251	1	251	0	503	[P]	COG1121	ABC-type Mn/Zn transport systems, ATPase component
znuB	AIF94015.1	chromosome	ZyebI	100	261	0	0	1	261	1	261	0	507	[P]	COG1108	ABC-type Mn2+/Zn2+ transport systems, permease components
ruvB	AIF94016.1	chromosome	ruvB	100	336	0	0	1	336	1	336	0	674	[L]	COG2255	Holliday junction resolvasome, helicase subunit
ruvA	AIF94017.1	chromosome	ruvA	100	203	0	0	1	203	1	203	5e-146	410	[L]	COG0632	Holliday junction resolvasome, DNA-binding subunit
ruvC	AIF94019.1	chromosome	ruvC	100	173	0	0	1	173	1	173	2e-124	353	[L]	COG0817	Holliday junction resolvasome, endonuclease subunit
SS17_2449	AIF94020.1	chromosome	ZyebC	100	246	0	0	1	246	1	246	2e-180	501	[S]	COG0217	Uncharacterized conserved protein
ntpA	AIF94021.1	chromosome	ntpA	100	150	0	0	1	150	1	150	5e-109	312	[LR]	COG0494	NTP pyrophosphohydrolases including oxidative damage repair enzymes
aspS	AIF94022.1	chromosome	ECs2576	99.83	590	1	0	1	590	1	590	0	1212	[J]	COG0173	Aspartyl-tRNA synthetase
yecD	AIF94023.1	chromosome	yecD	100	188	0	0	1	188	12	199	3e-136	385	[Q]	COG1335	Amidases related to nicotinamidase
SS17_2453	AIF94024.1	chromosome	ZyecE	100	272	0	0	1	272	1	272	0	563	[S]	COG1801	Uncharacterized conserved protein
yecN	AIF94025.1	chromosome	yecN	100	131	0	0	1	131	11	141	6e-91	265	[R]	COG3788	Uncharacterized relative of glutathione S-transferase, MAPEG superfamily
cmoA	AIF94026.1	chromosome	ZyecO	100	247	0	0	1	247	1	247	0	516	[QR]	COG0500	SAM-dependent methyltransferases
cmoB	AIF94027.1	chromosome	ZyecP	100	323	0	0	1	323	1	323	0	669	[QR]	COG0500	SAM-dependent methyltransferases
torZ	AIF94028.1	chromosome	ZbisZ	100	809	0	0	1	809	7	815	0	1683	[C]	COG0243	Anaerobic dehydrogenases, typically selenocysteine-containing
torY	AIF94029.1	chromosome	ZyecK	100	366	0	0	1	366	1	366	0	768	[C]	COG3005	Nitrate/TMAO reductases, membrane-bound tetraheme cytochrome c subunit
cutC	AIF94030.1	chromosome	ZcutCm	100	248	0	0	1	248	1	248	0	511	[P]	COG3142	Uncharacterized protein involved in copper resistance
yecM	AIF94031.1	chromosome	ZyecM	100	188	0	0	1	188	3	190	4e-137	386	[S]	COG3102	Uncharacterized protein conserved in bacteria
argS	AIF94032.1	chromosome	ECs2586	100	577	0	0	1	577	1	577	0	1196	[J]	COG0018	Arginyl-tRNA synthetase
SS17_2462	AIF94033.1	chromosome	ZyecT	100	162	0	0	1	162	1	162	4e-118	336	[S]	COG3755	Uncharacterized protein conserved in bacteria
flhA	AIF94035.1	chromosome	ZflhA	100	692	0	0	1	692	1	692	0	1381	[NU]	COG1298	Flagellar biosynthesis pathway, component FlhA
flhB	AIF94036.1	chromosome	ECs2590	100	382	0	0	1	382	1	382	0	773	[NU]	COG1377	Flagellar biosynthesis pathway, component FlhB
cheZ	AIF94037.1	chromosome	ZcheZ	100	214	0	0	1	214	1	214	4e-154	432	[NT]	COG3143	Chemotaxis protein
cheY	AIF94038.1	chromosome	cheY	100	129	0	0	1	129	1	129	1e-88	258	[T]	COG0784	FOG: CheY-like receiver
cheB	AIF94039.1	chromosome	ECs2593	100	349	0	0	1	349	1	349	0	711	[NT]	COG2201	Chemotaxis response regulator containing a CheY-like receiver domain and a methylesterase domain
cheR	AIF94040.1	chromosome	ZcheR	100	286	0	0	1	286	1	286	0	593	[NT]	COG1352	Methylase of chemotaxis methyl-accepting proteins
tap	AIF94041.1	chromosome	Ztap	100	523	0	0	1	523	1	523	0	1051	[NT]	COG0840	Methyl-accepting chemotaxis protein
tar	AIF94042.1	chromosome	ECs2596	100	553	0	0	1	553	1	553	0	1126	[NT]	COG0840	Methyl-accepting chemotaxis protein
cheW	AIF94043.1	chromosome	cheW	100	167	0	0	1	167	1	167	2e-115	330	[NT]	COG0835	Chemotaxis signal transduction protein
cheA	AIF94044.1	chromosome	ZcheA	100	654	0	0	1	654	1	654	0	1321	[NT]	COG0643	Chemotaxis protein histidine kinase and related kinases
motB	AIF94045.1	chromosome	motB	100	308	0	0	1	308	1	308	0	630	[N]	COG1360	Flagellar motor protein
motA	AIF94046.1	chromosome	ZmotA	100	295	0	0	1	295	1	295	0	594	[N]	COG1291	Flagellar motor component
yecG	AIF94049.1	chromosome	ZyecG	99.3	142	1	0	1	142	1	142	5e-101	291	[T]	COG0589	Universal stress protein UspA and related nucleotide-binding proteins
otsA	AIF94050.1	chromosome	ZotsA	99.79	474	1	0	1	474	1	474	0	977	[G]	COG0380	Trehalose-6-phosphate synthase
otsB	AIF94051.1	chromosome	ZotsB	100	266	0	0	1	266	1	266	0	550	[G]	COG1877	Trehalose-6-phosphatase
araH	AIF94052.1	chromosome	araH	99.39	329	2	0	1	329	1	329	0	640	[G]	COG1172	Ribose/xylose/arabinose/galactoside ABC-type transport systems, permease components
araG	AIF94053.1	chromosome	araG	100	504	0	0	1	504	1	504	0	1033	[G]	COG1129	ABC-type sugar transport system, ATPase component
araF	AIF94054.1	chromosome	ECs2609	100	329	0	0	1	329	1	329	0	672	[G]	COG1879	ABC-type sugar transport system, periplasmic component
yecI	AIF94055.1	chromosome	ftnB	99.4	167	1	0	1	167	1	167	1e-121	345	[P]	COG1528	Ferritin-like protein
ftn	AIF94059.1	chromosome	ftn	100	165	0	0	1	165	1	165	1e-120	343	[P]	COG1528	Ferritin-like protein
tyrP	AIF94061.1	chromosome	ZtyrP	100	403	0	0	1	403	1	403	0	791	[E]	COG0814	Amino acid permeases
SS17_2491	AIF94062.1	chromosome	ZyecA	100	221	0	0	1	221	1	221	4e-164	457	[R]	COG3318	Predicted metal-binding protein related to the C-terminal domain of SecA
intT	AIF94063.1	chromosome	ZintT	100	333	0	0	1	333	1	333	0	690	[L]	COG0582	Integrase
SS17_2495	AIF94066.1	chromosome	Z2969	100	134	0	0	1	134	1	134	3e-93	271	[K]	COG1396	Predicted transcriptional regulators
SS17_2510	AIF94081.1	chromosome	Z2981	100	229	0	0	1	229	1	229	2e-170	474	[L]	COG2801	Transposase and inactivated derivatives
SS17_2511	AIF94082.1	chromosome	Z2982	100	108	0	0	1	108	1	108	1e-75	224	[L]	COG2963	Transposase and inactivated derivatives
SS17_2514	AIF94085.1	chromosome	Z2984	99.47	190	1	0	1	190	12	201	1e-136	386	[E]	COG1045	Serine acetyltransferase
SS17_2515	AIF94086.1	chromosome	Z2985	100	162	0	0	1	162	3	164	4e-118	336	[R]	COG3499	Phage protein U
SS17_2517	AIF94088.1	chromosome	ECs2641	100	696	0	0	1	696	1	696	0	1398	[S]	COG5283	Phage-related tail protein
SS17_2520	AIF94091.1	chromosome	Z2990	100	170	0	0	1	170	1	170	1e-120	343	[R]	COG3498	Phage tail tube protein FII
SS17_2521	AIF94092.1	chromosome	Z2991	100	394	0	0	1	394	1	394	0	819	[R]	COG3497	Phage tail sheath protein FI
SS17_2522	AIF94093.1	chromosome	Z2992	100	117	0	0	1	117	1	117	2e-81	239	[R]	COG3500	Phage protein D
SS17_2523	AIF94094.1	chromosome	tra8_g3	100	309	0	0	1	309	75	383	0	637	[L]	COG2826	Transposase and inactivated derivatives, IS30 family
SS17_2524	AIF94095.1	chromosome	Z3161	100	108	0	0	1	108	1	108	1e-75	224	[L]	COG2963	Transposase and inactivated derivatives
SS17_2525	AIF94096.1	chromosome	Z1660	99.66	295	1	0	1	295	1	295	0	610	[L]	COG2801	Transposase and inactivated derivatives
SS17_2526	AIF94097.1	chromosome	Ztra8.2	98.21	56	1	0	1	56	20	75	7e-33	119	[L]	COG2826	Transposase and inactivated derivatives, IS30 family
pgsA	AIF94099.1	chromosome	pgsA	100	182	0	0	1	182	1	182	4e-127	360	[I]	COG0558	Phosphatidylglycerophosphate synthase
uvrC	AIF94100.1	chromosome	uvrC	100	588	0	0	23	610	1	588	0	1217	[L]	COG0322	Nuclease subunit of the excinuclease complex
uvrY	AIF94101.1	chromosome	ZuvrY	100	218	0	0	1	218	1	218	7e-161	449	[TK]	COG2197	Response regulator containing a CheY-like receiver domain and an HTH DNA-binding domain
sdiA	AIF94105.1	chromosome	ZsdiA	100	240	0	0	1	240	1	240	0	504	[K]	COG2771	DNA-binding HTH domain-containing proteins
yecC	AIF94106.1	chromosome	ZyecC	100	250	0	0	1	250	1	250	1e-180	501	[E]	COG1126	ABC-type polar amino acid transport system, ATPase component
yecS	AIF94107.1	chromosome	ZyecS	100	222	0	0	1	222	1	222	1e-158	443	[E]	COG0765	ABC-type amino acid transport system, permease component
dcyD	AIF94108.1	chromosome	ZyedO	100	328	0	0	1	328	33	360	0	669	[E]	COG2515	1-aminocyclopropane-1-carboxylate deaminase
fliY	AIF94109.1	chromosome	ZfliY	100	266	0	0	1	266	1	266	0	535	[ET]	COG0834	ABC-type amino acid transport/signal transduction systems, periplasmic component/domain
fliA	AIF94111.1	chromosome	fliA	100	239	0	0	1	239	1	239	3e-172	479	[K]	COG1191	DNA-directed RNA polymerase specialized sigma subunit
ydbL	AIF93479.1	chromosome	ZydbL	100	107	0	0	1	107	3	109	8e-72	214	[S]	COG3784	Uncharacterized protein conserved in bacteria
ydbC	AIF93482.1	chromosome	ECs2008	100	286	0	0	1	286	1	286	0	585	[C]	COG0667	Predicted oxidoreductases (related to aryl-alcohol dehydrogenases)
ynbA	AIF93484.1	chromosome	Z2319	100	201	0	0	1	201	3	203	8e-143	402	[I]	COG0558	Phosphatidylglycerophosphate synthase
cdsA2	AIF93485.1	chromosome	Z2318	100	298	0	0	1	298	1	298	0	590	[R]	COG4589	Predicted CDP-diglyceride synthetase/phosphatidate cytidylyltransferase
ynbC	AIF93486.1	chromosome	Z2317_2	100	311	0	0	275	585	1	311	0	642	[QR]	COG0500	SAM-dependent methyltransferases
ynbD	AIF93487.1	chromosome	ECs2013_1	100	342	0	0	1	342	1	342	0	701	[I]	COG0671	Membrane-associated phospholipid phosphatase
azoR	AIF93488.1	chromosome	ZacpD	100	201	0	0	1	201	1	201	1e-145	409	[I]	COG1182	Acyl carrier protein phosphodiesterase
hrpA	AIF93489.1	chromosome	ZhrpA	100	1281	0	0	20	1300	1	1281	0	2631	[L]	COG1643	HrpA-like helicases
ydcF	AIF93494.1	chromosome	ZydcF	100	266	0	0	1	266	1	266	0	552	[S]	COG1434	Uncharacterized conserved protein
aldA	AIF93495.1	chromosome	ZaldA	100	479	0	0	1	479	1	479	0	980	[C]	COG1012	NAD-dependent aldehyde dehydrogenases
gapC	AIF93496.1	chromosome	ZgapC	100	333	0	0	1	333	1	333	0	681	[G]	COG0057	Glyceraldehyde-3-phosphate dehydrogenase/erythrose-4-phosphate dehydrogenase
cybB	AIF93497.1	chromosome	cybB	100	188	0	0	1	188	1	188	1e-136	385	[C]	COG3038	Cytochrome B561
trg	AIF93500.1	chromosome	Ztrg	99.82	546	1	0	1	546	1	546	0	1100	[NT]	COG0840	Methyl-accepting chemotaxis protein
ydcI	AIF93501.1	chromosome	Z2299	100	307	0	0	1	307	48	354	0	627	[K]	COG0583	Transcriptional regulator
SS17_1924	AIF93502.1	chromosome	ECs2028	100	447	0	0	1	447	1	447	0	924	[S]	COG5383	Uncharacterized protein conserved in bacteria
mdoD	AIF93503.1	chromosome	ZydcG	100	551	0	0	1	551	1	551	0	1155	[P]	COG3131	Periplasmic glucans biosynthesis protein
SS17_1926	AIF93504.1	chromosome	ZydcH	100	55	0	0	20	74	1	55	3e-32	110	[S]	COG2841	Uncharacterized protein conserved in bacteria
SS17_1927	AIF93505.1	chromosome	Z2291	100	98	0	0	1	98	1	98	8e-69	206	[J]	COG1670	Acetyltransferases, including N-acetylases of ribosomal proteins
tehA	AIF93507.1	chromosome	ZtehA	100	330	0	0	1	330	1	330	0	657	[P]	COG1275	Tellurite resistance protein and related permeases
ydcO	AIF93510.1	chromosome	ECs2038	100	421	0	0	1	421	1	421	0	824	[Q]	COG3135	Uncharacterized protein involved in benzoate metabolism
ydcN	AIF93511.1	chromosome	ZydcN	100	178	0	0	1	178	1	178	6e-132	372	[K]	COG1396	Predicted transcriptional regulators
ydcP	AIF93512.1	chromosome	ydcP	100	667	0	0	1	667	1	667	0	1389	[O]	COG0826	Collagenase and related proteases
ydcQ	AIF93514.1	chromosome	ydcQ	100	145	0	0	1	145	1	145	3e-102	294	[S]	COG1598	Uncharacterized conserved protein
ydcR	AIF93515.1	chromosome	ECs2043	100	468	0	0	1	468	1	468	0	962	[KE]	COG1167	Transcriptional regulators containing a DNA-binding HTH domain and an aminotransferase domain (MocR family) and their eukaryotic orthologs
ydcS	AIF93516.1	chromosome	Z2279	100	381	0	0	1	381	1	381	0	795	[E]	COG0687	Spermidine/putrescine-binding periplasmic protein
ydcT	AIF93517.1	chromosome	Z2278	100	337	0	0	1	337	1	337	0	692	[E]	COG3842	ABC-type spermidine/putrescine transport systems, ATPase components
ydcU	AIF93518.1	chromosome	Z2277	99.68	313	1	0	1	313	1	313	0	611	[E]	COG1176	ABC-type spermidine/putrescine transport system, permease component I
ydcV	AIF93519.1	chromosome	Z2276	99.62	264	1	0	1	264	1	264	0	517	[E]	COG1177	ABC-type spermidine/putrescine transport system, permease component II
ydcW	AIF93520.1	chromosome	Z2275	100	474	0	0	1	474	1	474	0	977	[C]	COG1012	NAD-dependent aldehyde dehydrogenases
ydcZ	AIF93522.1	chromosome	Z2272	100	149	0	0	1	149	1	149	7e-98	283	[S]	COG3238	Uncharacterized protein conserved in bacteria
yncA	AIF93523.1	chromosome	Z2271	100	172	0	0	1	172	1	172	4e-127	360	[M]	COG1247	Sortase and related acyltransferases
yncB	AIF93524.1	chromosome	ZyncB	100	376	0	0	1	376	1	376	0	774	[R]	COG2130	Putative NADP-dependent oxidoreductases
yncC	AIF93525.1	chromosome	Z2269	100	240	0	0	1	240	1	240	2e-176	490	[K]	COG1802	Transcriptional regulators
yncD	AIF93526.1	chromosome	ECs2055	100	700	0	0	1	700	1	700	0	1445	[P]	COG1629	Outer membrane receptor proteins, mostly Fe transport
SS17_1949	AIF93527.1	chromosome	Z2267	100	353	0	0	1	353	1	353	0	719	[S]	COG3391	Uncharacterized conserved protein
ansP	AIF93528.1	chromosome	ansP	100	516	0	0	1	516	1	516	0	1044	[E]	COG1113	Gamma-aminobutyrate permease and related permeases
yncG	AIF93529.1	chromosome	Z2265	100	205	0	0	1	205	1	205	4e-152	426	[O]	COG0625	Glutathione S-transferase
vgrE	AIF93532.1	chromosome	ZvgrE	99.72	714	2	0	1	714	1	714	0	1487	[S]	COG3501	Uncharacterized protein conserved in bacteria
SS17_1955	AIF93533.1	chromosome	ECs2061	99.79	1400	3	0	1	1400	1	1400	0	2852	[M]	COG3209	Rhs family protein
SS17_1959	AIF93537.1	chromosome	ybfL	93.92	296	7	1	1	296	1	285	0	571	[L]	COG5433	Transposase
ydcE	AIF93538.1	chromosome	ZydcE	100	75	0	0	1	75	14	88	9e-49	153	[R]	COG1942	Uncharacterized protein, 4-oxalocrotonate tautomerase homolog
yddH	AIF93539.1	chromosome	Z2251	100	147	0	0	1	147	1	147	6e-105	301	[R]	COG1853	Conserved protein/domain typically associated with flavoprotein oxygenases, DIM6/NTAB family
SS17_1962	AIF93540.1	chromosome	yddH	98.21	56	1	0	1	56	1	56	2e-34	120	[R]	COG1853	Conserved protein/domain typically associated with flavoprotein oxygenases, DIM6/NTAB family
SS17_1963	AIF93541.1	chromosome	Z2250	100	244	0	0	1	244	1	244	0	509	[Q]	COG2162	Arylamine N-acetyltransferase
SS17_1964	AIF93542.1	chromosome	Z2249	100	51	0	0	1	51	1	51	5e-31	106	[Q]	COG2162	Arylamine N-acetyltransferase
yddE	AIF93543.1	chromosome	ZyddE	99.66	297	1	0	1	297	1	297	0	611	[R]	COG0384	Predicted epimerase, PhzC/PhzF homolog
narV	AIF93544.1	chromosome	narV	100	226	0	0	1	226	1	226	1e-164	459	[C]	COG2181	Nitrate reductase gamma subunit
narW	AIF93545.1	chromosome	ZnarW	100	231	0	0	1	231	1	231	8e-169	470	[C]	COG2180	Nitrate reductase delta subunit
narY	AIF93546.1	chromosome	ZnarY	100	514	0	0	1	514	1	514	0	1075	[C]	COG1140	Nitrate reductase beta subunit
narZ	AIF93547.1	chromosome	ZnarZ	100	1246	0	0	1	1246	1	1246	0	2603	[C]	COG5013	Nitrate reductase alpha subunit
narU	AIF93548.1	chromosome	ZnarU	100	462	0	0	1	462	1	462	0	912	[P]	COG2223	Nitrate/nitrite transporter
espR1	AIF93549.1	chromosome	Z2242	100	419	0	0	1	419	1	419	0	848	[S]	COG4886	Leucine-rich repeat (LRR) protein
SS17_1973	AIF93551.1	chromosome	Z2240	100	167	0	0	1	167	1	167	3e-114	327	[S]	COG4886	Leucine-rich repeat (LRR) protein
SS17_1974	AIF93552.1	chromosome	Z2239	100	366	0	0	1	366	1	366	0	738	[M]	COG3203	Outer membrane protein (porin)
yddG	AIF93553.1	chromosome	ZyddG	100	293	0	0	1	293	1	293	0	578	[GER]	COG0697	Permeases of the drug/metabolite transporter (DMT) superfamily
fdnG	AIF93554.1	chromosome	fdnG	100	195	0	0	1	195	1	195	6e-135	409	[C]	COG0243	Anaerobic dehydrogenases, typically selenocysteine-containing
fdnH	AIF93555.1	chromosome	ZfdnH	100	294	0	0	1	294	1	294	0	613	[C]	COG0437	Fe-S-cluster-containing hydrogenase components 1
fdnI	AIF93556.1	chromosome	fdnI	100	217	0	0	1	217	1	217	4e-159	444	[C]	COG2864	Cytochrome b subunit of formate dehydrogenase
yddM	AIF93557.1	chromosome	ZyddM	100	120	0	0	1	120	1	120	7e-84	246	[R]	COG3093	Plasmid maintenance system antidote protein
adhP	AIF93558.1	chromosome	ZadhP	100	346	0	0	1	346	1	346	0	704	[R]	COG1064	Zn-dependent alcohol dehydrogenases
sfcA	AIF93559.1	chromosome	ZsfcA	100	574	0	0	1	574	1	574	0	1188	[C]	COG0281	Malic enzyme
osmC	AIF93563.1	chromosome	ZosmC	100	143	0	0	1	143	1	143	3e-102	294	[O]	COG1764	Predicted redox protein, regulator of disulfide bond formation
ddpF	AIF93564.1	chromosome	Z2227	100	308	0	0	1	308	1	308	0	630	[EP]	COG1124	ABC-type dipeptide/oligopeptide/nickel transport system, ATPase component
ddpD	AIF93565.1	chromosome	Z2226	100	328	0	0	1	328	1	328	0	677	[EP]	COG0444	ABC-type dipeptide/oligopeptide/nickel transport system, ATPase component
ddpC	AIF93566.1	chromosome	ECs2089	99.66	298	1	0	1	298	1	298	0	592	[EP]	COG1173	ABC-type dipeptide/oligopeptide/nickel transport systems, permease components
ddpB	AIF93567.1	chromosome	Z2224	100	326	0	0	1	326	1	326	0	641	[EP]	COG0601	ABC-type dipeptide/oligopeptide/nickel transport systems, permease components
ddpA	AIF93568.1	chromosome	Z2223	100	516	0	0	1	516	1	516	0	1062	[E]	COG0747	ABC-type dipeptide transport system, periplasmic component
ddpX	AIF93569.1	chromosome	Z2222	100	193	0	0	1	193	1	193	1e-143	403	[M]	COG2173	D-alanyl-D-alanine dipeptidase
SS17_1992	AIF93570.1	chromosome	yddU_1	99.71	350	1	0	1	350	1	350	0	728	[T]	COG2202	FOG: PAS/PAC domain
yddW	AIF93572.1	chromosome	yddW	100	439	0	0	1	439	1	439	0	905	[S]	COG1649	Uncharacterized protein conserved in bacteria
gadC	AIF93573.1	chromosome	ZxasA	100	511	0	0	1	511	1	511	0	1022	[E]	COG0531	Amino acid transporters
gadB	AIF93574.1	chromosome	gadB	100	466	0	0	1	466	1	466	0	974	[E]	COG0076	Glutamate decarboxylase and related PLP-dependent proteins
pqqL	AIF93575.1	chromosome	ECs2099	100	931	0	0	1	931	1	931	0	1915	[R]	COG0612	Predicted Zn-dependent peptidases
yddA	AIF93577.1	chromosome	ECs2101	100	561	0	0	1	561	1	561	0	1147	[R]	COG4178	ABC-type uncharacterized transport system, permease and ATPase components
ydeM	AIF93578.1	chromosome	Z2211	100	390	0	0	1	390	1	390	0	822	[R]	COG0641	Arylsulfatase regulator (Fe-S oxidoreductase)
ydeN	AIF93579.1	chromosome	ECs2103	100	490	0	0	1	490	12	501	0	1022	[P]	COG3119	Arylsulfatase A and related enzymes
ydeO	AIF93580.1	chromosome	Z2209	100	253	0	0	1	253	1	253	0	530	[K]	COG2207	AraC-type DNA-binding domain-containing proteins
ydeP	AIF93582.1	chromosome	ECs2106	100	759	0	0	1	759	1	759	0	1589	[C]	COG0243	Anaerobic dehydrogenases, typically selenocysteine-containing
ydeS	AIF93585.1	chromosome	Z2204	100	176	0	0	1	176	1	176	2e-127	361	[NU]	COG3539	P pilus assembly protein, pilin FimA
fmlC	AIF93586.1	chromosome	Z2203	100	883	0	0	1	883	1	883	0	1817	[NU]	COG3188	P pilus assembly protein, porin PapC
fmlB	AIF93587.1	chromosome	Z2201	100	239	0	0	1	239	1	239	6e-178	494	[NU]	COG3121	P pilus assembly protein, chaperone PapD
fmlA	AIF93588.1	chromosome	Z2200	100	187	0	0	1	187	1	187	3e-131	371	[NU]	COG3539	P pilus assembly protein, pilin FimA
yneL	AIF93589.1	chromosome	Z2199	100	67	0	0	1	67	1	67	9e-44	140	[K]	COG2207	AraC-type DNA-binding domain-containing proteins
hipA	AIF93590.1	chromosome	ZhipA	100	340	0	0	1	340	1	340	0	702	[R]	COG3550	Uncharacterized protein related to capsule biosynthesis enzymes
SS17_2013	AIF93591.1	chromosome	Z2196	100	466	0	0	1	466	1	466	0	951	[MU]	COG3468	Type V secretory pathway, adhesin AidA
lsrK	AIF93593.1	chromosome	ZydeV	100	530	0	0	1	530	1	530	0	1094	[G]	COG1070	Sugar (pentulose and hexulose) kinases
lsrR	AIF93594.1	chromosome	ZydeW	100	317	0	0	1	317	1	317	0	640	[K]	COG2390	Transcriptional regulator, contains sigma factor-related N-terminal domain
lsrA	AIF93595.1	chromosome	Z2192	100	511	0	0	1	511	1	511	0	1037	[G]	COG1129	ABC-type sugar transport system, ATPase component
lsrC	AIF93596.1	chromosome	ZydeY	100	342	0	0	1	342	1	342	0	665	[G]	COG1172	Ribose/xylose/arabinose/galactoside ABC-type transport systems, permease components
lsrD	AIF93597.1	chromosome	ZydeZ	100	330	0	0	1	330	1	330	0	639	[G]	COG1172	Ribose/xylose/arabinose/galactoside ABC-type transport systems, permease components
lsrB	AIF93598.1	chromosome	Z2189	100	340	0	0	1	340	1	340	0	696	[G]	COG1879	ABC-type sugar transport system, periplasmic component
lsrF	AIF93599.1	chromosome	ECs2124	100	291	0	0	1	291	1	291	0	607	[G]	COG1830	DhnA-type fructose-1,6-bisphosphate aldolase and related enzymes
lsrG	AIF93600.1	chromosome	yneC	100	96	0	0	1	96	1	96	3e-67	202	[S]	COG1359	Uncharacterized conserved protein
tam	AIF93601.1	chromosome	Z2186	100	252	0	0	1	252	1	252	0	519	[R]	COG4106	Trans-aconitate methyltransferase
SS17_2024	AIF93602.1	chromosome	Z2185	100	304	0	0	1	304	18	321	0	624	[S]	COG3781	Predicted membrane protein
uxaB	AIF93603.1	chromosome	ECs2128	100	483	0	0	1	483	1	483	0	995	[G]	COG0246	Mannitol-1-phosphate/altronate dehydrogenases
yneH	AIF93606.1	chromosome	yneH	100	308	0	0	1	308	1	308	0	635	[E]	COG2066	Glutaminase
yneI	AIF93607.1	chromosome	ZyneI	100	462	0	0	1	462	9	470	0	950	[C]	COG1012	NAD-dependent aldehyde dehydrogenases
yneJ	AIF93608.1	chromosome	ECs2133	100	293	0	0	1	293	1	293	0	606	[K]	COG0583	Transcriptional regulator
ydeA	AIF93610.1	chromosome	ZydeA	99.75	396	1	0	1	396	1	396	0	772	[G]	COG2814	Arabinose efflux permease
marC	AIF93611.1	chromosome	ECs2136	100	221	0	0	1	221	1	221	3e-156	437	[U]	COG2095	Multiple antibiotic transporter
marR	AIF93612.1	chromosome	STM1520	91.67	144	12	0	1	144	1	144	2e-93	272	[K]	COG1846	Transcriptional regulators
ydeD	AIF93615.1	chromosome	ECs2140	100	299	0	0	1	299	1	299	0	584	[GER]	COG0697	Permeases of the drug/metabolite transporter (DMT) superfamily
ydeE	AIF93616.1	chromosome	ZydeF	100	395	0	0	1	395	1	395	0	784	[GEPR]	COG0477	Permeases of the major facilitator superfamily
SS17_2039	AIF93617.1	chromosome	Z2165	100	131	0	0	1	131	1	131	1e-93	271	[P]	COG0607	Rhodanese-related sulfurtransferase
ftrA	AIF93618.1	chromosome	Z2164	100	327	0	0	1	327	1	327	0	679	[K]	COG4977	Transcriptional regulator containing an amidase domain and an AraC-type DNA-binding HTH domain
SS17_2041	AIF93619.1	chromosome	ECs2144_2	100	176	0	0	121	296	1	176	3e-126	363	[T]	COG2199	FOG: GGDEF domain
SS17_2042	AIF93620.1	chromosome	ECs2145	100	130	0	0	1	130	1	130	2e-91	266	[S]	COG3111	Uncharacterized conserved protein
ydeJ	AIF93621.1	chromosome	ZydeJ	100	172	0	0	1	172	1	172	2e-124	353	[R]	COG1546	Uncharacterized protein (competence- and mitomycin-induced)
dcp	AIF93622.1	chromosome	Zdcp	100	681	0	0	1	681	1	681	0	1406	[E]	COG0339	Zn-dependent oligopeptidases
ydfG	AIF93623.1	chromosome	ZydfG	100	248	0	0	1	248	1	248	0	514	[R]	COG4221	Short-chain alcohol dehydrogenase of unknown specificity
ydfH	AIF93624.1	chromosome	ydfH	100	228	0	0	1	228	1	228	4e-169	471	[K]	COG1802	Transcriptional regulators
ydfI	AIF93625.1	chromosome	ECs2151	100	486	0	0	1	486	1	486	0	1008	[G]	COG0246	Mannitol-1-phosphate/altronate dehydrogenases
lomU	AIF93633.1	chromosome	ZlomU	100	199	0	0	1	199	1	199	4e-145	407	[M]	COG3637	Opacity protein and related surface antigens
SS17_2056	AIF93634.1	chromosome	ECs2161	99.64	837	3	0	1	837	323	1159	0	1717	[S]	COG4733	Phage-related protein, tail component
SS17_2057	AIF93635.1	chromosome	ECs1806	98.81	504	6	0	1	504	1	504	0	1049	[S]	COG4733	Phage-related protein, tail component
SS17_2059	AIF93637.1	chromosome	ECs1117_2	98.61	144	2	0	104	247	1	144	4e-103	301	[M]	COG0791	Cell wall-associated hydrolases (invasion-associated proteins)
SS17_2062	AIF93640.1	chromosome	Z6034	98.52	1080	16	0	1	1080	1	1080	0	2138	[S]	COG5281	Phage-related minor tail protein
SS17_2068	AIF93646.1	chromosome	ECs1546	100	116	0	0	1	116	1	116	8e-79	233	[R]	COG5614	Bacteriophage head-tail adaptor
SS17_2070	AIF93648.1	chromosome	ECs1544_1	96.5	429	15	0	2	430	22	450	0	872	[S]	COG4695	Phage-related protein
SS17_2074	AIF93652.1	chromosome	Z1349	99.51	616	3	0	1	616	1	616	0	1269	[L]	COG2801	Transposase and inactivated derivatives
SS17_2077	AIF93655.1	chromosome	Z2379	97.56	164	4	0	1	164	1	164	6e-112	320	[P]	COG3793	Tellurite resistance protein
SS17_2080	AIF93656.1	chromosome	Z2104	99.58	237	1	0	1	237	1	237	4e-175	487	[K]	COG2207	AraC-type DNA-binding domain-containing proteins
SS17_2083	AIF93659.1	chromosome	Z2101	100	101	0	0	1	101	1	101	5e-68	204	[L]	COG4570	Holliday junction resolvase
SS17_2086	AIF93662.1	chromosome	Z2099	100	114	0	0	1	114	1	114	1e-75	224	[S]	COG3111	Uncharacterized conserved protein
SS17_2097	AIF93673.1	chromosome	Z2090	100	212	0	0	1	212	1	212	1e-152	427	[KT]	COG1974	SOS-response transcriptional repressors (RecA-mediated autopeptidases)
SS17_2104	AIF93680.1	chromosome	Z2084	100	140	0	0	1	140	16	155	2e-104	300	[L]	COG0582	Integrase
SS17_2106	AIF93682.1	chromosome	Z2082	100	293	0	0	1	293	1	293	0	605	[L]	COG3328	Transposase and inactivated derivatives
SS17_2107	AIF93683.1	chromosome	ECs1309	100	133	0	0	1	133	1	133	1e-93	271	[L]	COG2963	Transposase and inactivated derivatives
SS17_2110	AIF93686.1	chromosome	ECs2225	100	140	0	0	1	140	1	140	2e-100	290	[L]	COG3328	Transposase and inactivated derivatives
SS17_2115	AIF93691.1	chromosome	ZlomU	100	199	0	0	1	199	1	199	4e-145	407	[M]	COG3637	Opacity protein and related surface antigens
SS17_2117	AIF93693.1	chromosome	ECs1806	98.8	1082	13	0	1	1082	1	1082	0	2211	[S]	COG4733	Phage-related protein, tail component
SS17_2118	AIF93694.1	chromosome	Z1914	96.55	145	5	0	1	145	1	145	5e-100	289	[S]	COG4672	Phage-related protein
SS17_2119	AIF93695.1	chromosome	Z6034	99.26	1085	3	1	1	1085	1	1080	0	2082	[S]	COG5281	Phage-related minor tail protein
SS17_2125	AIF93701.1	chromosome	ECs2246	100	116	0	0	1	116	1	116	3e-78	231	[R]	COG5614	Bacteriophage head-tail adaptor
SS17_2127	AIF93703.1	chromosome	ECs1544_1	100	454	0	0	1	454	1	454	0	945	[S]	COG4695	Phage-related protein
SS17_2129	AIF93705.1	chromosome	ECs2251	99.82	553	1	0	1	553	1	553	0	1133	[R]	COG4626	Phage terminase-like protein, large subunit
SS17_2130	AIF93706.1	chromosome	Z6046	100	187	0	0	1	187	1	187	3e-134	379	[L]	COG3728	Phage terminase, small subunit
SS17_2131	AIF93707.1	chromosome	Z1800	96.69	121	4	0	1	121	1	121	3e-80	236	[V]	COG1403	Restriction endonuclease
SS17_2134	AIF93710.1	chromosome	Z6051	100	177	0	0	1	177	1	177	4e-128	363	[R]	COG3772	Phage-related lysozyme (muraminidase)
SS17_2137	AIF93713.1	chromosome	Z6054	99.84	616	1	0	1	616	1	616	0	1273	[L]	COG2801	Transposase and inactivated derivatives
SS17_2139	AIF93715.1	chromosome	ECs2265	100	142	0	0	1	142	1	142	1e-96	280	[P]	COG3793	Tellurite resistance protein
SS17_2144	AIF93717.1	chromosome	Z6061	100	119	0	0	1	119	1	119	1e-81	240	[L]	COG4570	Holliday junction resolvase
SS17_2152	AIF93725.1	chromosome	Z6069	100	246	0	0	1	246	1	246	0	508	[L]	COG1484	DNA replication protein
SS17_2155	AIF93728.1	chromosome	Z6072	100	100	0	0	1	100	1	100	4e-69	207	[S]	COG4197	Uncharacterized protein conserved in bacteria, prophage-related
SS17_2157	AIF93730.1	chromosome	ECs2281	100	92	0	0	1	92	1	92	1e-61	187	[R]	COG3668	Plasmid stabilization system protein
intP_1	AIF93738.1	chromosome	Z2566	100	56	0	0	1	56	1	56	4e-35	117	[L]	COG0582	Integrase
SS17_2166	AIF93739.1	chromosome	Z2568	100	162	0	0	1	162	1	162	2e-116	332	[L]	COG0582	Integrase
SS17_2167	AIF93740.1	chromosome	Z2569	100	108	0	0	1	108	1	108	2e-70	211	[S]	COG1742	Uncharacterized conserved protein
speG	AIF93742.1	chromosome	speG	100	186	0	0	1	186	1	186	5e-138	389	[J]	COG1670	Acetyltransferases, including N-acetylases of ribosomal proteins
ynfE	AIF93745.1	chromosome	Z2575	100	808	0	0	1	808	1	808	0	1685	[C]	COG0243	Anaerobic dehydrogenases, typically selenocysteine-containing
ynfF	AIF93746.1	chromosome	ECs2294	100	808	0	0	1	808	1	808	0	1693	[C]	COG0243	Anaerobic dehydrogenases, typically selenocysteine-containing
ynfH	AIF93748.1	chromosome	Z2579	100	284	0	0	1	284	1	284	0	557	[R]	COG3302	DMSO reductase anchor subunit
dmsD	AIF93749.1	chromosome	ynfI	100	207	0	0	1	207	1	207	3e-149	419	[R]	COG3381	Uncharacterized component of anaerobic dehydrogenases
clcB	AIF93750.1	chromosome	Z2583	100	418	0	0	1	418	21	438	0	826	[P]	COG0038	Chloride channel protein EriC
ynfK	AIF93751.1	chromosome	ynfK	100	231	0	0	1	231	5	235	1e-167	468	[H]	COG0132	Dethiobiotin synthetase
dgsA	AIF93752.1	chromosome	Zmlc	100	406	0	0	1	406	1	406	0	825	[KG]	COG1940	Transcriptional regulator/sugar kinase
ynfL	AIF93753.1	chromosome	ZynfL	100	297	0	0	1	297	1	297	0	602	[K]	COG0583	Transcriptional regulator
ydgD	AIF93756.1	chromosome	Z2592	100	273	0	0	1	273	1	273	0	557	[E]	COG3591	V8-like Glu-specific endopeptidase
mdtI	AIF93757.1	chromosome	ydgE	100	109	0	0	1	109	1	109	1e-67	204	[P]	COG2076	Membrane transporters of cations and cationic drugs
mdtJ	AIF93758.1	chromosome	ydgF	100	121	0	0	1	121	1	121	2e-78	232	[P]	COG2076	Membrane transporters of cations and cationic drugs
tqsA	AIF93759.1	chromosome	Z2595	100	344	0	0	1	344	1	344	0	669	[R]	COG0628	Predicted permease
pntB	AIF93760.1	chromosome	pntB	100	462	0	0	1	462	1	462	0	927	[C]	COG1282	NAD/NADP transhydrogenase beta subunit
pntA	AIF93761.1	chromosome	ZpntA	100	510	0	0	1	510	1	510	0	1038	[C]	COG3288	NAD/NADP transhydrogenase alpha subunit
ydgI	AIF93763.1	chromosome	Z2605	100	460	0	0	1	460	1	460	0	908	[E]	COG0531	Amino acid transporters
folM	AIF93764.1	chromosome	ydgB	100	240	0	0	1	240	1	240	4e-180	499	[IQR]	COG1028	Dehydrogenases with different specificities (related to short-chain alcohol dehydrogenases)
ydgC	AIF93765.1	chromosome	ydgC	100	111	0	0	1	111	1	111	2e-72	216	[R]	COG3136	Uncharacterized membrane protein required for alginate biosynthesis
rstA	AIF93766.1	chromosome	ZrstA	100	239	0	0	1	239	4	242	1e-175	488	[TK]	COG0745	Response regulators consisting of a CheY-like receiver domain and a winged-helix DNA-binding domain
rstB	AIF93767.1	chromosome	ZrstB	100	433	0	0	1	433	1	433	0	890	[T]	COG0642	Signal transduction histidine kinase
fumC	AIF93769.1	chromosome	ZfumC	100	467	0	0	1	467	1	467	0	965	[C]	COG0114	Fumarase
fumA	AIF93770.1	chromosome	ZfumA_1	100	358	0	0	1	358	1	358	0	743	[C]	COG1951	Tartrate dehydratase alpha subunit/Fumarate hydratase class I, N-terminal domain
manA	AIF93771.1	chromosome	ZmanA	100	391	0	0	1	391	1	391	0	800	[G]	COG1482	Phosphomannose isomerase
ydgA	AIF93772.1	chromosome	ZydgA	99.8	502	1	0	1	502	1	502	0	1016	[S]	COG5339	Uncharacterized protein conserved in bacteria
uidB	AIF93774.1	chromosome	ZuidB	100	457	0	0	1	457	1	457	0	922	[G]	COG2211	Na+/melibiose symporter and related transporters
uidA	AIF93775.1	chromosome	ZuidAm	99.83	604	1	0	1	604	1	604	0	1262	[G]	COG3250	Beta-galactosidase/beta-glucuronidase
uidR	AIF93776.1	chromosome	uidR	100	196	0	0	1	196	1	196	1e-143	404	[K]	COG1309	Transcriptional regulator
hdhA	AIF93777.1	chromosome	hdhA	100	255	0	0	1	255	1	255	0	521	[IQR]	COG1028	Dehydrogenases with different specificities (related to short-chain alcohol dehydrogenases)
malI	AIF93778.1	chromosome	ZmalI	99.71	342	1	0	1	342	1	342	0	696	[K]	COG1609	Transcriptional regulators
malX	AIF93779.1	chromosome	ZmalX_1	100	450	0	0	1	450	1	450	0	903	[G]	COG1263	Phosphotransferase system IIC components, glucose/maltose/N-acetylglucosamine-specific
malY	AIF93780.1	chromosome	ZmalY	100	390	0	0	1	390	1	390	0	815	[E]	COG1168	Bifunctional PLP-dependent enzyme with beta-cystathionase and maltose regulon repressor activities
add	AIF93781.1	chromosome	Zadd	100	333	0	0	1	333	1	333	0	681	[F]	COG1816	Adenosine deaminase
ydgJ	AIF93782.1	chromosome	Z2629	99.71	346	1	0	1	346	14	359	0	709	[R]	COG0673	Predicted dehydrogenases and related proteins
rsxA	AIF93786.1	chromosome	ydgL	100	193	0	0	1	193	1	193	4e-133	377	[C]	COG4657	Predicted NADH:ubiquinone oxidoreductase, subunit RnfA
rsxB	AIF93787.1	chromosome	ECs2337	100	192	0	0	1	192	1	192	4e-139	392	[C]	COG2878	Predicted NADH:ubiquinone oxidoreductase, subunit RnfB
rsxC	AIF93788.1	chromosome	ECs2338	99.87	772	1	0	1	772	1	772	0	1546	[C]	COG4656	Predicted NADH:ubiquinone oxidoreductase, subunit RnfC
yegU	AIF94459.1	chromosome	Z3262	100	334	0	0	1	334	1	334	0	681	[O]	COG1397	ADP-ribosylglycohydrolase
yegV	AIF94460.1	chromosome	Z3263	100	321	0	0	1	321	1	321	0	649	[G]	COG0524	Sugar kinases, ribokinase family
yegW	AIF94461.1	chromosome	yegW	100	248	0	0	1	248	1	248	0	511	[K]	COG2188	Transcriptional regulators
yegX	AIF94462.1	chromosome	ZyegX	100	272	0	0	1	272	4	275	0	568	[M]	COG3757	Lyzozyme M1 (1,4-beta-N-acetylmuramidase)
thiD	AIF94463.1	chromosome	ZthiD	100	266	0	0	1	266	1	266	0	545	[H]	COG0351	Hydroxymethylpyrimidine/phosphomethylpyrimidine kinase
thiM	AIF94464.1	chromosome	ECs2907	100	262	0	0	1	262	1	262	0	534	[H]	COG2145	Hydroxyethylthiazole kinase, sugar kinase family
rcnR	AIF94468.1	chromosome	yohL	100	90	0	0	1	90	1	90	1e-58	179	[S]	COG1937	Uncharacterized protein conserved in bacteria
yohM	AIF94469.1	chromosome	ZyohM	98.95	285	1	1	1	285	1	283	1e-176	495	[R]	COG2215	ABC-type uncharacterized transport system, permease component
yohN	AIF94470.1	chromosome	Z3275	100	112	0	0	1	112	61	172	7e-79	234	[S]	COG5455	Predicted integral membrane protein
yehB	AIF94472.1	chromosome	ZyehB	100	826	0	0	1	826	1	826	0	1718	[NU]	COG3188	P pilus assembly protein, porin PapC
yehC	AIF94473.1	chromosome	ZyehC	99.17	240	2	0	1	240	1	240	5e-173	481	[NU]	COG3121	P pilus assembly protein, chaperone PapD
yehD	AIF94474.1	chromosome	ZyehD	100	180	0	0	1	180	1	180	3e-126	358	[NU]	COG3539	P pilus assembly protein, pilin FimA
mrp	AIF94476.1	chromosome	mrp	100	369	0	0	1	369	11	379	0	761	[D]	COG0489	ATPases involved in chromosome partitioning
metG	AIF94477.1	chromosome	ZmetG_1	100	567	0	0	1	567	1	567	0	1194	[J]	COG0143	Methionyl-tRNA synthetase
yehL	AIF94486.1	chromosome	ZyehL	100	384	0	0	1	384	1	384	0	793	[R]	COG0714	MoxR-like ATPases
yehQ	AIF94490.1	chromosome	ECs2931	100	667	0	0	1	667	1	667	0	1355	[L]	COG2801	Transposase and inactivated derivatives
yehR	AIF94491.1	chromosome	yehR	100	153	0	0	1	153	5	157	4e-105	302	[S]	COG4808	Uncharacterized protein conserved in bacteria
SS17_2935	AIF94492.1	chromosome	ZyehS	100	156	0	0	1	156	1	156	4e-112	320	[S]	COG4807	Uncharacterized protein conserved in bacteria
yehT	AIF94493.1	chromosome	yehT	100	239	0	0	1	239	6	244	5e-175	487	[KT]	COG3279	Response regulator of the LytR/AlgR family
yehU	AIF94494.1	chromosome	ZyehU	100	561	0	0	1	561	1	561	0	1156	[T]	COG3275	Putative regulator of cell autolysis
SS17_2942	AIF94499.1	chromosome	ECs2942	99.5	199	1	0	1	199	1	199	9e-145	407	[M]	COG3637	Opacity protein and related surface antigens
SS17_2943	AIF94500.1	chromosome	ECs1806	94.91	1158	58	1	1	1157	1	1158	0	2278	[S]	COG4733	Phage-related protein, tail component
SS17_2945	AIF94502.1	chromosome	ECs2946_2	100	144	0	0	68	211	1	144	1e-104	303	[M]	COG0791	Cell wall-associated hydrolases (invasion-associated proteins)
SS17_2946	AIF94503.1	chromosome	Z3082	100	232	0	0	1	232	1	232	1e-173	483	[S]	COG4672	Phage-related protein
SS17_2947	AIF94504.1	chromosome	Z3083	100	109	0	0	1	109	1	109	2e-77	229	[S]	COG4718	Phage-related protein
SS17_2948	AIF94505.1	chromosome	ECs2949	100	881	0	0	1	881	1	881	0	1762	[S]	COG5281	Phage-related minor tail protein
SS17_2951	AIF94508.1	chromosome	Z3087	100	250	0	0	1	250	1	250	1e-178	497	[N]	COG5492	Bacterial surface proteins containing Ig-like domains
SS17_2955	AIF94512.1	chromosome	Z3091	100	108	0	0	1	108	1	108	1e-68	206	[S]	COG5471	Uncharacterized conserved protein
SS17_2958	AIF94515.1	chromosome	ECs2963	99.86	707	1	0	1	707	1	707	0	1449	[R]	COG5525	Bacteriophage tail assembly protein
SS17_2961	AIF94518.1	chromosome	Z1796	96.61	177	6	0	1	177	1	177	2e-124	353	[R]	COG3772	Phage-related lysozyme (muraminidase)
SS17_2966	AIF94523.1	chromosome	Z3342	97.99	648	13	0	1	648	1	648	0	1315	[L]	COG2801	Transposase and inactivated derivatives
rusA	AIF94526.1	chromosome	rus	100	120	0	0	1	120	1	120	2e-86	252	[L]	COG4570	Holliday junction resolvase
SS17_2976	AIF94530.1	chromosome	ybcL	99.45	183	1	0	1	183	1	183	1e-132	375	[R]	COG1881	Phospholipid-binding protein
SS17_2977	AIF94531.1	chromosome	ybcK	100	508	0	0	1	508	1	508	0	1046	[L]	COG1961	Site-specific recombinases, DNA invertase Pin homologs
emrE	AIF94532.1	chromosome	Z1870	98.18	110	2	0	1	110	1	110	2e-72	216	[P]	COG2076	Membrane transporters of cations and cationic drugs
SS17_2981	AIF94535.1	chromosome	Z5879	100	107	0	0	1	107	1	107	7e-75	222	[L]	COG2963	Transposase and inactivated derivatives
SS17_2986	AIF94540.1	chromosome	XF2126	33.33	60	38	1	5	64	7	64	4e-06	42.7	[S]	COG4197	Uncharacterized protein conserved in bacteria, prophage-related
SS17_2987	AIF94541.1	chromosome	STM0898	40.77	233	132	4	1	229	1	231	7e-49	164	[K]	COG2932	Predicted transcriptional regulator
SS17_2989	AIF94543.1	chromosome	BMEI1226_2	34.71	121	76	2	5	122	1	121	6e-16	72.4	[S]	COG4933	Uncharacterized conserved protein
SS17_2996	AIF94550.1	chromosome	ECs3006	100	73	0	0	1	73	1	73	4e-47	149	[T]	COG1734	DnaK suppressor protein
yehV	AIF94558.1	chromosome	ZyehV	100	215	0	0	1	215	1	215	3e-156	437	[K]	COG0789	Predicted transcriptional regulators
yehW	AIF94559.1	chromosome	ZyehW	100	243	0	0	1	243	1	243	2e-166	465	[E]	COG1174	ABC-type proline/glycine betaine transport systems, permease component
yehX	AIF94560.1	chromosome	ZyehX	100	308	0	0	1	308	1	308	0	622	[E]	COG1125	ABC-type proline/glycine betaine transport systems, ATPase components
yehY	AIF94561.1	chromosome	ECs3017	100	385	0	0	1	385	1	385	0	744	[E]	COG1174	ABC-type proline/glycine betaine transport systems, permease component
yehZ	AIF94562.1	chromosome	ZyehZ	100	305	0	0	1	305	1	305	0	613	[M]	COG1732	Periplasmic glycine betaine/choline-binding (lipo)protein of an ABC-type transport system (osmoprotectant binding protein)
bglX	AIF94563.1	chromosome	ECs3019	100	765	0	0	1	765	1	765	0	1573	[G]	COG1472	Beta-glucosidase-related glycosidases
dld	AIF94564.1	chromosome	Zdld	100	571	0	0	1	571	1	571	0	1191	[C]	COG0277	FAD/FMN-containing dehydrogenases
pbpG	AIF94565.1	chromosome	ZpbpG	100	313	0	0	1	313	1	313	0	644	[M]	COG1686	D-alanyl-D-alanine carboxypeptidase
yohD	AIF94567.1	chromosome	ZyohD	100	204	0	0	1	204	1	204	5e-146	410	[S]	COG0586	Uncharacterized membrane-associated protein
yohG	AIF94569.1	chromosome	ECs3025	100	478	0	0	1	478	28	505	0	974	[MU]	COG1538	Outer membrane protein
dusC	AIF94571.1	chromosome	ECs3026	100	316	0	0	1	316	1	316	0	649	[J]	COG0042	tRNA-dihydrouridine synthase
SS17_3018	AIF94572.1	chromosome	Z3390	100	397	0	0	1	397	1	397	0	817	[HC]	COG0654	2-polyprenyl-6-methoxyphenol hydroxylase and related FAD-dependent oxidoreductases
maiA	AIF94573.1	chromosome	Z3391	100	214	0	0	1	214	2	215	8e-159	443	[O]	COG0625	Glutathione S-transferase
SS17_3020	AIF94574.1	chromosome	Z3392	100	233	0	0	1	233	1	233	3e-173	482	[Q]	COG0179	2-keto-4-pentenoate hydratase/2-oxohepta-3-ene-1,7-dioic acid hydratase (catechol pathway)
gtdA	AIF94575.1	chromosome	Z3393	100	342	0	0	1	342	1	342	0	711	[Q]	COG3435	Gentisate 1,2-dioxygenase
SS17_3022	AIF94576.1	chromosome	ECs3031	99.78	452	1	0	1	452	1	452	0	890	[GEPR]	COG0477	Permeases of the major facilitator superfamily
SS17_3023	AIF94577.1	chromosome	Z3395	100	302	0	0	1	302	17	318	0	619	[K]	COG0583	Transcriptional regulator
yohJ	AIF94578.1	chromosome	ZyohJ	100	132	0	0	1	132	1	132	2e-89	261	[R]	COG1380	Putative effector of murein hydrolase LrgA
yohK	AIF94579.1	chromosome	ZyohK	100	231	0	0	1	231	1	231	2e-163	456	[M]	COG1346	Putative effector of murein hydrolase
cdd	AIF94580.1	chromosome	ECs3035	100	294	0	0	1	294	1	294	0	603	[F]	COG0295	Cytidine deaminase
sanA	AIF94581.1	chromosome	sanA	100	239	0	0	1	239	1	239	9e-177	491	[S]	COG2949	Uncharacterized membrane protein
yeiT	AIF94583.1	chromosome	Z3401	100	412	0	0	1	412	1	412	0	847	[ER]	COG0493	NADPH-dependent glutamate synthase beta chain and related oxidoreductases
yeiA	AIF94584.1	chromosome	ZyeiA_1	100	326	0	0	1	326	3	328	0	676	[F]	COG0167	Dihydroorotate dehydrogenase
mglC	AIF94585.1	chromosome	ECs3040	100	336	0	0	1	336	1	336	0	649	[G]	COG4211	ABC-type glucose/galactose transport system, permease component
mglA	AIF94586.1	chromosome	ECs3041	99.8	506	1	0	1	506	1	506	0	1036	[G]	COG1129	ABC-type sugar transport system, ATPase component
mglB	AIF94587.1	chromosome	ZmglB	100	332	0	0	1	332	1	332	0	667	[G]	COG1879	ABC-type sugar transport system, periplasmic component
galS	AIF94588.1	chromosome	ZgalS	100	346	0	0	1	346	1	346	0	714	[K]	COG1609	Transcriptional regulators
yeiB	AIF94589.1	chromosome	Z3408	99.74	385	1	0	1	385	44	428	0	758	[S]	COG2311	Predicted membrane protein
folE	AIF94590.1	chromosome	folE	100	222	0	0	1	222	1	222	5e-165	460	[H]	COG0302	GTP cyclohydrolase I
yeiG	AIF94591.1	chromosome	ZyeiG	100	278	0	0	1	278	1	278	0	585	[R]	COG0627	Predicted esterase
cirA	AIF94592.1	chromosome	ECs3047	100	659	0	0	1	659	1	659	0	1358	[P]	COG4771	Outer membrane receptor for ferrienterochelin and colicins
lysP	AIF94593.1	chromosome	ECs3048	100	489	0	0	1	489	1	489	0	982	[E]	COG0833	Amino acid transporters
yeiE	AIF94594.1	chromosome	yeiE	100	293	0	0	1	293	1	293	0	596	[K]	COG0583	Transcriptional regulator
yeiH	AIF94595.1	chromosome	yeiH	100	349	0	0	1	349	1	349	0	689	[S]	COG2855	Predicted membrane protein
nfo	AIF94596.1	chromosome	nfo	100	285	0	0	1	285	1	285	0	593	[L]	COG0648	Endonuclease IV
yeiI	AIF94597.1	chromosome	ZyeiI_2	100	309	0	0	54	362	1	309	0	640	[G]	COG0524	Sugar kinases, ribokinase family
yeiJ	AIF94598.1	chromosome	ECs3053	100	416	0	0	1	416	1	416	0	812	[F]	COG1972	Nucleoside permease
rihB	AIF94599.1	chromosome	ZyeiK	100	313	0	0	1	313	1	313	0	643	[F]	COG1957	Inosine-uridine nucleoside N-ribohydrolase
nsr	AIF94600.1	chromosome	yeiL	100	219	0	0	14	232	1	219	8e-164	457	[T]	COG0664	cAMP-binding proteins - catabolite gene activator and regulatory subunit of cAMP-dependent protein kinases
yeiM	AIF94601.1	chromosome	ZyeiM	100	416	0	0	1	416	1	416	0	808	[F]	COG1972	Nucleoside permease
yeiN	AIF94602.1	chromosome	ZyeiN	100	312	0	0	1	312	1	312	0	629	[Q]	COG2313	Uncharacterized enzyme involved in pigment biosynthesis
fruA	AIF94604.1	chromosome	ECs3059_3	100	338	0	0	226	563	1	338	0	654	[G]	COG1299	Phosphotransferase system, fructose-specific IIC component
fruK	AIF94605.1	chromosome	fruK	100	312	0	0	1	312	1	312	0	637	[G]	COG1105	Fructose-1-phosphate kinase and related fructose-6-phosphate kinase (PfkB)
fruB	AIF94606.1	chromosome	fruB_1	100	286	0	0	1	286	1	286	0	566	[G]	COG4668	Mannitol/fructose-specific phosphotransferase system, IIA domain
yeiO	AIF94608.1	chromosome	ZyeiO	100	393	0	0	1	393	1	393	0	792	[GEPR]	COG0477	Permeases of the major facilitator superfamily
yeiW	AIF94609.1	chromosome	YPO1286	66.67	84	28	0	45	128	1	84	2e-35	121	[R]	COG0727	Predicted Fe-S-cluster oxidoreductase
yeiP	AIF94610.1	chromosome	ZyeiP	100	190	0	0	1	190	86	275	4e-137	390	[J]	COG0231	Translation elongation factor P (EF-P)/translation initiation factor 5A (eIF-5A)
yeiQ	AIF94611.1	chromosome	ZyeiQ	100	488	0	0	1	488	1	488	0	1009	[G]	COG0246	Mannitol-1-phosphate/altronate dehydrogenases
yeiR	AIF94612.1	chromosome	ZyeiR	100	328	0	0	1	328	1	328	0	664	[R]	COG0523	Putative GTPases (G3E family)
yeiU	AIF94613.1	chromosome	yeiU	100	237	0	0	1	237	13	249	4e-170	474	[I]	COG0671	Membrane-associated phospholipid phosphatase
spr	AIF94614.1	chromosome	spr	100	188	0	0	1	188	1	188	1e-138	390	[M]	COG0791	Cell wall-associated hydrolases (invasion-associated proteins)
yejA	AIF94616.1	chromosome	ECs3069	100	604	0	0	1	604	3	606	0	1241	[E]	COG4166	ABC-type oligopeptide transport system, periplasmic component
yejB	AIF94617.1	chromosome	yejB	100	364	0	0	1	364	1	364	0	724	[R]	COG4174	ABC-type uncharacterized transport system, permease component
yejE	AIF94618.1	chromosome	ECs3071	100	341	0	0	1	341	1	341	0	681	[R]	COG4239	ABC-type uncharacterized transport system, permease component
yejF	AIF94619.1	chromosome	ECs3072	100	529	0	0	1	529	1	529	0	1062	[R]	COG4172	ABC-type uncharacterized transport system, duplicated ATPase component
bcr	AIF94621.1	chromosome	Zbcr	100	396	0	0	1	396	1	396	0	788	[GEPR]	COG0477	Permeases of the major facilitator superfamily
rsuA	AIF94622.1	chromosome	rsuA	100	231	0	0	1	231	1	231	4e-172	479	[J]	COG1187	16S rRNA uridine-516 pseudouridylate synthase and related pseudouridylate synthases
yejH	AIF94623.1	chromosome	ECs3076_1	100	358	0	0	1	358	1	358	0	729	[KL]	COG1061	DNA or RNA helicases of superfamily II
rplY	AIF94624.1	chromosome	ZrplY	100	94	0	0	1	94	1	94	1e-63	192	[J]	COG1825	Ribosomal protein L25 (general stress protein Ctc)
yejK	AIF94625.1	chromosome	ZyejK	100	335	0	0	1	335	1	335	0	686	[R]	COG3081	Nucleoid-associated protein
[truncated: 1,879 more rows]
