# Supplementary material for: Comparative Analysis of Super-Shedder Strains of Escherichia coli O157:H7 Reveals Distinctive Genomic Features and a Strongly Aggregative Adherent Phenotype on Bovine Rectoanal Junction Squamous Epithelial Cells
Source: PLoS One. 2015 Feb 9;10(2):e0116743. doi: 10.1371/journal.pone.0116743 (PMC4321836; doi:10.1371/journal.pone.0116743)
Supplement: S4 Table — Table adapted from Stanton, et al. 2014. (XLSX) [file pone.0116743.s006.xlsx]

## Sheet: With SS17
Strain	Lineage	stx1	stx2a (wrbA)	stx2a (argW)	stx2c	LI-US-8	LI-DS-17	LI-US-9	LI-DS-11	LI-DS-18	LI-DS-1	LI-DS-7	LI-US-16	LI-DS-10	LI-DS-19	LI-DS-5	LI-DS-15	LI-DS-6	LI-US-13	LI-DS-14	LI/II-DS-15	LI/II-DS-4	LI/II-DS-7	LI/II-DS-10	LI/II-DS-12	LI/II-DS-13	LI/II-DS-16	LI/II-DS-18	LI/II-DS-3	LII-DS-11	LII-DS-3	LII-DS-2	LII-DS-8	LII-US-1	LII-DS-10	LII-DS-6	LII-DS-9
EDL933	I
Sakai	I
EC869	II
FRIK 966	II
EC4115	I/II
EC4206	I/II
SS17	I/II
