# Supplementary material for: Comparative Analysis of Super-Shedder Strains of Escherichia coli O157:H7 Reveals Distinctive Genomic Features and a Strongly Aggregative Adherent Phenotype on Bovine Rectoanal Junction Squamous Epithelial Cells
Source: PLoS One. 2015 Feb 9;10(2):e0116743. doi: 10.1371/journal.pone.0116743 (PMC4321836; doi:10.1371/journal.pone.0116743)
Supplement: S5 Table — (XLSX) [file pone.0116743.s007.xlsx]

## Sheet: SS17 vs Sakai
ContigID	ContigPos	RefPos	Type	RefBase	CalledBase	Genotype	Impact	Homopolymer	SNPPER	Pnotref	Qcall	FeatureType	FeatureName	FeatureDescription	FeatureNote	FeatureSynonyms	DNAChange	AminoAcidChange	Depth	ACnt	CCnt	GCnt	TCnt	Deletion	keyid
NC_002695	0	15329	Indel	C	-	Variant			100	100	60	Intergenic	ECs0015,ECs0016,convergently transcribed	ECs0015,-,14,downstream,molecular chaperone DnaJ,ECs0016,-,90,downstream,Gef protein					24	0	0	0	0	24	NC_00269515329C-
NC_002695	0	52133	Indel	G	-	Variant	Frameshift	Homopolymer	100	100	60	CDS	VBIEscCol129985_0148	glutathione-regulated potassium-efflux system ancillary protein KefF	Required for full activity of KefC, a potassium-proton antiporter			G158fs	26	0	0	0	0	26	NC_00269552133G-
NC_002695	0	62309	Indel	C	-	Variant		Homopolymer	96	98.1	17.21	Intergenic	ECs0059,ECs0060,divergently transcribed	ECs0059,-,225,upstream,organic solvent tolerance protein,ECs0060,djlA,30,upstream,Dna-J like membrane chaperone protein					25	0	0	0	0	24	NC_00269562309C-
NC_002695	0	74916	Indel	A	-	Variant		Homopolymer	100	100	60	Intergenic	ECs0067,ECs0068,divergently transcribed	ECs0067,-,22,upstream,ribulokinase,ECs0068,-,317,upstream,AraC family transcriptional regulator					25	0	0	0	0	25	NC_00269574916A-
NC_002695	0	92498	Indel	G	-	Variant		Homopolymer	100	100	60	Intergenic	ECs0082,ECs0084,tandemly transcribed	ECs0082,ilvH,45,downstream,acetolactate synthase 3 regulatory subunit,ECs0084,-,135,upstream,DNA-binding transcriptional regulator FruR					25	0	0	0	0	25	NC_00269592498G-
NC_002695	0	187872	Indel	G	-	Variant		Homopolymer	100	100	60	Intergenic	ECs0166,ECs0167,convergently transcribed	ECs0166,-,53,downstream,carbohydrate diacid transcriptional activator CdaR,ECs0167,-,36,downstream,hypothetical protein					25	0	0	0	0	25	NC_002695187872G-
NC_002695	0	229992	Indel	C	-	Variant		Homopolymer	80	97	15.11	rRNA	VBIEscCol129985_r004	23S ribosomal RNA					5	0	0	0	0	4	NC_002695229992C-
NC_002695	0	231733	Indel	G	-	Variant		Homopolymer	66.7	94	11.93	rRNA	VBIEscCol129985_r004	23S ribosomal RNA					18	0	0	0	0	12	NC_002695231733G-
NC_002695	0	232365	Indel	G	-	Variant			92	100	19.73	Intergenic	ECs5371,ECs0203,tandemly transcribed	ECs5371,aspU,32,downstream,tRNA-Asp,ECs0203,dkgB,131,upstream,2,5-diketo-D-gluconate reductase B					25	0	0	0	2	23	NC_002695232365G-
NC_002695	0	248904	Indel	G	-	Variant		Homopolymer	100	100	60	Intergenic	ECs0218,ECs0220,tandemly transcribed	ECs0218,-,399,upstream,IcmF-like protein,ECs0220,-,65,downstream,hypothetical protein					25	0	0	0	0	25	NC_002695248904G-
NC_002695	0	275720	Indel	A	-	Variant		Homopolymer	95.8	98.4	17.91	Intergenic	ECs0243,ECs0244,tandemly transcribed	ECs0243,-,15,downstream,hypothetical protein,ECs0244,-,33,upstream,hypothetical protein					24	0	0	0	0	23	NC_002695275720A-
NC_002695	0	301464	Indel	-	C	Variant			100	100	60	Intergenic	ECs0272,ECs0274,tandemly transcribed	ECs0272,-,282,upstream,transcription antitermination protein,ECs0274,-,475,downstream,hypothetical protein	similar to N-terminal part of hypothetical proteins HP1334 [Helicobacter pylori (strain 26695)] gi|7464516|pir||F64686, hypothetical protein [Neisseria meningitidis] gi|6900422|e				2	0	2	0	0	0	NC_002695301464-C
NC_002695	0	310109	Indel	G	-	Variant		Homopolymer	96	98.1	17.21	Intergenic	ECs0287,ECs0289,tandemly transcribed	ECs0287,-,266,downstream,transcriptional regulator,ECs0289,-,697,upstream,integrase	similar to C-terminal parts of hypothetical proteins e.g. [Escherichia coli insertion sequence IS2] gi|140808|sp|P19777|YI22_ECOLI; may be disrupted				25	0	0	0	0	24	NC_002695310109G-
NC_002695	0	315536	Indel	G	-	Variant		Homopolymer	100	100	60	Intergenic	ECs0295,ECs0296,convergently transcribed	ECs0295,-,269,downstream,hypothetical protein,ECs0296,-,141,downstream,Ogr family transcription activator					24	0	0	0	0	24	NC_002695315536G-
NC_002695	0	317454	Indel	A	-	Variant		Homopolymer	100	100	60	Intergenic	ECs0298,ECs5374,divergently transcribed	ECs0298,-,199,upstream,head size determination protein,ECs5374,-,204,upstream,hypothetical protein					25	0	0	0	0	25	NC_002695317454A-
NC_002695	0	349815	Indel	C	-	Variant			100	100	60	Intergenic	ECs0331,ECs0332,tandemly transcribed	ECs0331,-,100,upstream,NADH-dependent flavin oxidoreductase,ECs0332,-,135,downstream,hypothetical protein					3	0	0	0	0	3	NC_002695349815C-
NC_002695	0	349824	Indel	G	-	Variant			100	100	60	Intergenic	ECs0331,ECs0332,tandemly transcribed	ECs0331,-,109,upstream,NADH-dependent flavin oxidoreductase,ECs0332,-,126,downstream,hypothetical protein					3	0	0	0	0	3	NC_002695349824G-
NC_002695	0	353839	Indel	G	-	Variant			100	100	60	Intergenic	ECs0335,ECs0336,divergently transcribed	ECs0335,-,474,upstream,oxidoreductase,ECs0336,-,92,upstream,invasin					25	0	0	0	0	25	NC_002695353839G-
NC_002695	0	360297	Indel	T	-	Variant		Homopolymer	100	100	60	Intergenic	ECs0338,ECs0340,convergently transcribed	ECs0338,-,17,downstream,reductase,ECs0340,-,143,downstream,hypothetical protein					25	0	0	0	0	25	NC_002695360297T-
NC_002695	0	367301	Indel	C	-	Variant			100	100	60	Intergenic	ECs0346,ECs0348,convergently transcribed	ECs0346,-,134,downstream,hypothetical protein,ECs0348,-,361,downstream,hypothetical protein	similar to B0309_ECOLI gi|1786500 (conserved in Escherichia coli K-12)				25	0	0	0	0	25	NC_002695367301C-
NC_002695	0	372674	Indel	T	-	Variant		Homopolymer	100	100	60	Intergenic	ECs0353,ECs5376,divergently transcribed	ECs0353,-,1403,upstream,hypothetical protein,ECs5376,-,296,upstream,hypothetical protein					30	0	0	0	0	30	NC_002695372674T-
NC_002695	0	372749	Indel	-	T	Variant		Homopolymer	100	100	60	Intergenic	ECs0353,ECs5376,divergently transcribed	ECs0353,-,1478,upstream,hypothetical protein,ECs5376,-,221,upstream,hypothetical protein					24	0	0	0	24	0	NC_002695372749-T
NC_002695	0	396068	Indel	C	-	Variant		Homopolymer	96	98.1	17.21	Intergenic	ECs0374,ECs0375,tandemly transcribed	ECs0374,-,25,downstream,sugar-binding protein,ECs0375,-,24,upstream,ABC transporter ATP-binding protein					25	0	0	0	0	24	NC_002695396068C-
NC_002695	0	411038	Indel	C	-	Variant			100	100	60	Intergenic	ECs0388,ECs0389,tandemly transcribed	ECs0388,prpE,31,downstream,propionyl-CoA synthetase,ECs0389,codB,863,upstream,cytosine permease					18	0	0	0	0	18	NC_002695411038C-
NC_002695	0	438019	Indel	G	-	Variant		Homopolymer	100	100	60	Intergenic	ECs0412,ECs0413,tandemly transcribed	ECs0412,-,19,upstream,regulator protein FrmR,ECs0413,fbpC,120,downstream,ferric transporter ATP-binding protein					24	0	0	0	0	24	NC_002695438019G-
NC_002695	0	502944	Indel	-	G	Variant	Frameshift		100	100	60	CDS	VBIEscCol129985_0572	hypothetical protein				I56fs	25	0	0	25	0	0	NC_002695502944-G
NC_002695	0	502954	Indel	G	-	Variant	Frameshift		100	100	60	CDS	VBIEscCol129985_0572	hypothetical protein				A52fs	25	0	0	0	0	25	NC_002695502954G-
NC_002695	0	530445	Indel	A	-	Variant		Homopolymer	100	100	60	Intergenic	ECs0496,ECs0497,tandemly transcribed	ECs0496,-,85,downstream,hypothetical protein,ECs0497,-,21,upstream,hypothetical protein					12	0	0	0	0	12	NC_002695530445A-
NC_002695	0	542046	Indel	G	-	Variant		Homopolymer	100	100	60	Intergenic	ECs0507,ECs5378,tandemly transcribed	ECs0507,-,32,downstream,glycoprotein/polysaccharide metabolism,ECs5378,ffs,467,upstream,N/A					25	0	0	0	0	25	NC_002695542046G-
NC_002695	0	542617	Indel	G	-	Variant			100	100	60	Intergenic	ECs0508,ECs0509,divergently transcribed	ECs0508,-,181,upstream,hypothetical protein,ECs0509,-,120,upstream,hypothetical protein					25	0	0	0	0	25	NC_002695542617G-
NC_002695	0	581150	Indel	G	-	Variant	Frameshift		100	100	60	CDS	VBIEscCol129985_0647	outer membrane transport protein	similar to outer membrane transport proteins e.g. CyaE protein [Bordetella pertussis] gi|117799|sp|P11092|CYAE_BORPE			G419fs	24	0	0	0	0	24	NC_002695581150G-
NC_002695	0	600714	Indel	-	C	Variant	Frameshift		100	100	60	CDS	VBIEscCol129985_0649	hypothetical protein	similar to hypothetical protein [Synechocystis sp. strain PCC 6803] gi|7469433|pir||S76109; , similar to RTX protein [Aeromonas salmonicida] gi|6752871|gb|AAF27914.1|AF218037_1			V4923fs	23	0	23	0	0	0	NC_002695600714-C
NC_002695	0	600719	Indel	-	G	Variant	Frameshift	Homopolymer	100	100	60	CDS	VBIEscCol129985_0649	hypothetical protein	similar to hypothetical protein [Synechocystis sp. strain PCC 6803] gi|7469433|pir||S76109; , similar to RTX protein [Aeromonas salmonicida] gi|6752871|gb|AAF27914.1|AF218037_1			V4925fs	23	0	0	23	0	0	NC_002695600719-G
NC_002695	0	600727	Indel	-	A	Variant	Frameshift	Homopolymer	100	100	60	CDS	VBIEscCol129985_0649	hypothetical protein	similar to hypothetical protein [Synechocystis sp. strain PCC 6803] gi|7469433|pir||S76109; , similar to RTX protein [Aeromonas salmonicida] gi|6752871|gb|AAF27914.1|AF218037_1			Q4928fs	23	23	0	0	0	0	NC_002695600727-A
NC_002695	0	668027	Indel	T	-	Variant		Homopolymer	100	100	60	Intergenic	ECs0603,ECs0605,tandemly transcribed	ECs0603,-,493,upstream,Rhs core protein,ECs0605,-,101,downstream,Rhs core protein with extension					8	0	0	0	0	8	NC_002695668027T-
NC_002695	0	685929	Indel	T	-	Variant		Homopolymer	100	100	60	Intergenic	ECs0614,ECs0615,convergently transcribed	ECs0614,-,65,downstream,phenylalanine transporter,ECs0615,-,3,downstream,transport					25	0	0	0	0	25	NC_002695685929T-
NC_002695	0	694292	Indel	G	-	Variant			100	100	60	Intergenic	ECs0623,ECs0624,divergently transcribed	ECs0623,-,142,upstream,outer membrane receptor FepA,ECs0624,-,179,upstream,enterobactin/ferric enterobactin esterase					25	0	0	0	0	25	NC_002695694292G-
NC_002695	0	724434	Indel	-	T	Variant	Frameshift	Homopolymer	100	100	60	CDS	VBIEscCol129985_0758	oxidoreductase	similar to YBDR_ECOLI gi|1786825 (conserved in Escherichia coli K-12)			M331fs	25	0	0	0	25	0	NC_002695724434-T
NC_002695	0	724542	Indel	C	-	Variant	Frameshift		100	100	60	CDS	VBIEscCol129985_0758	oxidoreductase	similar to YBDR_ECOLI gi|1786825 (conserved in Escherichia coli K-12)			A367fs	25	0	0	0	0	25	NC_002695724542C-
NC_002695	0	733313	Indel	G	-	Variant		Homopolymer	96	98.1	17.21	Intergenic	ECs0657,ECs0658,divergently transcribed	ECs0657,-,103,upstream,citrate lyase synthetase,ECs0658,-,277,upstream,sensor-type protein					25	0	0	0	0	24	NC_002695733313G-
NC_002695	0	738896	Indel	G	-	Variant			100	100	60	Intergenic	ECs0662,ECs0663,convergently transcribed	ECs0662,cspE,40,downstream,cold shock protein CspE,ECs0663,ccrB,14,downstream,camphor resistance protein CrcB					29	0	0	0	0	29	NC_002695738896G-
NC_002695	0	738904	Indel	T	-	Variant		Homopolymer	100	100	60	Intergenic	ECs0662,ECs0663,convergently transcribed	ECs0662,cspE,48,downstream,cold shock protein CspE,ECs0663,ccrB,6,downstream,camphor resistance protein CrcB					28	0	0	0	0	28	NC_002695738904T-
NC_002695	0	759938	Indel	C	-	Variant	Frameshift		100	100	60	CDS	VBIEscCol129985_0797	hypothetical protein	similar to YBES_ECOLI gi|1786866 (conserved in Escherichia coli K-12)			A388fs	26	0	0	0	0	26	NC_002695759938C-
NC_002695	0	775154	Indel	G	-	Variant		Homopolymer	100	100	60	Intergenic	ECs0699,ECs0700,divergently transcribed	ECs0699,-,38,upstream,(dimethylallyl)adenosine tRNA methylthiotransferase,ECs0700,ubiF,108,upstream,2-octaprenyl-3-methyl-6-methoxy-1,4-benzoquinol hydroxylase					24	0	0	0	0	24	NC_002695775154G-
NC_002695	0	777039	Indel	C	-	Variant			100	100	60	tRNA	VBIEscCol129985_r015	tRNA-Gln	anticodon: UUG, Cove score 74.33				23	0	0	0	0	23	NC_002695777039C-
NC_002695	0	777217	Indel	A	-	Variant		Homopolymer	95.8	98.4	17.91	Intergenic	ECs5389,ECs5390,tandemly transcribed	ECs5389,leuW,8,upstream,tRNA-Leu,ECs5390,metT,3,downstream,tRNA-Met					24	0	0	0	0	23	NC_002695777217A-
NC_002695	0	790930	Indel	G	-	Variant			100	100	60	Intergenic	ECs0714,ECs0715,tandemly transcribed	ECs0714,fur,260,upstream,ferric uptake regulator,ECs0715,-,29,downstream,flavodoxin FldA					7	0	0	0	0	7	NC_002695790930G-
NC_002695	0	798869	Indel	A	-	Variant		Homopolymer	100	100	60	Intergenic	ECs0721,ECs0722,tandemly transcribed	ECs0721,-,76,upstream,ornithine decarboxylase,ECs0722,-,614,downstream,KdpE family transcriptional regulator					26	0	0	0	0	26	NC_002695798869A-
NC_002695	0	799090	Indel	C	-	Variant			100	100	60	Intergenic	ECs0721,ECs0722,tandemly transcribed	ECs0721,-,297,upstream,ornithine decarboxylase,ECs0722,-,393,downstream,KdpE family transcriptional regulator					25	0	0	0	0	25	NC_002695799090C-
NC_002695	0	807895	Indel	T	-	Variant			100	100	60	Intergenic	ECs0728,ECs0729,tandemly transcribed	ECs0728,-,128,downstream,hypothetical protein,ECs0729,-,114,upstream,protein RhsC					48	0	0	0	0	48	NC_002695807895T-
NC_002695	0	807898	Indel	A	-	Variant		Homopolymer	100	100	60	Intergenic	ECs0728,ECs0729,tandemly transcribed	ECs0728,-,131,downstream,hypothetical protein,ECs0729,-,111,upstream,protein RhsC					48	0	0	0	0	48	NC_002695807898A-
NC_002695	0	812228	Indel	T	-	Variant	No Start	Homopolymer	100	100	60	CDS	VBIEscCol129985_0846	c.4T>-				L1fs	47	0	0	0	0	47	NC_002695812228T-
NC_002695	0	813834	Indel	-	A	Variant		Homopolymer	100	100	60	Intergenic	ECs0730,ECs0731,tandemly transcribed	ECs0730,-,1059,downstream,hypothetical protein,ECs0731,-,591,upstream,H repeat-containing protein					25	25	0	0	0	0	NC_002695813834-A
NC_002695	0	823144	Indel	A	-	Variant	Frameshift	Homopolymer	100	100	60	CDS	VBIEscCol129985_0855	endonuclease VIII	5-formyluracil/5-hydroxymethyluracil DNA glycosylase; involved in base excision repair of DNA damaged by oxidation or by mutagenic agents; acts as DNA glycosylase that recognizes and removes damaged bases with a preference for oxidized pyrimidines; has apurinic/apyrimidinic lyase activity			K188fs	47	0	0	0	0	47	NC_002695823144A-
NC_002695	0	845490	Indel	C	-	Variant		Homopolymer	100	100	60	Intergenic	ECs0757,ECs0759,tandemly transcribed	ECs0757,-,107,upstream,fumarate hydratase,ECs0759,-,1442,downstream,hypothetical protein					25	0	0	0	0	25	NC_002695845490C-
NC_002695	0	845496	Indel	G	-	Variant	Frameshift	Homopolymer	100	100	60	CDS	VBIEscCol129985_0877	transporter	similar to glutamate/aspartate transport proteins (proton glutamate symport proteins) e.g. [Bacillus stearothermophilus] gi|121467|sp|P24943|GLTT_BACST; similar toC4-dicarboxylate transporter			P426fs	25	0	0	0	0	25	NC_002695845496G-
NC_002695	0	901805	Indel	-	G	Variant		Homopolymer	100	100	60	Intergenic	ECs0816,ECs0819,tandemly transcribed	ECs0816,-,865,downstream,hypothetical protein,ECs0819,-,216,upstream,endolysin					25	0	0	25	0	0	NC_002695901805-G
NC_002695	0	903235	Indel	C	-	Variant		Homopolymer	100	100	60	Intergenic	ECs0822,ECs0823,tandemly transcribed	ECs0822,-,113,downstream,hypothetical protein,ECs0823,-,294,upstream,hypothetical protein					29	0	0	0	0	29	NC_002695903235C-
NC_002695	0	903891	Indel	A	-	Variant	Frameshift	Homopolymer	100	100	60	CDS	VBIEscCol129985_0939	hypothetical protein				N32fs	29	0	0	0	0	29	NC_002695903891A-
NC_002695	0	926824	Indel	-	A	Variant			100	100	60	Intergenic	ECs0847,ECs0848,tandemly transcribed	ECs0847,-,170,downstream,hypothetical protein,ECs0848,-,658,upstream,hypothetical protein					16	16	0	0	0	0	NC_002695926824-A
NC_002695	0	926836	Indel	-	A	Variant			100	100	60	Intergenic	ECs0847,ECs0848,tandemly transcribed	ECs0847,-,182,downstream,hypothetical protein,ECs0848,-,646,upstream,hypothetical protein					17	17	0	0	0	0	NC_002695926836-A
NC_002695	0	926845	Indel	-	A	Variant			100	100	60	Intergenic	ECs0847,ECs0848,tandemly transcribed	ECs0847,-,191,downstream,hypothetical protein,ECs0848,-,637,upstream,hypothetical protein					16	16	0	0	0	0	NC_002695926845-A
NC_002695	0	950629	Indel	C	-	Variant	Frameshift	Homopolymer	100	100	60	CDS	VBIEscCol129985_0986	ABC transporter ATP-binding protein	similar to YBHF_ECOLI gi|1787012 (conserved in Escherichia coli K-12)			E240fs	24	0	0	0	0	24	NC_002695950629C-
NC_002695	0	952363	Indel	-	C	Variant	Frameshift	Homopolymer	100	100	60	CDS	VBIEscCol129985_0988	DNA-binding transcriptional regulator	similar to YBIH_ECOLI gi|1787014 (conserved in Escherichia coli K-12)			G217fs	23	0	23	0	0	0	NC_002695952363-C
NC_002695	0	952370	Indel	-	C	Variant	Frameshift		100	100	60	CDS	VBIEscCol129985_0988	DNA-binding transcriptional regulator	similar to YBIH_ECOLI gi|1787014 (conserved in Escherichia coli K-12)			I214fs	23	0	23	0	0	0	NC_002695952370-C
NC_002695	0	952371	Indel	-	G	Variant	Frameshift		100	100	60	CDS	VBIEscCol129985_0988	DNA-binding transcriptional regulator	similar to YBIH_ECOLI gi|1787014 (conserved in Escherichia coli K-12)			I214fs	23	0	0	23	0	0	NC_002695952371-G
NC_002695	0	962913	Indel	A	-	Variant			100	100	60	Intergenic	ECs0881,ECs0882,tandemly transcribed	ECs0881,-,17,upstream,hypothetical protein,ECs0882,-,59,downstream,hydroxylase					49	0	0	0	0	49	NC_002695962913A-
NC_002695	0	962914	Indel	T	-	Variant			100	100	60	Intergenic	ECs0881,ECs0882,tandemly transcribed	ECs0881,-,18,upstream,hypothetical protein,ECs0882,-,58,downstream,hydroxylase					49	0	0	0	0	49	NC_002695962914T-
NC_002695	0	970021	Indel	C	-	Variant			100	100	60	Intergenic	ECs0886,ECs0887,tandemly transcribed	ECs0886,-,90,upstream,hypothetical protein,ECs0887,glnQ,27,downstream,glutamine ABC transporter ATP-binding protein					23	0	0	0	0	23	NC_002695970021C-
NC_002695	0	986309	Indel	-	T	Variant	Frameshift		100	100	60	CDS	VBIEscCol129985_1016	c.530->T				G177fs	25	0	0	0	25	0	NC_002695986309-T
NC_002695	0	1025152	Indel	T	-	Variant		Homopolymer	100	100	60	Intergenic	ECs0939,ECs0940,tandemly transcribed	ECs0939,rumB,220,downstream,23S rRNA methyluridine methyltransferase,ECs0940,ulaA,60,upstream,PTS system ascorbate-specific transporter subunit IIC					15	0	0	0	0	15	NC_0026951025152T-
NC_002695	0	1025154	Indel	C	-	Variant			100	100	60	Intergenic	ECs0939,ECs0940,tandemly transcribed	ECs0939,rumB,222,downstream,23S rRNA methyluridine methyltransferase,ECs0940,ulaA,58,upstream,PTS system ascorbate-specific transporter subunit IIC					15	0	0	0	0	15	NC_0026951025154C-
NC_002695	0	1025268	Indel	-	T	Variant	Frameshift	Homopolymer	100	100	60	CDS	VBIEscCol129985_1058	PTS system ascorbate-specific transporter subunit IIC	membrane component; functions with enzymes IIB (sgaB; ulaB) and IIA (sgaA; ulaC) enzyme I and HPr for anaerobic utilization and uptake of L-ascorbate; sgaTBA are regulated by yifQ as well as Crp and Fnr			L19fs	2	0	0	0	2	0	NC_0026951025268-T
NC_002695	0	1044605	Indel	T	-	Variant	Frameshift		100	100	60	CDS	VBIEscCol129985_1075	hydroxylamine reductase	catalyzes the reduction of hydroxylamine to ammonia and water			N108fs	25	0	0	0	0	25	NC_0026951044605T-
NC_002695	0	1044610	Indel	-	A	Variant	Frameshift	Homopolymer	100	100	60	CDS	VBIEscCol129985_1075	hydroxylamine reductase	catalyzes the reduction of hydroxylamine to ammonia and water			D106fs	25	25	0	0	0	0	NC_0026951044610-A
NC_002695	0	1046318	Indel	G	-	Variant		Homopolymer	100	100	60	Intergenic	ECs0960,ECs0961,tandemly transcribed	ECs0960,-,349,upstream,surface protein,ECs0961,-,109,downstream,aquaporin Z					26	0	0	0	0	26	NC_0026951046318G-
NC_002695	0	1046405	Indel	G	-	Variant		Homopolymer	100	100	60	Intergenic	ECs0960,ECs0961,tandemly transcribed	ECs0960,-,436,upstream,surface protein,ECs0961,-,22,downstream,aquaporin Z					26	0	0	0	0	26	NC_0026951046405G-
NC_002695	0	1083905	Indel	-	T	Variant	Frameshift		100	100	60	CDS	VBIEscCol129985_1106	formate transporter	similar to FOCA_ECOLI gi|1787132 (conserved in Escherichia coli K-12)			L69fs	25	0	0	0	25	0	NC_0026951083905-T
NC_002695	0	1083917	Indel	C	-	Variant	Frameshift		100	100	60	CDS	VBIEscCol129985_1106	formate transporter	similar to FOCA_ECOLI gi|1787132 (conserved in Escherichia coli K-12)			G65fs	25	0	0	0	0	25	NC_0026951083917C-
NC_002695	0	1115317	Indel	A	-	Variant	Frameshift	Homopolymer	96	98.1	17.21	CDS	VBIEscCol129985_1132	c.37A>-				C12fs	25	0	0	0	0	24	NC_0026951115317A-
NC_002695	0	1129182	Indel	-	T	Variant	Frameshift	Homopolymer	100	100	60	CDS	VBIEscCol129985_1145	c.450->T				L150fs	25	0	0	0	25	0	NC_0026951129182-T
NC_002695	0	1133864	Indel	-	T	Variant	Frameshift	Homopolymer	100	100	60	CDS	VBIEscCol129985_1151	hypothetical protein	similar to chaperone YCBF_ECOLI gi|1787176			C139fs	24	0	0	0	24	0	NC_0026951133864-T
NC_002695	0	1148447	Indel	A	-	Variant		Homopolymer	100	100	60	Intergenic	ECs1040,ECs1041,convergently transcribed	ECs1040,-,39,downstream,hypothetical protein,ECs1041,-,37,downstream,outer membrane protein A					49	0	0	0	0	49	NC_0026951148447A-
NC_002695	0	1164513	Indel	A	-	Variant	Frameshift		69.2	94.7	12.5	CDS	VBIEscCol129985_1181	hypothetical protein				I188fs	26	0	0	0	0	18	NC_0026951164513A-
NC_002695	0	1164516	Indel	T	-	Variant	Frameshift	Homopolymer	69.2	94.7	12.5	CDS	VBIEscCol129985_1181	hypothetical protein				E187fs	26	0	0	0	0	18	NC_0026951164516T-
NC_002695	0	1164520	Indel	G	-	Variant	Frameshift		66.7	92.3	10.8	CDS	VBIEscCol129985_1181	hypothetical protein				P186fs	27	0	0	0	0	18	NC_0026951164520G-
NC_002695	0	1165711	Indel	-	A	Variant		Homopolymer	100	100	60	Intergenic	ECs1059,ECs5402,tandemly transcribed	ECs1059,-,166,upstream,cell division inhibition protein,ECs5402,dicF1,20,downstream,N/A					4	4	0	0	0	0	NC_0026951165711-A
NC_002695	0	1167374	Indel	A	-	Variant		Homopolymer	100	100	60	Intergenic	ECs1065,ECs1067,tandemly transcribed	ECs1065,-,197,upstream,hypothetical protein,ECs1067,-,81,downstream,hypothetical protein					25	0	0	0	0	25	NC_0026951167374A-
NC_002695	0	1168432	Indel	T	-	Variant		Homopolymer	100	100	60	Intergenic	ECs1069,ECs1070,divergently transcribed	ECs1069,-,70,upstream,regulatory protein,ECs1070,-,39,upstream,hypothetical protein					25	0	0	0	0	25	NC_0026951168432T-
NC_002695	0	1183908	Indel	G	-	Variant			100	100	60	Intergenic	ECs1091,ECs1093,tandemly transcribed	ECs1091,-,230,upstream,N/A,ECs1093,-,236,downstream,endopeptidase					33	0	0	0	0	33	NC_0026951183908G-
NC_002695	0	1189991	Indel	C	-	Variant	Frameshift	Homopolymer	100	100	60	CDS	VBIEscCol129985_1218	c.157C>-				L52fs	8	0	0	0	0	8	NC_0026951189991C-
NC_002695	0	1204674	Indel	-	G	Variant	Frameshift	Homopolymer	100	100	60	CDS	VBIEscCol129985_1234	host specificity protein	similar to host specificity proteins e.g. GpJ [Bacteriophage lambda] gi|138412|sp|P03749|VHSJ_LAMBD			R446fs	3	0	0	3	0	0	NC_0026951204674-G
NC_002695	0	1204740	Indel	-	C	Variant	Frameshift	Homopolymer	100	100	60	CDS	VBIEscCol129985_1234	host specificity protein	similar to host specificity proteins e.g. GpJ [Bacteriophage lambda] gi|138412|sp|P03749|VHSJ_LAMBD			S468fs	3	0	3	0	0	0	NC_0026951204740-C
NC_002695	0	1204806	Indel	-	T	Variant	Frameshift	Homopolymer	100	100	60	CDS	VBIEscCol129985_1234	host specificity protein	similar to host specificity proteins e.g. GpJ [Bacteriophage lambda] gi|138412|sp|P03749|VHSJ_LAMBD			M490fs	3	0	0	0	3	0	NC_0026951204806-T
NC_002695	0	1208438	Indel	G	-	Variant	Frameshift	Homopolymer	100	100	60	CDS	VBIEscCol129985_1236	tail fiber protein	similar to tail fiber proteins e.g. [Bacteriophage 933W] gi|4585436|gb|AAD25464.1|AF125520_59			G299fs	7	0	0	0	0	7	NC_0026951208438G-
NC_002695	0	1208455	Indel	G	-	Variant	Frameshift	Homopolymer	100	100	60	CDS	VBIEscCol129985_1236	tail fiber protein	similar to tail fiber proteins e.g. [Bacteriophage 933W] gi|4585436|gb|AAD25464.1|AF125520_59			G305fs	6	0	0	0	0	6	NC_0026951208455G-
NC_002695	0	1210312	Indel	G	-	Variant		Homopolymer	100	100	60	Intergenic	ECs1125,ECs1127,convergently transcribed	ECs1125,-,334,downstream,hypothetical protein,ECs1127,-,147,downstream,hypothetical protein					25	0	0	0	0	25	NC_0026951210312G-
NC_002695	0	1249165	Indel	C	-	Variant	Frameshift	Homopolymer	100	100	60	CDS	VBIEscCol129985_1282	hypothetical protein	similar to hypothetical protein [Bacteriophage 933W] gi|4585383|gb|AAD25411.1|AF125520_6			K57fs	6	0	0	0	0	6	NC_0026951249165C-
NC_002695	0	1266244	Indel	G	-	Variant		Homopolymer	100	100	60	Intergenic	ECs1203,ECs1204,tandemly transcribed	ECs1203,-,63,downstream,antitermination protein Q,ECs1204,-,186,upstream,hypothetical protein					33	0	0	0	0	33	NC_0026951266244G-
NC_002695	0	1266700	Indel	A	-	Variant			100	100	60	Intergenic	ECs5408,ECs5409,tandemly transcribed	ECs5408,ileZ2,2,downstream,tRNA-Ile,ECs5409,argN2,8,upstream,tRNA-Arg					45	0	0	0	0	45	NC_0026951266700A-
NC_002695	0	1266701	Indel	T	-	Variant			100	100	60	Intergenic	ECs5408,ECs5409,tandemly transcribed	ECs5408,ileZ2,3,downstream,tRNA-Ile,ECs5409,argN2,7,upstream,tRNA-Arg					45	0	0	0	0	45	NC_0026951266701T-
NC_002695	0	1275345	Indel	C	-	Variant		Homopolymer	100	100	60	Intergenic	ECs1217,ECs1219,divergently transcribed	ECs1217,-,162,upstream,Bor protein,ECs1219,-,247,upstream,small subunit terminase	similar to hypothetical protein [Bacteriophage VT2-Sa] gi|5881640|dbj|BAA84331.1				15	0	0	0	0	15	NC_0026951275345C-
NC_002695	0	1287051	Indel	G	-	Variant		Homopolymer	100	100	60	Intergenic	ECs1229,ECs1230,tandemly transcribed	ECs1229,-,61,downstream,hypothetical protein,ECs1230,-,25,upstream,hypothetical protein					48	0	0	0	0	48	NC_0026951287051G-
NC_002695	0	1292306	Indel	G	-	Variant		Homopolymer	100	100	60	Intergenic	ECs1236,ECs1237,tandemly transcribed	ECs1236,-,62,downstream,outer membrane protein,ECs1237,-,368,upstream,hypothetical protein					2	0	0	0	0	2	NC_0026951292306G-
NC_002695	0	1295862	Indel	G	-	Variant		Homopolymer	100	100	60	Intergenic	ECs1241,ECs1242,tandemly transcribed	ECs1241,-,51,downstream,hypothetical protein,ECs1242,-,19,upstream,hypothetical protein					41	0	0	0	0	41	NC_0026951295862G-
NC_002695	0	1375250	Indel	T	-	Variant		Homopolymer	100	100	60	Intergenic	ECs1302,ECs5412,tandemly transcribed	ECs1302,-,6,downstream,regulatory protein,ECs5412,-,221,upstream,hypothetical protein					22	0	0	0	0	22	NC_0026951375250T-
NC_002695	0	1376124	Indel	-	G	Variant	Frameshift		100	100	60	CDS	VBIEscCol129985_1411	hypothetical protein	similar to hypothetical protein b2625 (YfjI) [Escherichia coli K-12] gi|1723621|sp|P52124|YFJI_ECOLI			T80fs	14	0	0	14	0	0	NC_0026951376124-G
NC_002695	0	1376131	Indel	-	G	Variant	Frameshift	Homopolymer	100	100	60	CDS	VBIEscCol129985_1411	hypothetical protein	similar to hypothetical protein b2625 (YfjI) [Escherichia coli K-12] gi|1723621|sp|P52124|YFJI_ECOLI			V82fs	14	0	0	14	0	0	NC_0026951376131-G
NC_002695	0	1376131	Indel	-	G	Variant	Frameshift	Homopolymer	100	100	60	CDS	VBIEscCol129985_1411	hypothetical protein	similar to hypothetical protein b2625 (YfjI) [Escherichia coli K-12] gi|1723621|sp|P52124|YFJI_ECOLI			V82fs	14	0	0	14	0	0	NC_0026951376131-G
NC_002695	0	1386266	Indel	G	-	Variant			100	100	60	Intergenic	ECs1312,ECs1313,convergently transcribed	ECs1312,-,29,downstream,complement resistance protein,ECs1313,-,19,downstream,N/A					19	0	0	0	0	19	NC_0026951386266G-
NC_002695	0	1398172	Indel	T	-	Variant		Homopolymer	100	100	60	Intergenic	ECs5413,ECs1334,convergently transcribed	ECs5413,-,873,downstream,hypothetical protein,ECs1334,-,873,downstream,hypothetical protein					9	0	0	0	0	9	NC_0026951398172T-
NC_002695	0	1408172	Indel	-	C	Variant	Frameshift	Homopolymer	92.9	99.6	24.32	CDS	VBIEscCol129985_1450	hypothetical protein	similar to hypothetical protein [Streptomyces coelicolor A3(2)] gi|7472048|pir||A75302			M227fs	14	0	13	0	0	1	NC_0026951408172-C
NC_002695	0	1408882	Indel	C	-	Variant	Frameshift	Homopolymer	100	100	60	CDS	VBIEscCol129985_1451	hypothetical protein	similar to hypothetical protein [Streptomyces coelicolor A3(2)] gi|8246803|emb|CAB92838.1			G106fs	81	0	0	0	0	81	NC_0026951408882C-
NC_002695	0	1412182	Indel	T	-	Variant		Homopolymer	93.3	99.6	23.92	Intergenic	ECs1350,ECs1351,divergently transcribed	ECs1350,-,7,upstream,hypothetical protein,ECs1351,-,316,upstream,protein TerZ					15	0	0	0	0	14	NC_0026951412182T-
NC_002695	0	1432835	Indel	T	-	Variant	Frameshift	Homopolymer	82.6	99	19.75	CDS	VBIEscCol129985_1481	transposase	OrfA; similar to hypothetical protein [Escherichia coli plasmid pO157 insertion sequence IS629] gi|7444868|pir||T00241			K90fs	23	0	0	0	0	19	NC_0026951432835T-
NC_002695	0	1456609	Indel	G	-	Variant		Homopolymer	100	100	60	Intergenic	ECs1409,ECs5416,convergently transcribed	ECs1409,-,54,downstream,hypothetical protein,ECs5416,serX,96,downstream,tRNA-Ser					20	0	0	0	0	20	NC_0026951456609G-
NC_002695	0	1456720	Indel	G	-	Variant		Homopolymer	100	100	60	tRNA	VBIEscCol129985_r031	tRNA-Ser	anticodon: GGA, Cove score 68.6				23	0	0	0	0	23	NC_0026951456720G-
NC_002695	0	1462447	Indel	C	-	Variant	Frameshift	Homopolymer	100	100	60	CDS	VBIEscCol129985_1518	c.130C>-				P43fs	7	0	0	0	0	7	NC_0026951462447C-
NC_002695	0	1500251	Indel	C	-	Variant		Homopolymer	100	100	60	Intergenic	ECs1461,ECs1462,convergently transcribed	ECs1461,flgL,158,downstream,flagellar hook-associated protein FlgL,ECs1462,rne,37,downstream,ribonuclease E					25	0	0	0	0	25	NC_0026951500251C-
NC_002695	0	1518445	Indel	T	-	Variant		Homopolymer	96	98.1	17.21	Intergenic	ECs1479,ECs1480,convergently transcribed	ECs1479,-,48,downstream,PTS system glucose-specific transporter subunit IIBC,ECs1480,-,12,downstream,ferric-rhodotorulic acid outer membrane transporter					25	0	0	0	0	24	NC_0026951518445T-
NC_002695	0	1544166	Indel	C	-	Variant		Homopolymer	100	100	60	Intergenic	ECs1504,ECs1505,convergently transcribed	ECs1504,-,85,downstream,hypothetical protein,ECs1505,-,30,downstream,hypothetical protein					25	0	0	0	0	25	NC_0026951544166C-
NC_002695	0	1544490	Indel	C	-	Variant		Homopolymer	100	100	60	Intergenic	ECs1505,ECs1506,tandemly transcribed	ECs1505,-,64,upstream,hypothetical protein,ECs1506,-,174,downstream,phage repressor					19	0	0	0	0	19	NC_0026951544490C-
NC_002695	0	1550963	Indel	A	-	Variant		Homopolymer	66.7	93.5	11.57	Intergenic	ECs1518,ECs1520,tandemly transcribed	ECs1518,-,258,downstream,hypothetical protein,ECs1520,-,151,upstream,prophage maintenance protein					21	0	0	0	0	14	NC_0026951550963A-
NC_002695	0	1554132	Indel	T	-	Variant		Homopolymer	100	100	60	Intergenic	ECs1524,ECs1526,convergently transcribed	ECs1524,-,104,downstream,antitermination protein,ECs1526,-,309,downstream,hypothetical protein					3	0	0	0	0	3	NC_0026951554132T-
NC_002695	0	1554144	Indel	-	T	Variant		Homopolymer	100	100	60	Intergenic	ECs1524,ECs1526,convergently transcribed	ECs1524,-,116,downstream,antitermination protein,ECs1526,-,297,downstream,hypothetical protein					3	0	0	0	3	0	NC_0026951554144-T
NC_002695	0	1562084	Indel	C	-	Variant			83.3	99.2	21.2	Intergenic	ECs1540,ECs1541,tandemly transcribed	ECs1540,-,251,downstream,Dnase,ECs1541,-,39,upstream,terminase small subunit					18	0	0	0	0	15	NC_0026951562084C-
NC_002695	0	1563321	Indel	A	-	Variant	Frameshift		68.4	95.2	12.98	CDS	VBIEscCol129985_1643	large terminase subunit	similar to hypothetical protein phage D3 terminase-like protein [Haemophilus influenzae] gi|6739656|gb|AAF27357.1|AF198256_11			E210fs	19	0	0	0	0	13	NC_0026951563321A-
NC_002695	0	1563324	Indel	G	-	Variant	Frameshift	Homopolymer	68.4	95.2	12.98	CDS	VBIEscCol129985_1643	large terminase subunit	similar to hypothetical protein phage D3 terminase-like protein [Haemophilus influenzae] gi|6739656|gb|AAF27357.1|AF198256_11			G211fs	19	0	0	0	0	13	NC_0026951563324G-
NC_002695	0	1563331	Indel	G	-	Variant	Frameshift		68.4	95.2	12.98	CDS	VBIEscCol129985_1643	large terminase subunit	similar to hypothetical protein phage D3 terminase-like protein [Haemophilus influenzae] gi|6739656|gb|AAF27357.1|AF198256_11			V214fs	19	0	0	0	0	13	NC_0026951563331G-
NC_002695	0	1569033	Indel	-	G	Variant	Frameshift	Homopolymer	70	96	13.8	CDS	VBIEscCol129985_1647	portal protein	similar to portal protein [Bacteriophage HK022] gi|6863114|gb|AAF30355.1|AF069308_3			A785fs	10	0	0	7	0	3	NC_0026951569033-G
NC_002695	0	1572104	Indel	T	-	Variant		Homopolymer	98.4	89.2	9.16	Intergenic	ECs1551	ECs1551,-,36,downstream,phage tail protein					127	0	0	0	0	125	NC_0026951572104T-
NC_002695	0	1572531	Indel	C	-	Variant	Frameshift		100	100	60	CDS	VBIEscCol129985_1655	c.412C>-				A137fs	165	0	0	0	0	165	NC_0026951572531C-
NC_002695	0	1572531	Indel	C	-	Variant			100	100	60	gene	VBIEscCol129985_pg007						165	0	0	0	0	165	NC_0026951572531C-
NC_002695	0	1576408	Indel	C	-	Variant		Homopolymer	100	100	60	Intergenic	ECs1555,ECs1556,convergently transcribed	ECs1555,-,12,downstream,minor tail protein,ECs1556,-,5,downstream,regulatory protein					19	0	0	0	0	19	NC_0026951576408C-
NC_002695	0	1576421	Indel	G	-	Variant			100	100	60	Intergenic	ECs1555,ECs1557,tandemly transcribed	ECs1555,-,25,downstream,minor tail protein,ECs1557,-,769,upstream,antirepressor protein	similar to regulatory protein Mnt[Bacteriophage P22] gi|133138|sp|P03049|RMNT_BPP22				20	0	0	0	0	20	NC_0026951576421G-
NC_002695	0	1590784	Indel	T	-	Variant	Frameshift	Homopolymer	100	100	60	CDS	VBIEscCol129985_1671	putrescine/spermidine ABC transporter ATPase	functions together with PotBCD (A2BCD) in ATP-dependent polyamine transport; PotA is the membrane-associated ATPase			Q339fs	25	0	0	0	0	25	NC_0026951590784T-
NC_002695	0	1623220	Indel	G	-	Variant	Frameshift		81.6	98.8	19.02	CDS	VBIEscCol129985_1713	hypothetical protein	similar to hypothetical protein YbcK [Escherichia coli] gi|2495549|sp|P77698|YBCK_ECOLI, integrase [Bacteriophage A118] gi|1196324|gb|AAB51416.1			L357fs	49	0	0	0	0	40	NC_0026951623220G-
NC_002695	0	1623221	Indel	C	-	Variant	Frameshift		81.6	98.8	19.02	CDS	VBIEscCol129985_1713	hypothetical protein	similar to hypothetical protein YbcK [Escherichia coli] gi|2495549|sp|P77698|YBCK_ECOLI, integrase [Bacteriophage A118] gi|1196324|gb|AAB51416.1			L358fs	49	0	0	0	0	40	NC_0026951623221C-
NC_002695	0	1623226	Indel	T	-	Variant	Frameshift	Homopolymer	81.6	98.8	19.02	CDS	VBIEscCol129985_1713	hypothetical protein	similar to hypothetical protein YbcK [Escherichia coli] gi|2495549|sp|P77698|YBCK_ECOLI, integrase [Bacteriophage A118] gi|1196324|gb|AAB51416.1			F359fs	49	0	0	0	0	40	NC_0026951623226T-
NC_002695	0	1681749	Indel	G	-	Variant			94.4	100	60	Intergenic	ECs1685,ECs1686,convergently transcribed	ECs1685,dadX,279,downstream,N/A,ECs1686,-,113,downstream,potassium/proton antiporter					18	0	0	0	1	17	NC_0026951681749G-
NC_002695	0	1681750	Indel	C	-	Variant			94.4	99.4	22.18	Intergenic	ECs1685,ECs1686,convergently transcribed	ECs1685,dadX,280,downstream,N/A,ECs1686,-,112,downstream,potassium/proton antiporter					18	0	0	0	0	17	NC_0026951681750C-
NC_002695	0	1681752	Indel	T	-	Variant		Homopolymer	94.4	99.4	22.18	Intergenic	ECs1685,ECs1686,convergently transcribed	ECs1685,dadX,282,downstream,N/A,ECs1686,-,110,downstream,potassium/proton antiporter					18	0	0	0	0	17	NC_0026951681752T-
NC_002695	0	1765093	Indel	G	-	Variant	Frameshift	Homopolymer	97.1	93.8	11.8	CDS	VBIEscCol129985_1868	hypothetical protein	similar to hypothetical 11.0 kDa protein YdfX [Escherichia coli] gi|3183265|sp|P76165|YDFX_ECOLI			A154fs	34	0	0	0	0	33	NC_0026951765093G-
NC_002695	0	1769009	Indel	T	-	Variant		Homopolymer	100	100	60	Intergenic	ECs1772,ECs1773,tandemly transcribed	ECs1772,-,32,downstream,colonization factor,ECs1773,-,247,upstream,prophage maintenance protein					23	0	0	0	0	23	NC_0026951769009T-
NC_002695	0	1769650	Indel	C	-	Variant		Homopolymer	100	100	60	Intergenic	ECs1773,ECs1774,tandemly transcribed	ECs1773,-,182,downstream,prophage maintenance protein,ECs1774,-,39,upstream,hypothetical protein					19	0	0	0	0	19	NC_0026951769650C-
NC_002695	0	1780558	Indel	C	-	Variant			62.5	86.9	8.21	Intergenic	ECs1789,ECs1791,tandemly transcribed	ECs1789,-,251,downstream,Dnase,ECs1791,-,39,upstream,terminase small subunit					8	0	0	0	0	5	NC_0026951780558C-
NC_002695	0	1790579	Indel	T	-	Variant		Homopolymer	100	100	60	Intergenic	ECs1802,ECs1803,tandemly transcribed	ECs1802,-,36,downstream,hypothetical protein,ECs1803,-,17,upstream,tail length tape measure protein					41	0	0	0	0	41	NC_0026951790579T-
NC_002695	0	1793684	Indel	A	-	Variant	Frameshift	Homopolymer	62.5	89.2	9.18	CDS	VBIEscCol129985_1905	minor tail protein	similar to minor tail proteins e.g. GpM [Bacteriophage lambda] gi|138845|sp|P03737|VMTM_LAMBD			T6fs	16	0	0	0	0	10	NC_0026951793684A-
NC_002695	0	1878365	Indel	-	T	Variant	Frameshift	Homopolymer	100	100	60	CDS	VBIEscCol129985_1991	c.334->T				S112fs	11	0	0	0	11	0	NC_0026951878365-T
NC_002695	0	1915136	Indel	A	-	Variant		Homopolymer	100	100	60	Intergenic	ECs1923,ECs1924,tandemly transcribed	ECs1923,-,15,downstream,DNA-binding transcriptional regulator,ECs1924,-,315,upstream,hypothetical protein					25	0	0	0	0	25	NC_0026951915136A-
NC_002695	0	1947856	Indel	C	-	Variant			66.7	90	9.55	Intergenic	ECs1968,ECs1970,tandemly transcribed	ECs1968,-,251,downstream,DNase,ECs1970,-,39,upstream,terminase small subunit					6	0	0	0	0	4	NC_0026951947856C-
NC_002695	0	1949103	Indel	G	-	Variant	Frameshift		52.9	62.3	2.18	CDS	VBIEscCol129985_2075	terminase large subunit	similar to phage hypothetical proteins, e.g. phage D3 terminase-like protein [Haemophilus influenzae] gi|6739656|gb|AAF27357.1|AF198256_11			V214fs	17	0	0	0	0	9	NC_0026951949103G-
NC_002695	0	2016764	Indel	G	-	Variant		Homopolymer	96	98.1	17.21	gene	VBIEscCol129985_pg009						25	0	0	0	0	24	NC_0026952016764G-
NC_002695	0	2066219	Indel	C	-	Variant			100	100	60	Intergenic	ECs2075,ECs2076,tandemly transcribed	ECs2075,-,37,upstream,IpaH-like protein,ECs2076,-,132,downstream,outer membrane porin protein					25	0	0	0	0	25	NC_0026952066219C-
NC_002695	0	2069409	Indel	-	C	Variant	Frameshift		100	100	60	CDS	VBIEscCol129985_2183	nitrate-inducible formate dehydrogenase-N alpha subunit	similar to FDNG_ECOLI gi|3868719 (conserved in Escherichia coli K-12)			.196fs	25	0	25	0	0	0	NC_0026952069409-C
NC_002695	0	2076949	Indel	G	-	Variant		Homopolymer	100	100	60	Intergenic	ECs2083,ECs2084,tandemly transcribed	ECs2083,-,37,upstream,malate dehydrogenase,ECs2084,rpsV,120,downstream,30S ribosomal subunit S22					16	0	0	0	0	16	NC_0026952076949G-
NC_002695	0	2076978	Indel	G	-	Variant		Homopolymer	100	100	60	Intergenic	ECs2083,ECs2084,tandemly transcribed	ECs2083,-,66,upstream,malate dehydrogenase,ECs2084,rpsV,91,downstream,30S ribosomal subunit S22					8	0	0	0	0	8	NC_0026952076978G-
NC_002695	0	2077009	Indel	-	A	Variant		Homopolymer	100	100	60	Intergenic	ECs2083,ECs2084,tandemly transcribed	ECs2083,-,97,upstream,malate dehydrogenase,ECs2084,rpsV,60,downstream,30S ribosomal subunit S22					5	5	0	0	0	0	NC_0026952077009-A
NC_002695	0	2085752	Indel	-	G	Variant	Frameshift		100	100	60	CDS	VBIEscCol129985_2199	c.1239->G				V413fs	25	0	0	25	0	0	NC_0026952085752-G
NC_002695	0	2133132	Indel	G	-	Variant		Homopolymer	100	100	60	Intergenic	ECs2127,ECs2128,tandemly transcribed	ECs2127,-,137,upstream,hypothetical protein,ECs2128,-,10,downstream,altronate oxidoreductase					96	0	0	0	0	96	NC_0026952133132G-
NC_002695	0	2168463	Indel	-	A	Variant	Frameshift		66.7	80.5	6.14	CDS	VBIEscCol129985_2272	minor tail protein	similar to minor tail proteins e.g. GpL [Bacteriophage lambda] gi|138844|sp|P03738|VMTL_LAMBD			D114fs	3	2	0	0	0	1	NC_0026952168463-A
NC_002695	0	2168470	Indel	A	-	Variant	Frameshift	Homopolymer	66.7	80.5	6.14	CDS	VBIEscCol129985_2272	minor tail protein	similar to minor tail proteins e.g. GpL [Bacteriophage lambda] gi|138844|sp|P03738|VMTL_LAMBD			R111fs	3	0	0	0	0	2	NC_0026952168470A-
NC_002695	0	2183306	Indel	G	-	Variant			100	100	60	Intergenic	ECs2182,ECs2184,tandemly transcribed	ECs2182,-,228,upstream,transcriptional regulator,ECs2184,-,236,downstream,endopeptidase					13	0	0	0	0	13	NC_0026952183306G-
NC_002695	0	2186632	Indel	A	-	Variant	Frameshift	Homopolymer	100	100	60	CDS	VBIEscCol129985_2298	hypothetical protein	similar to hypothetical proteins [Bacteriophage VT2-Sa] gi|5881634|dbj|BAA84325.1			V602fs	93	0	0	0	0	93	NC_0026952186632A-
NC_002695	0	2205667	Indel	C	-	Variant		Homopolymer	100	100	60	Intergenic	ECs2220,ECs2221,tandemly transcribed	ECs2220,-,177,upstream,transposase,ECs2221,-,30,downstream,transposase					3	0	0	0	0	3	NC_0026952205667C-
NC_002695	0	2237225	Indel	A	-	Variant	Frameshift	Homopolymer	100	100	60	CDS	VBIEscCol129985_2366	hypothetical protein				M40fs	11	0	0	0	0	11	NC_0026952237225A-
NC_002695	0	2240403	Indel	C	-	Variant		Homopolymer	100	100	60	Intergenic	ECs2265,ECs5453,tandemly transcribed	ECs2265,-,97,upstream,hypothetical protein,ECs5453,argO6,83,downstream,tRNA-Arg					3	0	0	0	0	3	NC_0026952240403C-
NC_002695	0	2240404	Indel	C	-	Variant		Homopolymer	100	100	60	Intergenic	ECs2265,ECs5453,tandemly transcribed	ECs2265,-,98,upstream,hypothetical protein,ECs5453,argO6,82,downstream,tRNA-Arg					3	0	0	0	0	3	NC_0026952240404C-
NC_002695	0	2240405	Indel	C	-	Variant		Homopolymer	100	100	60	Intergenic	ECs2265,ECs5453,tandemly transcribed	ECs2265,-,99,upstream,hypothetical protein,ECs5453,argO6,81,downstream,tRNA-Arg					3	0	0	0	0	3	NC_0026952240405C-
NC_002695	0	2249561	Indel	G	-	Variant			100	100	60	Intergenic	ECs2281,ECs2282,tandemly transcribed	ECs2281,-,175,downstream,hypothetical protein,ECs2282,-,30,upstream,hypothetical protein					23	0	0	0	0	23	NC_0026952249561G-
NC_002695	0	2249664	Indel	G	-	Variant		Homopolymer	100	100	60	Intergenic	ECs2281,ECs2283,tandemly transcribed	ECs2281,-,278,downstream,hypothetical protein,ECs2283,-,18,upstream,hypothetical protein					23	0	0	0	0	23	NC_0026952249664G-
NC_002695	0	2295009	Indel	-	C	Variant	Frameshift	Homopolymer	100	100	60	CDS	VBIEscCol129985_2435	c.685->C				G229fs	25	0	25	0	0	0	NC_0026952295009-C
NC_002695	0	2355262	Indel	-	G	Variant			100	100	60	Intergenic	ECs2382,ECs2383,divergently transcribed	ECs2382,-,409,upstream,hypothetical protein,ECs2383,-,148,upstream,pyruvate kinase					24	0	0	24	0	0	NC_0026952355262-G
NC_002695	0	2384238	Indel	T	-	Variant	Frameshift	Homopolymer	100	100	60	CDS	VBIEscCol129985_2522	short chain acyl-CoA synthetase	acts in anaerobic beta-oxidation of fatty acids; possible ligase/synthase involved in anaerobic growth on fatty acids			F498fs	48	0	0	0	0	48	NC_0026952384238T-
NC_002695	0	2418062	Indel	C	-	Variant		Homopolymer	98	81.1	6.31	Intergenic	ECs2440,ECs2441,tandemly transcribed	ECs2440,-,51,upstream,6-phospho-beta-glucosidase,ECs2441,-,55,downstream,DNA-binding transcriptional regulator ChbR					49	0	0	0	0	48	NC_0026952418062C-
NC_002695	0	2478622	Indel	C	-	Variant	Frameshift	Homopolymer	100	100	60	CDS	VBIEscCol129985_2618	hypothetical protein	similar to YEAO_ECOLI gi|1788093 (conserved in Escherichia coli K-12)			L37fs	25	0	0	0	0	25	NC_0026952478622C-
NC_002695	0	2480967	Indel	-	C	Variant			100	100	60	Intergenic	ECs2504,ECs2505,tandemly transcribed	ECs2504,-,107,upstream,hypothetical protein,ECs2505,-,40,downstream,hypothetical protein					25	0	25	0	0	0	NC_0026952480967-C
NC_002695	0	2530736	Indel	A	-	Variant		Homopolymer	100	100	60	Intergenic	ECs2555,ECs2556,tandemly transcribed	ECs2555,-,66,upstream,protease 2,ECs2556,-,143,downstream,hypothetical protein					25	0	0	0	0	25	NC_0026952530736A-
NC_002695	0	2530811	Indel	C	-	Variant			96.3	97.5	15.86	Intergenic	ECs2555,ECs2556,tandemly transcribed	ECs2555,-,141,upstream,protease 2,ECs2556,-,68,downstream,hypothetical protein					27	0	0	0	0	26	NC_0026952530811C-
NC_002695	0	2531818	Indel	G	-	Variant			100	100	60	Intergenic	ECs2556,ECs2557,tandemly transcribed	ECs2556,-,280,upstream,hypothetical protein,ECs2557,-,47,downstream,hypothetical protein					39	0	0	0	0	39	NC_0026952531818G-
NC_002695	0	2571346	Indel	C	-	Variant	Frameshift		100	100	60	CDS	VBIEscCol129985_2721	methyl-accepting protein IV	mediates taxis toward dipeptides			S523fs	25	0	0	0	0	25	NC_0026952571346C-
NC_002695	0	2572914	Indel	-	A	Variant	No Start	Homopolymer	100	100	60	CDS	VBIEscCol129985_2721	c.2->A				M1fs	27	27	0	0	0	0	NC_0026952572914-A
NC_002695	0	2630657	Indel	C	-	Variant		Homopolymer	96	98.1	17.21	Intergenic	ECs2667,ECs2668,divergently transcribed	ECs2667,-,43,upstream,hypothetical protein,ECs2668,-,141,upstream,hypothetical protein					25	0	0	0	0	24	NC_0026952630657C-
NC_002695	0	2649883	Indel	T	-	Variant		Homopolymer	100	100	60	Intergenic	ECs5469,ECs2693,divergently transcribed	ECs5469,dsrA,24,upstream,N/A,ECs2693,-,174,upstream,mannosyl-3-phosphoglycerate phosphatase					25	0	0	0	0	25	NC_0026952649883T-
NC_002695	0	2693363	Indel	C	-	Variant		Homopolymer	100	100	60	Intergenic	ECs2743,ECs2744,divergently transcribed	ECs2743,-,152,upstream,holin,ECs2744,-,168,upstream,transposase					9	0	0	0	0	9	NC_0026952693363C-
NC_002695	0	2710405	Indel	T	-	Variant	Frameshift	Homopolymer	100	100	60	CDS	VBIEscCol129985_2902	hypothetical protein				Y727fs	115	0	0	0	0	115	NC_0026952710405T-
NC_002695	0	2710405	Indel	T	-	Variant	Frameshift	Homopolymer	100	100	60	CDS	VBIEscCol129985_2903	hypothetical protein				F10fs	115	0	0	0	0	115	NC_0026952710405T-
NC_002695	0	2713306	Indel	G	-	Variant		Homopolymer	100	100	60	Intergenic	ECs5475,ECs2775,tandemly transcribed	ECs5475,asnT,114,downstream,tRNA-Asn,ECs2775,-,173,upstream,hypothetical protein					24	0	0	0	0	24	NC_0026952713306G-
NC_002695	0	2717449	Indel	G	-	Variant	Frameshift		100	100	60	CDS	VBIEscCol129985_2907	hypothetical protein	similar to B1978_ECOLI gi|1788288; may contain frameshift			G1275fs	34	0	0	0	0	34	NC_0026952717449G-
NC_002695	0	2750372	Indel	G	-	Variant		Homopolymer	100	100	60	Intergenic	ECs2806,ECs2807,tandemly transcribed	ECs2806,-,33,downstream,hypothetical protein,ECs2807,-,77,upstream,hypothetical protein					13	0	0	0	0	13	NC_0026952750372G-
NC_002695	0	2770496	Indel	C	-	Variant		Homopolymer	100	100	60	Intergenic	ECs2828,ECs2829,tandemly transcribed	ECs2828,-,129,upstream,regulator of length of O-antigen component of lipopolysaccharide chains,ECs2829,-,14,downstream,UDP-glucose 6-dehydrogenase					24	0	0	0	0	24	NC_0026952770496C-
NC_002695	0	2820048	Indel	G	-	Variant	Frameshift		100	100	60	CDS	VBIEscCol129985_3008	c.76G>-				A25fs	96	0	0	0	0	96	NC_0026952820048G-
NC_002695	0	2820048	Indel	G	-	Variant			100	100	60	gene	VBIEscCol129985_pg012						96	0	0	0	0	96	NC_0026952820048G-
NC_002695	0	2829203	Indel	G	-	Variant		Homopolymer	100	100	60	Intergenic	ECs2881,ECs2882,divergently transcribed	ECs2881,-,969,upstream,hypothetical protein,ECs2882,-,247,upstream,multidrug efflux system subunit MdtA					24	0	0	0	0	24	NC_0026952829203G-
NC_002695	0	2847737	Indel	A	-	Variant	Frameshift		100	100	60	CDS	VBIEscCol129985_3027	PTS system galactitol-specific enzyme IIC	similar to GATC_ECOLI gi|1788408 (conserved in Escherichia coli K-12)			I28fs	24	0	0	0	0	24	NC_0026952847737A-
NC_002695	0	2847738	Indel	A	-	Variant	Frameshift		100	100	60	CDS	VBIEscCol129985_3027	PTS system galactitol-specific enzyme IIC	similar to GATC_ECOLI gi|1788408 (conserved in Escherichia coli K-12)			I28fs	24	0	0	0	0	24	NC_0026952847738A-
NC_002695	0	2847742	Indel	T	-	Variant	Frameshift	Homopolymer	96	98.1	17.21	CDS	VBIEscCol129985_3027	PTS system galactitol-specific enzyme IIC	similar to GATC_ECOLI gi|1788408 (conserved in Escherichia coli K-12)			K27fs	25	0	0	0	0	24	NC_0026952847742T-
NC_002695	0	2861590	Indel	G	-	Variant		Homopolymer	100	100	60	Intergenic	ECs2911,ECs2912,divergently transcribed	ECs2911,-,79,upstream,hypothetical protein,ECs2912,-,42,upstream,nickel/cobalt efflux protein RcnA					15	0	0	0	0	15	NC_0026952861590G-
NC_002695	0	2916346	Indel	C	-	Variant	Frameshift	Homopolymer	82.4	99.2	21.03	CDS	VBIEscCol129985_3098	terminase large subunit	similar to terminase large subunit-like protein [Wolbachia sp. wKue] gi|6723244|dbj|BAA89640.1, terminase large subunits e.g. GpA [Bacteriophage lambda] gi|137616|sp|P0370			R622fs	17	0	0	0	0	14	NC_0026952916346C-
NC_002695	0	2916351	Indel	C	-	Variant	Frameshift	Homopolymer	82.4	99.2	21.03	CDS	VBIEscCol129985_3098	terminase large subunit	similar to terminase large subunit-like protein [Wolbachia sp. wKue] gi|6723244|dbj|BAA89640.1, terminase large subunits e.g. GpA [Bacteriophage lambda] gi|137616|sp|P0370			P620fs	17	0	0	0	0	14	NC_0026952916351C-
NC_002695	0	2916353	Indel	G	-	Variant	Frameshift		82.4	99.2	21.03	CDS	VBIEscCol129985_3098	terminase large subunit	similar to terminase large subunit-like protein [Wolbachia sp. wKue] gi|6723244|dbj|BAA89640.1, terminase large subunits e.g. GpA [Bacteriophage lambda] gi|137616|sp|P0370			P620fs	17	0	0	0	0	14	NC_0026952916353G-
NC_002695	0	2922031	Indel	T	-	Variant		Homopolymer	100	100	60	Intergenic	ECs2971,ECs2972,tandemly transcribed	ECs2971,-,136,upstream,hypothetical protein,ECs2972,-,2,downstream,hypothetical protein					13	0	0	0	0	13	NC_0026952922031T-
NC_002695	0	2953849	Indel	G	-	Variant			100	100	60	Intergenic	ECs3021,ECs3022,tandemly transcribed	ECs3021,pbpG,57,upstream,D-alanyl-D-alanine endopeptidase,ECs3022,-,108,downstream,hypothetical protein					23	0	0	0	0	23	NC_0026952953849G-
NC_002695	0	2958104	Indel	C	-	Variant		Homopolymer	100	100	60	Intergenic	ECs3025,ECs3026,tandemly transcribed	ECs3025,-,432,upstream,multidrug resistance outer membrane protein MdtQ,ECs3026,-,263,downstream,tRNA-dihydrouridine synthase C					36	0	0	0	0	36	NC_0026952958104C-
NC_002695	0	2959336	Indel	A	-	Variant		Homopolymer	100	100	60	Intergenic	ECs3026,ECs3027,tandemly transcribed	ECs3026,-,19,upstream,tRNA-dihydrouridine synthase C,ECs3027,-,141,downstream,salicylate hydroxylase					51	0	0	0	0	51	NC_0026952959336A-
NC_002695	0	3021232	Indel	A	-	Variant		Homopolymer	100	100	60	Intergenic	ECs5483,ECs3081,convergently transcribed	ECs5483,proL,15,downstream,tRNA-Pro,ECs3081,-,86,downstream,ABC transporter ATP-binding protein					27	0	0	0	0	27	NC_0026953021232A-
NC_002695	0	3054728	Indel	G	-	Variant			100	100	60	Intergenic	ECs3109,ECs3110,tandemly transcribed	ECs3109,-,108,upstream,hypothetical protein,ECs3110,-,46,downstream,hypothetical protein					24	0	0	0	0	24	NC_0026953054728G-
NC_002695	0	3060643	Indel	A	-	Variant	Frameshift	Homopolymer	100	100	60	CDS	VBIEscCol129985_3246	hypothetical protein	similar to B2229_ECOLI gi|1788560 (conserved in Escherichia coli K-12)			F30fs	27	0	0	0	0	27	NC_0026953060643A-
NC_002695	0	3060651	Indel	G	-	Variant	Frameshift		100	100	60	CDS	VBIEscCol129985_3246	hypothetical protein	similar to B2229_ECOLI gi|1788560 (conserved in Escherichia coli K-12)			S27fs	27	0	0	0	0	27	NC_0026953060651G-
NC_002695	0	3060654	Indel	T	-	Variant	Frameshift		100	100	60	CDS	VBIEscCol129985_3246	hypothetical protein	similar to B2229_ECOLI gi|1788560 (conserved in Escherichia coli K-12)			Q26fs	27	0	0	0	0	27	NC_0026953060654T-
NC_002695	0	3062405	Indel	-	T	Variant		Homopolymer	100	100	60	Intergenic	ECs3113,ECs3114,tandemly transcribed	ECs3113,-,80,upstream,hypothetical protein,ECs3114,-,158,downstream,DNA gyrase subunit A					25	0	0	0	25	0	NC_0026953062405-T
NC_002695	0	3139077	Indel	G	-	Variant	Frameshift	Homopolymer	100	100	60	CDS	VBIEscCol129985_3318	hypothetical protein	similar to N-terminal part of B2295_ECOLI gi|1788632 (conserved in Escherichia coli K-12)			A76fs	96	0	0	0	0	96	NC_0026953139077G-
NC_002695	0	3161143	Indel	G	-	Variant			100	100	60	Intergenic	ECs3201,ECs3202,tandemly transcribed	ECs3201,-,49,upstream,hypothetical protein,ECs3202,truA,34,downstream,tRNA pseudouridine synthase A					26	0	0	0	0	26	NC_0026953161143G-
NC_002695	0	3166680	Indel	C	-	Variant			100	100	60	Intergenic	ECs5487,ECs3207,convergently transcribed	ECs5487,-,44,downstream,hypothetical protein,ECs3207,-,68,downstream,3-oxoacyl-ACP synthase					26	0	0	0	0	26	NC_0026953166680C-
NC_002695	0	3201673	Indel	G	-	Variant		Homopolymer	100	100	60	Intergenic	ECs3240,ECs3241,convergently transcribed	ECs3240,-,296,downstream,resolvase,ECs3241,lacY,302,downstream,galactoside permease					25	0	0	0	0	25	NC_0026953201673G-
NC_002695	0	3222561	Indel	-	T	Variant		Homopolymer	100	100	60	Intergenic	ECs3255,ECs3256,divergently transcribed	ECs3255,-,26,upstream,hypothetical protein,ECs3256,-,270,upstream,hypothetical protein					25	0	0	0	25	0	NC_0026953222561-T
NC_002695	0	3225114	Indel	C	-	Variant	Frameshift	Homopolymer	100	100	60	CDS	VBIEscCol129985_3402	c.109C>-				L36fs	25	0	0	0	0	25	NC_0026953225114C-
NC_002695	0	3254594	Indel	G	-	Variant		Homopolymer	96.7	96.2	13.99	Intergenic	ECs3283,ECs3284,tandemly transcribed	ECs3283,ligA,39,upstream,NAD-dependent DNA ligase LigA,ECs3284,-,32,downstream,cell division protein ZipA					30	0	0	0	0	29	NC_0026953254594G-
NC_002695	0	3317508	Indel	G	-	Variant	Frameshift		100	100	60	CDS	VBIEscCol129985_3492	hydrogenase 4 Fe-S subunit	similar to HYFA_ECOLI gi|1788826 (conserved in Escherichia coli K-12)			R71fs	25	0	0	0	0	25	NC_0026953317508G-
NC_002695	0	3317509	Indel	G	-	Variant	Frameshift		100	100	60	CDS	VBIEscCol129985_3492	hydrogenase 4 Fe-S subunit	similar to HYFA_ECOLI gi|1788826 (conserved in Escherichia coli K-12)			D72fs	25	0	0	0	0	25	NC_0026953317509G-
NC_002695	0	3347071	Indel	G	-	Variant			100	100	60	Intergenic	ECs3368,ECs3369,convergently transcribed	ECs3368,-,64,downstream,hypothetical protein,ECs3369,guaA,29,downstream,GMP synthase					25	0	0	0	0	25	NC_0026953347071G-
NC_002695	0	3383086	Indel	C	-	Variant		Homopolymer	100	100	60	Intergenic	ECs3397,ECs3399,divergently transcribed	ECs3397,-,300,upstream,DNA-binding transcriptional regulator IscR,ECs3399,-,857,upstream,inositol monophosphatase					24	0	0	0	0	24	NC_0026953383086C-
NC_002695	0	3423787	Indel	T	-	Variant	Frameshift	Homopolymer	100	100	60	CDS	VBIEscCol129985_3587	ribonuclease III	cytoplasmic enzyme involved in processing rRNA and some mRNAs; substrates typically have dsRNA regions; forms a homodimer; have N-terminal nuclease and C-terminal RNA-binding domains; requires magnesium as preferred ion for activity			K221fs	29	0	0	0	0	29	NC_0026953423787T-
NC_002695	0	3423809	Indel	C	-	Variant	Frameshift		100	100	60	CDS	VBIEscCol129985_3587	ribonuclease III	cytoplasmic enzyme involved in processing rRNA and some mRNAs; substrates typically have dsRNA regions; forms a homodimer; have N-terminal nuclease and C-terminal RNA-binding domains; requires magnesium as preferred ion for activity			Q213fs	29	0	0	0	0	29	NC_0026953423809C-
NC_002695	0	3423850	Indel	G	-	Variant	Frameshift		100	100	60	CDS	VBIEscCol129985_3587	ribonuclease III	cytoplasmic enzyme involved in processing rRNA and some mRNAs; substrates typically have dsRNA regions; forms a homodimer; have N-terminal nuclease and C-terminal RNA-binding domains; requires magnesium as preferred ion for activity			P200fs	29	0	0	0	0	29	NC_0026953423850G-
NC_002695	0	3437590	Indel	C	-	Variant	Frameshift		100	100	60	CDS	VBIEscCol129985_3601	uracil-DNA glycosylase	Excises uracil residues from the DNA which can arise as a result of misincorporation of dUMP residues by DNA polymerase or due to deamination of cytosine			R214fs	96	0	0	0	0	96	NC_0026953437590C-
NC_002695	0	3441546	Indel	A	-	Variant	Frameshift	Homopolymer	99	53.3	0.57	CDS	VBIEscCol129985_3605	c.1399A>-				S466fs	97	0	0	0	0	96	NC_0026953441546A-
NC_002695	0	3448572	Indel	-	T	Variant			54.5	68.2	3.31	rRNA	VBIEscCol129985_r065	23S ribosomal RNA					11	0	0	0	6	5	NC_0026953448572-T
NC_002695	0	3451706	Indel	G	-	Variant		Homopolymer	100	100	60	Intergenic	ECs5502,ECs3455,tandemly transcribed	ECs5502,rrsG,430,upstream,16S ribosomal RNA,ECs3455,-,13,downstream,protein disaggregation chaperone					12	0	0	0	0	12	NC_0026953451706G-
NC_002695	0	3457833	Indel	-	G	Variant		Homopolymer	100	100	60	Intergenic	ECs3460,ECs3462,tandemly transcribed	ECs3460,-,219,downstream,translation inhibitor protein RaiA,ECs3462,pheA,31,upstream,bifunctional chorismate mutase/prephenate dehydratase					24	0	0	24	0	0	NC_0026953457833-G
NC_002695	0	3464690	Indel	G	-	Variant		Homopolymer	96	98.1	17.21	Intergenic	ECs3469,ECs3470,tandemly transcribed	ECs3469,rplS,40,upstream,50S ribosomal protein L19,ECs3470,trmD,2,downstream,tRNA (guanine-N(1)-)-methyltransferase					25	0	0	0	0	24	NC_0026953464690G-
NC_002695	0	3469414	Indel	G	-	Variant	Frameshift		100	100	60	CDS	VBIEscCol129985_3629	hypothetical protein	similar to YPJE_ECOLI gi|1788965, YFJD_ECOLI gi|1788966			R171fs	47	0	0	0	0	47	NC_0026953469414G-
NC_002695	0	3486119	Indel	C	-	Variant			100	100	60	Intergenic	ECs3498,ECs3499,divergently transcribed	ECs3498,-,14,upstream,hypothetical protein,ECs3499,-,227,upstream,hypothetical protein					7	0	0	0	0	7	NC_0026953486119C-
NC_002695	0	3486122	Indel	G	-	Variant		Homopolymer	100	100	60	Intergenic	ECs3498,ECs3499,divergently transcribed	ECs3498,-,17,upstream,hypothetical protein,ECs3499,-,224,upstream,hypothetical protein					7	0	0	0	0	7	NC_0026953486122G-
NC_002695	0	3500307	Indel	G	-	Variant			96	100	60	Intergenic	ECs3514,ECs3515,tandemly transcribed	ECs3514,-,410,upstream,hypothetical protein,ECs3515,-,17,downstream,ABC transporter ATP-binding protein					25	0	0	0	1	24	NC_0026953500307G-
NC_002695	0	3500308	Indel	G	-	Variant			96	98.1	17.21	Intergenic	ECs3514,ECs3515,tandemly transcribed	ECs3514,-,411,upstream,hypothetical protein,ECs3515,-,16,downstream,ABC transporter ATP-binding protein					25	0	0	0	0	24	NC_0026953500308G-
NC_002695	0	3505402	Indel	C	-	Variant		Homopolymer	100	100	60	Intergenic	ECs3515,ECs3517,tandemly transcribed	ECs3515,-,363,upstream,ABC transporter ATP-binding protein,ECs3517,-,444,downstream,hypothetical protein					25	0	0	0	0	25	NC_0026953505402C-
NC_002695	0	3505464	Indel	T	-	Variant		Homopolymer	100	100	60	Intergenic	ECs3515,ECs3517,tandemly transcribed	ECs3515,-,425,upstream,ABC transporter ATP-binding protein,ECs3517,-,382,downstream,hypothetical protein					25	0	0	0	0	25	NC_0026953505464T-
NC_002695	0	3510855	Indel	C	-	Variant		Homopolymer	100	100	60	Intergenic	ECs3519,ECs3520,tandemly transcribed	ECs3519,-,20,downstream,hypothetical protein,ECs3520,-,317,upstream,hypothetical protein					24	0	0	0	0	24	NC_0026953510855C-
NC_002695	0	3510867	Indel	G	-	Variant		Homopolymer	95.8	98.4	17.91	Intergenic	ECs3519,ECs3520,tandemly transcribed	ECs3519,-,32,downstream,hypothetical protein,ECs3520,-,305,upstream,hypothetical protein					24	0	0	0	0	23	NC_0026953510867G-
NC_002695	0	3543376	Indel	-	C	Variant	Frameshift	Homopolymer	100	100	60	CDS	VBIEscCol129985_3711	alanyl-tRNA synthetase	Catalyzes a two-step reaction, first charging an alanyl molecule by linking its carboxyl group to the alpha-phosphate of ATP, followed by transfer of the aminoacyl-adenylate to its tRNA			T818fs	2	0	2	0	0	0	NC_0026953543376-C
NC_002695	0	3616970	Indel	-	A	Variant	Frameshift	Homopolymer	100	100	60	CDS	VBIEscCol129985_3792	c.1091->A				L364fs	25	25	0	0	0	0	NC_0026953616970-A
NC_002695	0	3644726	Indel	C	-	Variant	Frameshift	Homopolymer	100	100	60	CDS	VBIEscCol129985_3815	c.16C>-				L5fs	25	0	0	0	0	25	NC_0026953644726C-
NC_002695	0	3708159	Indel	G	-	Variant		Homopolymer	100	100	60	Intergenic	ECs3701,ECs3702,divergently transcribed	ECs3701,-,166,upstream,acetyl-CoA acetyltransferase,ECs3702,-,89,upstream,transporter protein					25	0	0	0	0	25	NC_0026953708159G-
NC_002695	0	3738490	Indel	G	-	Variant		Homopolymer	100	100	60	Intergenic	ECs3738,ECs3739,divergently transcribed	ECs3738,-,269,upstream,lipoprotein,ECs3739,-,186,upstream,xanthine dehydrogenase subunit XdhA					22	0	0	0	0	22	NC_0026953738490G-
NC_002695	0	3774358	Indel	A	-	Variant	Frameshift	Homopolymer	100	100	60	CDS	VBIEscCol129985_3927	peptide chain release factor 2	recognizes the termination signals UGA and UAA during protein translation a specificity which is dependent on amino acid residues residing in loops of the L-shaped tRNA-like molecule of RF2; in some organisms control of PrfB protein levels is maintained through a +1 ribosomal frameshifting mechanism; this protein is similar to release factor 1			K48fs	24	0	0	0	0	24	NC_0026953774358A-
NC_002695	0	3807431	Indel	A	-	Variant		Homopolymer	100	100	60	Intergenic	ECs3795,ECs3796,tandemly transcribed	ECs3795,-,148,upstream,mechanosensitive channel MscS,ECs3796,-,210,downstream,fructose-bisphosphate aldolase					25	0	0	0	0	25	NC_0026953807431A-
NC_002695	0	3831080	Indel	-	A	Variant	Frameshift		100	100	60	CDS	VBIEscCol129985_3985	galactose-proton symport of transport system	similar to GALP_ECOLI gi|1789312 (conserved in Escherichia coli K-12)			L433fs	25	25	0	0	0	0	NC_0026953831080-A
NC_002695	0	3831084	Indel	G	-	Variant	Frameshift		100	100	60	CDS	VBIEscCol129985_3985	galactose-proton symport of transport system	similar to GALP_ECOLI gi|1789312 (conserved in Escherichia coli K-12)			W434fs	25	0	0	0	0	25	NC_0026953831084G-
NC_002695	0	3881174	Indel	G	-	Variant	Frameshift		100	100	60	CDS	VBIEscCol129985_4045	hydrogenase 2 maturation endopeptidase	protease responsible for the cleavage of a 15 amino acid peptide from the C-terminal end of the large subunit of hydrogenase 2 (HybC)			A111fs	24	0	0	0	0	24	NC_0026953881174G-
NC_002695	0	3898236	Indel	-	C	Variant	Frameshift		100	100	60	CDS	VBIEscCol129985_4065	hypothetical protein	similar to N-terminal part of YQHG_ECOLI gi|2367185			I77fs	9	0	9	0	0	0	NC_0026953898236-C
NC_002695	0	3899279	Indel	T	-	Variant	No Stop	Homopolymer	100	100	60	CDS	VBIEscCol129985_4068	hypothetical protein	similar to YGIR_ECOLI similar to gi|1789392, B3015_ECOLI gi|1789391			.740fs	25	0	0	0	0	25	NC_0026953899279T-
NC_002695	0	3979360	Indel	C	-	Variant			100	100	60	Intergenic	ECs3970,ECs3971,tandemly transcribed	ECs3970,-,183,downstream,transporter,ECs3971,-,216,upstream,serine/threonine transporter SstT					25	0	0	0	0	25	NC_0026953979360C-
NC_002695	0	4028017	Indel	A	-	Variant	Frameshift	Homopolymer	96	98.1	17.21	CDS	VBIEscCol129985_4197	c.157A>-				I52fs	25	0	0	0	0	24	NC_0026954028017A-
NC_002695	0	4028017	Indel	A	-	Variant		Homopolymer	96	98.1	17.21	gene	VBIEscCol129985_pg018						25	0	0	0	0	24	NC_0026954028017A-
NC_002695	0	4028024	Indel	-	T	Variant	No Stop	Homopolymer	100	100	60	CDS	VBIEscCol129985_4197	c.161->T				.54fs	25	0	0	0	25	0	NC_0026954028024-T
NC_002695	0	4028024	Indel	-	T	Variant		Homopolymer	100	100	60	gene	VBIEscCol129985_pg018						25	0	0	0	25	0	NC_0026954028024-T
NC_002695	0	4028852	Indel	-	T	Variant			100	100	60	Intergenic	ECs4019,ECs4020,tandemly transcribed	ECs4019,-,1043,downstream,PTS system N-acetylgalactosamine-specific transporter subunit IID,ECs4020,-,114,upstream,fimbrial-like protein					8	0	0	0	8	0	NC_0026954028852-T
NC_002695	0	4028857	Indel	-	A	Variant		Homopolymer	100	100	60	Intergenic	ECs4019,ECs4020,tandemly transcribed	ECs4019,-,1048,downstream,PTS system N-acetylgalactosamine-specific transporter subunit IID,ECs4020,-,109,upstream,fimbrial-like protein					7	7	0	0	0	0	NC_0026954028857-A
NC_002695	0	4028865	Indel	-	T	Variant		Homopolymer	100	100	60	Intergenic	ECs4019,ECs4020,tandemly transcribed	ECs4019,-,1056,downstream,PTS system N-acetylgalactosamine-specific transporter subunit IID,ECs4020,-,101,upstream,fimbrial-like protein					6	0	0	0	6	0	NC_0026954028865-T
NC_002695	0	4028905	Indel	-	T	Variant			100	100	60	Intergenic	ECs4019,ECs4020,tandemly transcribed	ECs4019,-,1096,downstream,PTS system N-acetylgalactosamine-specific transporter subunit IID,ECs4020,-,61,upstream,fimbrial-like protein					5	0	0	0	5	0	NC_0026954028905-T
NC_002695	0	4096714	Indel	G	-	Variant			100	100	60	Intergenic	ECs4090,ECs4091,divergently transcribed	ECs4090,-,311,upstream,hypothetical protein,ECs4091,gltB,270,upstream,glutamate synthase subunit alpha					17	0	0	0	0	17	NC_0026954096714G-
NC_002695	0	4096735	Indel	C	-	Variant			100	100	60	Intergenic	ECs4090,ECs4091,divergently transcribed	ECs4090,-,332,upstream,hypothetical protein,ECs4091,gltB,249,upstream,glutamate synthase subunit alpha					17	0	0	0	0	17	NC_0026954096735C-
NC_002695	0	4121081	Indel	G	-	Variant		Homopolymer	100	100	60	Intergenic	ECs4111,ECs4112,convergently transcribed	ECs4111,-,43,downstream,hypothetical protein,ECs4112,-,13,downstream,hypothetical protein					8	0	0	0	0	8	NC_0026954121081G-
NC_002695	0	4160887	Indel	G	-	Variant		Homopolymer	60	76.9	5.23	rRNA	VBIEscCol129985_r085	23S ribosomal RNA					5	0	0	0	0	3	NC_0026954160887G-
NC_002695	0	4174614	Indel	T	-	Variant		Homopolymer	100	100	60	Intergenic	ECs4158,ECs4159,tandemly transcribed	ECs4158,-,93,upstream,hypothetical protein,ECs4159,rplQ,14,downstream,50S ribosomal protein L17					27	0	0	0	0	27	NC_0026954174614T-
NC_002695	0	4219575	Indel	C	-	Variant		Homopolymer	100	100	60	Intergenic	ECs4220,ECs4221,tandemly transcribed	ECs4220,-,46,downstream,hypothetical protein,ECs4221,frlA,199,upstream,fructoselysine transporter					25	0	0	0	0	25	NC_0026954219575C-
NC_002695	0	4223898	Indel	C	-	Variant			100	100	60	Intergenic	ECs4224,ECs4225,tandemly transcribed	ECs4224,-,483,downstream,hypothetical protein,ECs4225,-,4,upstream,DNA-binding transcriptional regulator FrlR					24	0	0	0	0	24	NC_0026954223898C-
NC_002695	0	4337622	Indel	-	T	Variant	Frameshift		100	100	60	CDS	VBIEscCol129985_4524	surfactin synthetase	similar to peptide synthase [Xylella fastidiosa] gi|9105980|gb|AAF83848.1|AE003941_2, p-coumaryl-CoA ligase [Rhodobacter sphaeroides] gi|2764724|emb|CAA05380.1			Q302fs	25	0	0	0	25	0	NC_0026954337622-T
NC_002695	0	4337625	Indel	G	-	Variant	Frameshift		100	100	60	CDS	VBIEscCol129985_4524	surfactin synthetase	similar to peptide synthase [Xylella fastidiosa] gi|9105980|gb|AAF83848.1|AE003941_2, p-coumaryl-CoA ligase [Rhodobacter sphaeroides] gi|2764724|emb|CAA05380.1			A303fs	25	0	0	0	0	25	NC_0026954337625G-
NC_002695	0	4370505	Indel	T	-	Variant	Frameshift	Homopolymer	100	100	60	CDS	VBIEscCol129985_4557	c.55T>-				E18fs	25	0	0	0	0	25	NC_0026954370505T-
NC_002695	0	4440349	Indel	G	-	Variant	Frameshift	Homopolymer	100	100	60	CDS	VBIEscCol129985_4619	hypothetical protein	similar to YHJT_ECOLI gi|1789959 (conserved in Escherichia coli K-12)			A60fs	25	0	0	0	0	25	NC_0026954440349G-
NC_002695	0	4450066	Indel	A	-	Variant	Frameshift	Homopolymer	100	100	60	CDS	VBIEscCol129985_4630	c.139A>-				F46fs	24	0	0	0	0	24	NC_0026954450066A-
NC_002695	0	4450500	Indel	G	-	Variant			100	100	60	tRNA	VBIEscCol129985_r089	tRNA-Pro	anticodon: CGG, Cove score 85.12				24	0	0	0	0	24	NC_0026954450500G-
NC_002695	0	4458335	Indel	A	-	Variant		Homopolymer	100	100	60	Intergenic	ECs4431,ECs4432,tandemly transcribed	ECs4431,-,288,upstream,fimbrial major protein,ECs4432,-,44,downstream,resistance protein					26	0	0	0	0	26	NC_0026954458335A-
NC_002695	0	4468380	Indel	A	-	Variant		Homopolymer	100	100	60	Intergenic	ECs4441,ECs4442,convergently transcribed	ECs4441,-,545,downstream,major cold shock protein,ECs4442,glyS,118,downstream,glycyl-tRNA synthetase subunit beta					25	0	0	0	0	25	NC_0026954468380A-
NC_002695	0	4508610	Indel	G	-	Variant	Frameshift		100	100	60	CDS	VBIEscCol129985_4682	rhsA core protein with extension	similar to Rhs core RHSA_ECOLI gi|1790020 (conserved in Escherichia coli K-12)			D1243fs	17	0	0	0	0	17	NC_0026954508610G-
NC_002695	0	4508621	Indel	-	G	Variant	Frameshift	Homopolymer	100	100	60	CDS	VBIEscCol129985_4682	rhsA core protein with extension	similar to Rhs core RHSA_ECOLI gi|1790020 (conserved in Escherichia coli K-12)			G1246fs	18	0	0	18	0	0	NC_0026954508621-G
NC_002695	0	4510622	Indel	-	A	Variant		Homopolymer	100	100	60	Intergenic	ECs4471,ECs4473,convergently transcribed	ECs4471,-,1036,downstream,hypothetical protein,ECs4473,-,568,downstream,hypothetical protein					49	49	0	0	0	0	NC_0026954510622-A
NC_002695	0	4510622	Indel	-	A	Variant		Homopolymer	100	100	60	Intergenic	ECs4471,ECs4473,convergently transcribed	ECs4471,-,1036,downstream,hypothetical protein,ECs4473,-,568,downstream,hypothetical protein					49	49	0	0	0	0	NC_0026954510622-A
NC_002695	0	4537143	Indel	C	-	Variant			100	100	60	Intergenic	ECs4493,ECs4494,tandemly transcribed	ECs4493,-,229,upstream,glycosyl transferase family protein,ECs4494,tdh,10,downstream,L-threonine 3-dehydrogenase					25	0	0	0	0	25	NC_0026954537143C-
NC_002695	0	4549526	Indel	A	-	Variant	Frameshift	Homopolymer	100	100	60	CDS	VBIEscCol129985_4721	RfaP protein	similar to RFAP_ECOLI gi|1790060 (conserved in Escherichia coli K-12)			F97fs	24	0	0	0	0	24	NC_0026954549526A-
NC_002695	0	4549531	Indel	-	C	Variant	Frameshift	Homopolymer	100	100	60	CDS	VBIEscCol129985_4721	RfaP protein	similar to RFAP_ECOLI gi|1790060 (conserved in Escherichia coli K-12)			V95fs	24	0	24	0	0	0	NC_0026954549531-C
NC_002695	0	4621359	Indel	-	A	Variant			100	100	60	Intergenic	ECs4588,ECs4590,divergently transcribed	ECs4588,-,1184,upstream,hypothetical protein,ECs4590,-,61,upstream,protein EspG					4	4	0	0	0	0	NC_0026954621359-A
NC_002695	0	4621372	Indel	-	T	Variant			100	100	60	Intergenic	ECs4588,ECs4590,divergently transcribed	ECs4588,-,1197,upstream,hypothetical protein,ECs4590,-,48,upstream,protein EspG					3	0	0	0	3	0	NC_0026954621372-T
NC_002695	0	4629063	Indel	G	-	Variant			100	100	60	Intergenic	ECs4598,ECs4599,convergently transcribed	ECs4598,-,96,downstream,DNA-binding protein,ECs4599,-,20,downstream,hypothetical protein					24	0	0	0	0	24	NC_0026954629063G-
NC_002695	0	4671091	Indel	C	-	Variant		Homopolymer	100	100	60	Intergenic	ECs4639,ECs4640,tandemly transcribed	ECs4639,rnpA,6,downstream,ribonuclease P,ECs4640,-,218,upstream,inner membrane protein translocase component YidC					25	0	0	0	0	25	NC_0026954671091C-
NC_002695	0	4735486	Indel	C	-	Variant		Homopolymer	63	87.5	8.47	rRNA	VBIEscCol129985_r091	16S ribosomal RNA					27	0	0	0	0	17	NC_0026954735486C-
NC_002695	0	4741894	Indel	T	-	Variant	No Stop	Homopolymer	100	100	60	CDS	VBIEscCol129985_4906	ATP-dependent protease	among the AAA+ ATPases, the YifB protease belongs to the Helix 2 insert clade; unknown function			.507fs	48	0	0	0	0	48	NC_0026954741894T-
NC_002695	0	4775767	Indel	C	-	Variant		Homopolymer	100	100	60	Intergenic	ECs4729,ECs5550,tandemly transcribed	ECs4729,-,89,downstream,transporter,ECs5550,argX,14,upstream,tRNA-Arg					16	0	0	0	0	16	NC_0026954775767C-
NC_002695	0	4831965	Indel	C	-	Variant			52	57.7	1.35	rRNA	VBIEscCol129985_r103	16S ribosomal RNA					25	0	0	0	0	13	NC_0026954831965C-
NC_002695	0	4836792	Indel	C	-	Variant			100	100	60	Intergenic	ECs5561,ECs4779,convergently transcribed	ECs5561,rrfA,34,downstream,5S ribosomal RNA,ECs4779,-,66,downstream,molybdopterin-guanine dinucleotide biosynthesis protein B					25	0	0	0	0	25	NC_0026954836792C-
NC_002695	0	4856054	Indel	C	-	Variant			100	100	60	Intergenic	ECs4793,ECs4794,tandemly transcribed	ECs4793,-,25,downstream,GTP-binding protein,ECs4794,-,192,upstream,transcriptional regulator					25	0	0	0	0	25	NC_0026954856054C-
NC_002695	0	4856079	Indel	T	-	Variant		Homopolymer	100	100	60	Intergenic	ECs4793,ECs4794,tandemly transcribed	ECs4793,-,50,downstream,GTP-binding protein,ECs4794,-,167,upstream,transcriptional regulator					25	0	0	0	0	25	NC_0026954856079T-
NC_002695	0	4861607	Indel	T	-	Variant	No Stop		100	100	60	CDS	VBIEscCol129985_5014	permease	similar to YIHP_ECOLI gi|2367322 (conserved in Escherichia coli K-12)			.462fs	49	0	0	0	0	49	NC_0026954861607T-
NC_002695	0	4861608	Indel	T	-	Variant	No Stop		100	100	60	CDS	VBIEscCol129985_5014	permease	similar to YIHP_ECOLI gi|2367322 (conserved in Escherichia coli K-12)			.462fs	49	0	0	0	0	49	NC_0026954861608T-
NC_002695	0	4861609	Indel	A	-	Variant	No Stop		100	100	60	CDS	VBIEscCol129985_5014	permease	similar to YIHP_ECOLI gi|2367322 (conserved in Escherichia coli K-12)			.462fs	49	0	0	0	0	49	NC_0026954861609A-
NC_002695	0	4978727	Indel	C	-	Variant		Homopolymer	57.1	73.7	4.47	rRNA	VBIEscCol129985_r110	23S ribosomal RNA					7	0	0	0	0	4	NC_0026954978727C-
NC_002695	0	4984707	Indel	G	-	Variant			100	100	60	tRNA	VBIEscCol129985_r114	tRNA-Gly	anticodon: UCC, Cove score 64.85				27	0	0	0	0	27	NC_0026954984707G-
NC_002695	0	5008283	Indel	C	-	Variant	Frameshift	Homopolymer	100	100	60	CDS	VBIEscCol129985_5146	endonuclease V	Selectively cleaves double-stranded DNA at the second phosphodiester bond 3' to a deoxyinosine leaving behind the intact lesion on the nicked DNA; cleaves DNA containing urea residues, AP sites, base mismatches, insertion/deletion mismatches, flaps, and pseudo-Y structures			P223fs	25	0	0	0	0	25	NC_0026955008283C-
NC_002695	0	5008980	Indel	C	-	Variant		Homopolymer	100	100	60	Intergenic	ECs4922,ECs4923,tandemly transcribed	ECs4922,-,61,downstream,hypothetical protein,ECs4923,-,126,upstream,transcriptional regulator HU subunit alpha					27	0	0	0	0	27	NC_0026955008980C-
NC_002695	0	5016394	Indel	A	-	Variant		Homopolymer	100	100	60	Intergenic	ECs4929,ECs5576,divergently transcribed	ECs4929,purH,58,upstream,bifunctional phosphoribosylaminoimidazolecarboxamide formyltransferase/IMP cyclohydrolase,ECs5576,rrsE,559,upstream,16S ribosomal RNA					24	0	0	0	0	24	NC_0026955016394A-
NC_002695	0	5021997	Indel	G	-	Variant			100	100	60	Intergenic	ECs5579,ECs4930,convergently transcribed	ECs5579,rrfE,32,downstream,5S ribosomal RNA,ECs4930,-,83,downstream,hypothetical protein					25	0	0	0	0	25	NC_0026955021997G-
NC_002695	0	5021999	Indel	C	-	Variant			100	100	60	Intergenic	ECs5579,ECs4930,convergently transcribed	ECs5579,rrfE,34,downstream,5S ribosomal RNA,ECs4930,-,81,downstream,hypothetical protein					25	0	0	0	0	25	NC_0026955021999C-
NC_002695	0	5098374	Indel	G	-	Variant			100	100	60	Intergenic	ECs5016,ECs5017,tandemly transcribed	ECs5016,malF,25,upstream,maltose transporter membrane protein,ECs5017,malE,129,downstream,maltose ABC transporter periplasmic protein					24	0	0	0	0	24	NC_0026955098374G-
NC_002695	0	5114397	Indel	A	-	Variant	Frameshift		100	100	60	CDS	VBIEscCol129985_5253	hypothetical protein	similar to YJBL_ECOLI gi|1790481, YJBM_ECOLI gi|1790482			I298fs	51	0	0	0	0	51	NC_0026955114397A-
NC_002695	0	5128412	Indel	G	-	Variant		Homopolymer	100	100	60	Intergenic	ECs5042,ECs5043,divergently transcribed	ECs5042,-,224,upstream,hypothetical protein,ECs5043,-,205,upstream,hypothetical protein					25	0	0	0	0	25	NC_0026955128412G-
NC_002695	0	5223187	Indel	C	-	Variant	Frameshift	Homopolymer	100	100	60	CDS	VBIEscCol129985_5352	FxsA protein	F exclusion of bacteriophage T7; overproduction of this protein in Escherichia coli inhibits the F plasmid-mediated exclusion of bacteriophage T7; interacts with the F plasmid-encoded PifA protein; inner membrane protein			H25fs	25	0	0	0	0	25	NC_0026955223187C-
NC_002695	0	5256337	Indel	C	-	Variant	Frameshift	Homopolymer	100	100	60	CDS	VBIEscCol129985_5383	FtsH protease regulator HflK	with HflC inhibits proteolysis of lambda cII protein by FtsH			L192fs	25	0	0	0	0	25	NC_0026955256337C-
NC_002695	0	5278183	Indel	A	-	Variant		Homopolymer	100	100	60	Intergenic	ECs5174,ECs5175,convergently transcribed	ECs5174,sgaE,70,downstream,L-ribulose-5-phosphate 4-epimerase,ECs5175,-,59,downstream,hypothetical protein					25	0	0	0	0	25	NC_0026955278183A-
NC_002695	0	5278189	Indel	C	-	Variant		Homopolymer	100	100	60	Intergenic	ECs5174,ECs5175,convergently transcribed	ECs5174,sgaE,76,downstream,L-ribulose-5-phosphate 4-epimerase,ECs5175,-,53,downstream,hypothetical protein					25	0	0	0	0	25	NC_0026955278189C-
NC_002695	0	5288618	Indel	G	-	Variant		Homopolymer	100	100	60	Intergenic	ECs5188,ECs5190,tandemly transcribed	ECs5188,-,79,upstream,transmembrane subunit,ECs5190,-,20,downstream,oxidoreductase					24	0	0	0	0	24	NC_0026955288618G-
NC_002695	0	5307627	Indel	-	T	Variant	Frameshift		100	100	60	CDS	VBIEscCol129985_5442	ABC transporter ATP-binding protein	similar to YTFR_ECOLI gi|1790675, YTFS_ECOLI gi|1790676			Q364fs	23	0	0	0	23	0	NC_0026955307627-T
NC_002695	0	5391253	Indel	-	G	Variant			100	100	60	Intergenic	ECs5266,ECs5592,divergently transcribed	ECs5266,-,42,upstream,hypothetical protein,ECs5592,-,66,upstream,hypothetical protein	similar to hypothetical protein b1240 [Escherichia coli] gi|7466155|pir||C64871				26	0	0	26	0	0	NC_0026955391253-G
NC_002695	0	5435956	Indel	-	G	Variant	Frameshift	Homopolymer	100	100	60	CDS	VBIEscCol129985_5547	hypothetical protein	similar to hypothetical proteins e.g. jhp0462 [Helicobacter pylori (strain J99)] gi|7464730|pir||C71929, jhp0572 [Helicobacter pylori (strain J99)] gi|7464757|pir||H71914			R269fs	23	0	0	23	0	0	NC_0026955435956-G
NC_002695	0	6065	SNP	C	T	Variant	Non Synonymous		100	100	60	CDS	VBIEscCol129985_0103	hypothetical protein	similar to YAAA_ECOLI gi|1786187 (conserved in Escherichia coli K-12)			A138T	24	0	0	0	24	0	NC_0026956065CT
NC_002695	0	6674	SNP	G	A	Variant	Non Synonymous		100	100	60	CDS	VBIEscCol129985_0104	inner membrane transport protein	similar to YAAJ_ECOLI gi|1786188 (conserved in Escherichia coli K-12)			H435Y	23	23	0	0	0	0	NC_0026956674GA
NC_002695	0	14114	SNP	A	T	Variant			100	100	60	Intergenic	ECs0014,ECs0015,tandemly transcribed	ECs0014,dnaK,18,downstream,molecular chaperone DnaK,ECs0015,-,71,upstream,molecular chaperone DnaJ					24	0	0	0	24	0	NC_00269514114AT
NC_002695	0	14317	SNP	G	A	Variant	Non Synonymous		100	100	60	CDS	VBIEscCol129985_0111	molecular chaperone DnaJ	chaperone Hsp40; co-chaperone with DnaK; Participates actively in the response to hyperosmotic and heat shock by preventing the aggregation of stress-denatured proteins and by disaggregating proteins, also in an autonomous, dnaK-independent fashion			A45T	23	23	0	0	0	0	NC_00269514317GA
NC_002695	0	18711	SNP	A	C	Variant	Non Synonymous		100	100	60	CDS	VBIEscCol129985_0115	hypothetical protein				L48R	4	0	4	0	0	0	NC_00269518711AC
NC_002695	0	18968	SNP	G	A	Variant	Synonymous		100	100	60	CDS	VBIEscCol129985_0116	hypothetical protein				V67V	2	2	0	0	0	0	NC_00269518968GA
NC_002695	0	19848	SNP	C	T	Variant	Nonsense		100	100	60	CDS	VBIEscCol129985_0117	outer membrane usher protein	similar to outer membrane usher protein precursors e.g. YehB [Escherichia coli K-12] gi|465572|sp|P33341|YEHB_ECOLI			W634.	24	0	0	0	24	0	NC_00269519848CT
NC_002695	0	47421	SNP	A	T	Variant	Synonymous		100	100	60	CDS	VBIEscCol129985_0143	electron transfer flavoprotein FixA	required for anaerobic carnitine reduction, may act to transfer electrons to crotonobetaine reductase			P202P	20	0	0	0	20	0	NC_00269547421AT
NC_002695	0	48272	SNP	A	G	Variant	Synonymous		100	100	60	CDS	VBIEscCol129985_0144	electron transfer flavoprotein FixB	involved in electron transfer during carnitine metabolism			E224E	23	0	0	23	0	0	NC_00269548272AG
NC_002695	0	48371	SNP	G	A	Variant	Synonymous		100	100	60	CDS	VBIEscCol129985_0144	electron transfer flavoprotein FixB	involved in electron transfer during carnitine metabolism			L257L	23	23	0	0	0	0	NC_00269548371GA
NC_002695	0	53715	SNP	C	T	Variant	Synonymous		100	100	60	CDS	VBIEscCol129985_0149	glutathione-regulated potassium-efflux system protein KefC	transport system that facilitates potassium-efflux			V511V	24	0	0	0	24	0	NC_00269553715CT
NC_002695	0	63127	SNP	T	G	Variant	Synonymous		100	100	60	CDS	VBIEscCol129985_0159	Dna-J like membrane chaperone protein	functions as a co-chaperone with DnaK; involved in regulation of colanic acid capsule; inner membrane protein; dimerized via transmembrane domain; J-like domain is cytoplasmic and can functionally substitute for DnaJ; stimulates synthesis of colanic acid mucoid capsule through the RcsB/C signal transduction system			L263L	23	0	0	23	0	0	NC_00269563127TG
NC_002695	0	85412	SNP	G	A	Variant	Synonymous		100	100	60	CDS	VBIEscCol129985_0176	isopropylmalate isomerase large subunit	dehydratase component, catalyzes the isomerization between 2-isopropylmalate and 3-isopropylmalate			N20N	24	24	0	0	0	0	NC_00269585412GA
NC_002695	0	88701	SNP	T	C	Variant			100	100	60	Intergenic	ECs0079,ECs0080,divergently transcribed	ECs0079,-,386,upstream,leu operon leader peptide,ECs0080,leuO,254,upstream,leucine transcriptional activator					24	0	24	0	0	0	NC_00269588701TC
NC_002695	0	133900	SNP	A	G	Variant	Non Synonymous		100	100	60	CDS	VBIEscCol129985_0219	hypothetical protein	similar to YACH_ECOLI gi|1786308 (conserved in Escherichia coli K-12)			V541A	24	0	0	24	0	0	NC_002695133900AG
NC_002695	0	142584	SNP	T	C	Variant	Non Synonymous		100	100	60	CDS	VBIEscCol129985_0225	multicopper oxidase	laccase; copper-stimulated phenoloxidase and ferroxidase which may be involved in copper detoxification			V377A	23	0	23	0	0	0	NC_002695142584TC
NC_002695	0	142879	SNP	C	A	Variant	Synonymous		100	100	60	CDS	VBIEscCol129985_0225	multicopper oxidase	laccase; copper-stimulated phenoloxidase and ferroxidase which may be involved in copper detoxification			V475V	23	23	0	0	0	0	NC_002695142879CA
NC_002695	0	160672	SNP	T	C	Variant			100	100	60	Intergenic	ECs0144,ECs0145,tandemly transcribed	ECs0144,-,64,upstream,chaperone protein EcpD,ECs0145,-,23,downstream,fimbrial-like protein					24	0	24	0	0	0	NC_002695160672TC
NC_002695	0	170515	SNP	C	T	Variant	Synonymous		100	100	60	CDS	VBIEscCol129985_0252	penicillin-binding protein 1b	bifunctional periplasmic enzyme; contains transglycosylase and transpeptidase activity; major enzyme for peptidoglycan biosynthesis in Escherichia coli; transmembrane protein; forms dimers; three variants, one of which may be a degradation product, while the other appears to result from an alternative initiation site, are found within the cell			V488V	25	0	0	0	25	0	NC_002695170515CT
NC_002695	0	171915	SNP	T	C	Variant	Non Synonymous		100	100	60	CDS	VBIEscCol129985_0254	ferrichrome outer membrane transporter	involved with the transport of ferrichrome across the outer membrane; binds the ferrichrome-iron ligand and interacts with the TonB protein			L37P	24	0	24	0	0	0	NC_002695171915TC
NC_002695	0	180160	SNP	T	C	Variant	Synonymous		100	100	60	CDS	VBIEscCol129985_0259	chloride channel protein	Acts as an electrical shunt for an outwardly-directed proton pump that is linked to amino acid decarboxylation			G285G	24	0	24	0	0	0	NC_002695180160TC
NC_002695	0	184717	SNP	T	C	Variant	Synonymous		100	100	60	CDS	VBIEscCol129985_0264	deoxyguanosinetriphosphate triphosphohydrolase	forms a homotetramer; requires magnesium for activity; catalyzes the hydrolysis of dGTP to form deoxyguanosine and triphosphate			L428L	24	0	24	0	0	0	NC_002695184717TC
NC_002695	0	186110	SNP	C	T	Variant	Non Synonymous		100	100	60	CDS	VBIEscCol129985_0265	serine endoprotease	protease Do; required at high temperature; degrades damaged proteins			P343L	24	0	0	0	24	0	NC_002695186110CT
NC_002695	0	195322	SNP	A	G	Variant			100	100	60	Intergenic	ECs0172,ECs0173,tandemly transcribed	ECs0172,tsf,128,downstream,elongation factor Ts,ECs0173,pyrH,19,upstream,uridylate kinase					25	0	0	25	0	0	NC_002695195322AG
NC_002695	0	205552	SNP	C	T	Variant	Non Synonymous		100	100	60	CDS	VBIEscCol129985_0285	(3R)-hydroxymyristoyl-ACP dehydratase	in Pseudomonas aeruginosa this enzyme is a trimer of dimers; essential for membrane formation; performs third step of type II fatty acid biosynthesis; catalyzes dehydration of (3R)-hydroxyacyl-ACP to trans-2-acyl-ACP			L37F	24	0	0	0	24	0	NC_002695205552CT
NC_002695	0	207231	SNP	G	C	Variant	Non Synonymous		100	100	60	CDS	VBIEscCol129985_0287	lipid-A-disaccharide synthase	catalyzes the formation of lipid A disaccharide from UDP-2,3-diacylglucosamine and 2,3-diacylglucosamine-1-phosphate, lipid A disaccharide is a precursor of lipid A that anchors LPS to the OM			A181P	25	0	25	0	0	0	NC_002695207231GC
NC_002695	0	207232	SNP	C	G	Variant	Non Synonymous		100	100	60	CDS	VBIEscCol129985_0287	lipid-A-disaccharide synthase	catalyzes the formation of lipid A disaccharide from UDP-2,3-diacylglucosamine and 2,3-diacylglucosamine-1-phosphate, lipid A disaccharide is a precursor of lipid A that anchors LPS to the OM			A181G	25	0	0	25	0	0	NC_002695207232CG
NC_002695	0	218091	SNP	T	C	Variant	No Stop		100	100	60	CDS	VBIEscCol129985_0296	hypothetical protein	similar to YAEQ_ECOLI gi|1786388 (conserved in Escherichia coli K-12)			.153Q	24	0	24	0	0	0	NC_002695218091TC
NC_002695	0	227246	SNP	A	G	Variant			57.1	100	60	rRNA	VBIEscCol129985_r001	16S ribosomal RNA					28	0	0	12	0	0	NC_002695227246AG
NC_002695	0	229353	SNP	G	C	Variant			77.8	98.7	18.7	rRNA	VBIEscCol129985_r004	23S ribosomal RNA					18	0	14	0	0	0	NC_002695229353GC
NC_002695	0	230035	SNP	T	C	Variant			100	100	60	rRNA	VBIEscCol129985_r004	23S ribosomal RNA					5	0	5	0	0	0	NC_002695230035TC
NC_002695	0	239591	SNP	T	C	Variant			100	100	60	Intergenic	ECs0210,ECs0211,divergently transcribed	ECs0210,rnhA,39,upstream,ribonuclease H,ECs0211,-,26,upstream,DNA polymerase III subunit epsilon					24	0	24	0	0	0	NC_002695239591TC
NC_002695	0	263717	SNP	T	C	Variant			100	100	60	Intergenic	ECs0233,ECs0234,divergently transcribed	ECs0233,-,281,upstream,hypothetical protein,ECs0234,-,416,upstream,hypothetical protein					24	0	24	0	0	0	NC_002695263717TC
NC_002695	0	264928	SNP	T	C	Variant	Non Synonymous		100	100	60	CDS	VBIEscCol129985_0338	protein VgrG	similar to VgrG [Escherichia coli strain ec11] gi|2920640|gb|AAC32475.1			F23S	23	0	23	0	0	0	NC_002695264928TC
NC_002695	0	265145	SNP	G	A	Variant	Synonymous		100	100	60	CDS	VBIEscCol129985_0338	protein VgrG	similar to VgrG [Escherichia coli strain ec11] gi|2920640|gb|AAC32475.1			V95V	23	23	0	0	0	0	NC_002695265145GA
NC_002695	0	269117	SNP	T	C	Variant	Synonymous		100	100	60	CDS	VBIEscCol129985_0339	RhsG core protein with extension	Rhs protein; similar to RhsH proteins e.g. [Escherichia coli strain EC45] gi|2920634|gb|AAC32471.1			D680D	18	0	18	0	0	0	NC_002695269117TC
NC_002695	0	272851	SNP	C	G	Variant	Non Synonymous		100	100	60	CDS	VBIEscCol129985_0342	H repeat-containing protein	similar to H repeat-associated proteins e.g. [Escherichia coli RhsB element] gi|140772|sp|P28912			A67G	24	0	0	24	0	0	NC_002695272851CG
NC_002695	0	274975	SNP	T	C	Variant	Synonymous		100	100	60	CDS	VBIEscCol129985_0343	Rhs core protein	Rhs protein; similar to Rhs core proteins e.g. RhsE [Escherichia coli] gi|2507113|sp|P24211|RHSE_ECOLI			N395N	24	0	24	0	0	0	NC_002695274975TC
NC_002695	0	287783	SNP	A	G	Variant	Synonymous		100	100	60	CDS	VBIEscCol129985_0358	FhiA protein	similar to FHIA_ECOLI gi|1786423 (conserved in Escherichia coli K-12)			S57S	23	0	0	23	0	0	NC_002695287783AG
NC_002695	0	288347	SNP	G	A	Variant	Synonymous		100	100	60	CDS	VBIEscCol129985_0359	hypothetical protein	similar to MBHA_ECOLI gi|1786424 (conserved in Escherichia coli K-12)			A135A	24	24	0	0	0	0	NC_002695288347GA
NC_002695	0	288769	SNP	G	A	Variant			100	100	60	Intergenic	ECs0256,ECs0258,tandemly transcribed	ECs0256,-,56,downstream,hypothetical protein,ECs0258,-,15,upstream,DNA polymerase IV					24	24	0	0	0	0	NC_002695288769GA
NC_002695	0	289210	SNP	A	G	Variant	Non Synonymous		100	100	60	CDS	VBIEscCol129985_0360	DNA polymerase IV	involved in translesion DNA polymerization with beta clamp of polymerase III; belongs to Y family of polymerases; does not contain proofreading function			T143A	23	0	0	23	0	0	NC_002695289210AG
NC_002695	0	300689	SNP	G	T	Variant	Non Synonymous		100	100	60	CDS	VBIEscCol129985_0373	integrase	similar to integrases e.g. [Shigella flexneri bacteriophage V] gi|2465477|gb|AAB72135.1			L120I	20	0	0	0	20	0	NC_002695300689GT
NC_002695	0	302706	SNP	A	G	Variant			100	100	60	Intergenic	ECs0274,ECs0275,divergently transcribed	ECs0274,-,54,upstream,hypothetical protein,ECs0275,-,47,upstream,Cro					24	0	0	24	0	0	NC_002695302706AG
NC_002695	0	313744	SNP	C	T	Variant			100	100	60	Intergenic	ECs0292,ECs0294,tandemly transcribed	ECs0292,-,289,downstream,hypothetical protein,ECs0294,-,367,upstream,hypothetical protein					29	0	0	0	29	0	NC_002695313744CT
NC_002695	0	314446	SNP	A	G	Variant	Synonymous		100	100	60	CDS	VBIEscCol129985_0390	hypothetical protein	similar to hypothetical protein PFB0765w [malaria parasite] gi|7494317|pir||E71606			K112K	46	0	0	46	0	0	NC_002695314446AG
NC_002695	0	314447	SNP	G	A	Variant	Non Synonymous		100	100	60	CDS	VBIEscCol129985_0390	hypothetical protein	similar to hypothetical protein PFB0765w [malaria parasite] gi|7494317|pir||E71606			E113K	46	46	0	0	0	0	NC_002695314447GA
NC_002695	0	321561	SNP	C	T	Variant	Synonymous		100	100	60	CDS	VBIEscCol129985_0398	DNA primase	similar to DNA primases e.g. alpha gene product [satellite phage P4] gi|130905|sp|P10277|PRIM_BPP4			I668I	25	0	0	0	25	0	NC_002695321561CT
NC_002695	0	323374	SNP	T	A	Variant			100	100	60	Intergenic	ECs0304,ECs0305,tandemly transcribed	ECs0304,-,394,upstream,hypothetical protein,ECs0305,-,282,downstream,hypothetical protein					24	24	0	0	0	0	NC_002695323374TA
NC_002695	0	327434	SNP	A	G	Variant			100	100	60	Intergenic	ECs0309,ECs0310,divergently transcribed	ECs0309,-,8,upstream,transcriptional regulator,ECs0310,-,160,upstream,hypothetical protein					25	0	0	25	0	0	NC_002695327434AG
NC_002695	0	329641	SNP	G	T	Variant	Non Synonymous		100	100	60	CDS	VBIEscCol129985_0406	transporter	similar to transporters e.g. OpdE [Pseudomonas aeruginosa] gi|400678|sp|Q01602|OPDE_PSEAE			C279F	24	0	0	0	24	0	NC_002695329641GT
NC_002695	0	331010	SNP	C	A	Variant	Non Synonymous		100	100	60	CDS	VBIEscCol129985_0407	hypothetical protein	similar to YAGQ_ECOLI gi|1786477 (conserved in Escherichia coli K-12)			G42V	24	24	0	0	0	0	NC_002695331010CA
NC_002695	0	333584	SNP	T	C	Variant	Non Synonymous		100	100	60	CDS	VBIEscCol129985_0409	hypothetical protein	similar to YAGS_ECOLI gi|1786479 (conserved in Escherichia coli K-12)			T238A	24	0	24	0	0	0	NC_002695333584TC
NC_002695	0	337933	SNP	T	G	Variant	Synonymous		100	100	60	CDS	VBIEscCol129985_0414	receptor	similar to YAGW_ECOLI gi|1786483 (conserved in Escherichia coli K-12)			G431G	24	0	0	24	0	0	NC_002695337933TG
NC_002695	0	338461	SNP	A	T	Variant	Synonymous		100	100	60	CDS	VBIEscCol129985_0414	receptor	similar to YAGW_ECOLI gi|1786483 (conserved in Escherichia coli K-12)			S255S	24	0	0	0	24	0	NC_002695338461AT
NC_002695	0	342978	SNP	T	C	Variant	Synonymous		100	100	60	CDS	VBIEscCol129985_0417	hypothetical protein	similar to YAGZ_ECOLI gi|1786486 (conserved in Escherichia coli K-12)			S34S	23	0	23	0	0	0	NC_002695342978TC
NC_002695	0	345586	SNP	A	C	Variant	Synonymous		100	100	60	CDS	VBIEscCol129985_0422	hypothetical protein	similar to hypothetical proteins e.g. L0013 [Escherichia coli O157:H7 strain EDL933}] gi|3414881|gb|AAC31492.1			A53A	23	0	23	0	0	0	NC_002695345586AC
NC_002695	0	345722	SNP	A	C	Variant	Non Synonymous		100	100	60	CDS	VBIEscCol129985_0422	hypothetical protein	similar to hypothetical proteins e.g. L0013 [Escherichia coli O157:H7 strain EDL933}] gi|3414881|gb|AAC31492.1			T99P	21	0	21	0	0	0	NC_002695345722AC
NC_002695	0	351109	SNP	T	C	Variant	Non Synonymous		100	100	60	CDS	VBIEscCol129985_0427	transcriptional regulator	similar to transcriptional regulators e.g. [Escherichia coli] gi|2495398|sp|P75836|YCAN_ECOLI			V49A	24	0	24	0	0	0	NC_002695351109TC
NC_002695	0	357832	SNP	C	A	Variant	Non Synonymous		100	100	60	CDS	VBIEscCol129985_0430	invasin	similar to probable membrane protein b1978 [Escherichia coli] gi|7466779|pir||D64962; similar toinvasins e.g. [Yersinia pestis] gi|726319|gb|AAA96352.1			T1301K	24	24	0	0	0	0	NC_002695357832CA
NC_002695	0	358636	SNP	G	A	Variant	Non Synonymous		100	100	60	CDS	VBIEscCol129985_0431	transcriptional regulator	similar to probable transcription regulator YkgA [Escherichia coli] gi|2495375|sp|P77601|YKGA_ECOLI			T176I	24	24	0	0	0	0	NC_002695358636GA
NC_002695	0	366985	SNP	C	A	Variant	Non Synonymous		100	100	60	CDS	VBIEscCol129985_0440	hypothetical protein	similar to YKGG_ECOLI gi|1786499 (conserved in Escherichia coli K-12)			L172I	24	24	0	0	0	0	NC_002695366985CA
NC_002695	0	368883	SNP	C	T	Variant	Non Synonymous		100	100	60	CDS	VBIEscCol129985_0444	adhesin	similar to high molecular weight adhesin e.g. HmwA [Haemophilus influenzae] gi|5929966|gb|AAD56660.1|AF180944_1			R213Q	24	0	0	0	24	0	NC_002695368883CT
NC_002695	0	372494	SNP	C	T	Variant			100	100	60	Intergenic	ECs0353,ECs5376,divergently transcribed	ECs0353,-,1223,upstream,hypothetical protein,ECs5376,-,476,upstream,hypothetical protein					29	0	0	0	29	0	NC_002695372494CT
NC_002695	0	372766	SNP	G	A	Variant			100	100	60	Intergenic	ECs0353,ECs5376,divergently transcribed	ECs0353,-,1495,upstream,hypothetical protein,ECs5376,-,204,upstream,hypothetical protein					23	23	0	0	0	0	NC_002695372766GA
NC_002695	0	372814	SNP	T	G	Variant			100	100	60	Intergenic	ECs0353,ECs5376,divergently transcribed	ECs0353,-,1543,upstream,hypothetical protein,ECs5376,-,156,upstream,hypothetical protein					21	0	0	21	0	0	NC_002695372814TG
NC_002695	0	374824	SNP	A	G	Variant	Synonymous		100	100	60	CDS	VBIEscCol129985_0449	choline dehydrogenase	catalyzes the oxidation of choline to betaine aldehyde and betain aldehyde to glycine betaine			L30L	23	0	0	23	0	0	NC_002695374824AG
NC_002695	0	375317	SNP	A	C	Variant	Non Synonymous		100	100	60	CDS	VBIEscCol129985_0450	betaine aldehyde dehydrogenase	catalyzes the formation of betaine from betaine aldehyde			Y361D	23	0	23	0	0	0	NC_002695375317AC
NC_002695	0	375738	SNP	C	G	Variant	Synonymous		100	100	60	CDS	VBIEscCol129985_0450	betaine aldehyde dehydrogenase	catalyzes the formation of betaine from betaine aldehyde			P220P	24	0	0	24	0	0	NC_002695375738CG
NC_002695	0	377435	SNP	C	T	Variant	Synonymous		100	100	60	CDS	VBIEscCol129985_0452	choline transport protein BetT	proton-motive-force-driven choline transporter			A103A	25	0	0	0	25	0	NC_002695377435CT
NC_002695	0	379516	SNP	A	G	Variant			100	100	60	Intergenic	ECs0360,ECs0362,tandemly transcribed	ECs0360,-,356,downstream,choline transport protein BetT,ECs0362,-,218,upstream,AidA-I adhesin-like protein					23	0	0	23	0	0	NC_002695379516AG
NC_002695	0	391685	SNP	A	G	Variant	Non Synonymous		100	100	60	CDS	VBIEscCol129985_0464	c.148A>G				I50V	3	0	0	3	0	0	NC_002695391685AG
NC_002695	0	393917	SNP	A	G	Variant	Synonymous		100	100	60	CDS	VBIEscCol129985_0466	deaminase	metallo-dependent hydrolase superfamily; deaminase with metallo-dependent hydrolase domain			L401L	24	0	0	24	0	0	NC_002695393917AG
NC_002695	0	394891	SNP	G	A	Variant			100	100	60	Intergenic	ECs5377,ECs0374,tandemly transcribed	ECs5377,-,85,downstream,hypothetical protein,ECs0374,-,166,upstream,sugar-binding protein					24	24	0	0	0	0	NC_002695394891GA
NC_002695	0	396350	SNP	T	C	Variant	No Stop		100	100	60	CDS	VBIEscCol129985_0469	ABC transporter ATP-binding protein	similar to N-terminal part of ABC transporter ATP-binding proteins e.g. [Streptomyces coelicolor A3(2)] gi|7479110|pir||T34924			.87Q	24	0	24	0	0	0	NC_002695396350TC
NC_002695	0	396350	SNP	T	C	Variant			100	100	60	gene	VBIEscCol129985_pg002	ABC transporter ATP-binding protein	similar to N-terminal part of ABC transporter ATP-binding proteins e.g. [Streptomyces coelicolor A3(2)] gi|7479110|pir||T34924				24	0	24	0	0	0	NC_002695396350TC
NC_002695	0	397856	SNP	C	T	Variant	Synonymous		100	100	60	CDS	VBIEscCol129985_0471	ABC transporter permease	similar to ABC transporter permeases e.g. RbsC[Bacillus subtilis] gi|7446897|pir||B69690; [Escherichia coli] gi|400960|sp|P04984|RBSC_ECOLI			G96G	24	0	0	0	24	0	NC_002695397856CT
NC_002695	0	411320	SNP	T	C	Variant			100	100	60	Intergenic	ECs0388,ECs0389,tandemly transcribed	ECs0388,prpE,313,downstream,propionyl-CoA synthetase,ECs0389,codB,581,upstream,cytosine permease					3	0	3	0	0	0	NC_002695411320TC
NC_002695	0	411328	SNP	A	G	Variant			100	100	60	Intergenic	ECs0388,ECs0389,tandemly transcribed	ECs0388,prpE,321,downstream,propionyl-CoA synthetase,ECs0389,codB,573,upstream,cytosine permease					3	0	0	3	0	0	NC_002695411328AG
NC_002695	0	411334	SNP	C	A	Variant			100	100	60	Intergenic	ECs0388,ECs0389,tandemly transcribed	ECs0388,prpE,327,downstream,propionyl-CoA synthetase,ECs0389,codB,567,upstream,cytosine permease					3	3	0	0	0	0	NC_002695411334CA
NC_002695	0	411345	SNP	G	A	Variant			100	100	60	Intergenic	ECs0388,ECs0389,tandemly transcribed	ECs0388,prpE,338,downstream,propionyl-CoA synthetase,ECs0389,codB,556,upstream,cytosine permease					2	2	0	0	0	0	NC_002695411345GA
NC_002695	0	415750	SNP	G	T	Variant	Non Synonymous		100	100	60	CDS	VBIEscCol129985_0487	carbonic anhydrase	similar to CYNT_ECOLI gi|1786534 (conserved in Escherichia coli K-12)			G59V	24	0	0	0	24	0	NC_002695415750GT
NC_002695	0	417808	SNP	C	G	Variant	Non Synonymous		100	100	60	CDS	VBIEscCol129985_0489	cyanate transporter	MFS transporter family member induced in the presence of cyanate as part of a 3 gene operon; not essential			S347R	24	0	0	24	0	0	NC_002695417808CG
NC_002695	0	419611	SNP	G	A	Variant	Synonymous		96	98.1	17.21	CDS	VBIEscCol129985_0491	galactoside permease	lactose/proton symporter; mediates lactose/proton symport through the membrane by utilizing the proton gradient to drive transport of galactosides; member of major facilitator superfamily; functions as a monomer with 12 transmembrane segments			G115G	25	24	0	0	0	0	NC_002695419611GA
NC_002695	0	419612	SNP	C	G	Variant	Non Synonymous		96	98.1	17.21	CDS	VBIEscCol129985_0491	galactoside permease	lactose/proton symporter; mediates lactose/proton symport through the membrane by utilizing the proton gradient to drive transport of galactosides; member of major facilitator superfamily; functions as a monomer with 12 transmembrane segments			G115A	25	0	0	24	0	0	NC_002695419612CG
NC_002695	0	419971	SNP	G	A	Variant			100	100	60	Intergenic	ECs0396,ECs0397,tandemly transcribed	ECs0396,lacY,16,upstream,galactoside permease,ECs0397,lacZ,36,downstream,beta-D-galactosidase					24	24	0	0	0	0	NC_002695419971GA
NC_002695	0	421145	SNP	C	T	Variant	Non Synonymous		100	100	60	CDS	VBIEscCol129985_0492	beta-D-galactosidase	forms a homotetramer; hydrolyzes lactose disaccharide to galactose and glucose; converts lactose to allolactose which is the natural inducer of the lac operon			R646H	23	0	0	0	23	0	NC_002695421145CT
NC_002695	0	421747	SNP	T	C	Variant	Synonymous		100	100	60	CDS	VBIEscCol129985_0492	beta-D-galactosidase	forms a homotetramer; hydrolyzes lactose disaccharide to galactose and glucose; converts lactose to allolactose which is the natural inducer of the lac operon			V445V	22	0	22	0	0	0	NC_002695421747TC
NC_002695	0	430790	SNP	C	T	Variant	Synonymous		100	100	60	CDS	VBIEscCol129985_0500	2-keto-4-pentenoate hydratase	catalyzes the formation of 2-keto-4-hydroxypentanoic acid from 2-hydroxypentadienoic acid			L26L	24	0	0	0	24	0	NC_002695430790CT
NC_002695	0	431214	SNP	C	G	Variant	Non Synonymous		100	100	60	CDS	VBIEscCol129985_0500	2-keto-4-pentenoate hydratase	catalyzes the formation of 2-keto-4-hydroxypentanoic acid from 2-hydroxypentadienoic acid			A167G	24	0	0	24	0	0	NC_002695431214CG
NC_002695	0	432535	SNP	A	G	Variant	Non Synonymous		100	100	60	CDS	VBIEscCol129985_0502	4-hydroxy-2-ketovalerate aldolase	catalyzes the formation of pyruvate and acetaldehyde from 4-hydroxy-2-ketovaleric acid; involved in the degradation of phenylpropionate			Q23R	24	0	0	24	0	0	NC_002695432535AG
NC_002695	0	435465	SNP	A	G	Variant	Non Synonymous		100	100	60	CDS	VBIEscCol129985_0504	nucleoprotein/polynucleotide-associated enzyme	similar to YAIL_ECOLI gi|1786550 (conserved in Escherichia coli K-12)			N166D	24	0	0	24	0	0	NC_002695435465AG
NC_002695	0	438024	SNP	A	C	Variant			100	100	60	Intergenic	ECs0412,ECs0413,tandemly transcribed	ECs0412,-,24,upstream,regulator protein FrmR,ECs0413,fbpC,115,downstream,ferric transporter ATP-binding protein					24	0	24	0	0	0	NC_002695438024AC
NC_002695	0	445669	SNP	G	A	Variant	Non Synonymous		100	100	60	CDS	VBIEscCol129985_0513	transcriptional regulator	response regulator; similar to transcription regulators e.g. hexose phosphate transport system regulatory protein UhpA [Salmonella typhimurium] gi|136767|sp|P27667|UHPA_SALTY			T88I	23	23	0	0	0	0	NC_002695445669GA
NC_002695	0	446906	SNP	T	G	Variant	Non Synonymous		100	100	60	CDS	VBIEscCol129985_0514	taurine transporter substrate binding subunit	with TauB and TauC is responsible for taurine uptake.			S225A	23	0	0	23	0	0	NC_002695446906TG
NC_002695	0	447517	SNP	G	A	Variant	Non Synonymous		100	100	60	CDS	VBIEscCol129985_0515	taurine transporter ATP-binding protein	Part of the ABC transporter complex tauABC involved in taurine import			M103I	23	23	0	0	0	0	NC_002695447517GA
NC_002695	0	467555	SNP	A	C	Variant	Synonymous		100	100	60	CDS	VBIEscCol129985_0536	hypothetical protein	similar to AROM_ECOLI gi|1786589 (conserved in Escherichia coli K-12)			R117R	24	0	24	0	0	0	NC_002695467555AC
NC_002695	0	469824	SNP	T	C	Variant	Non Synonymous		100	100	60	CDS	VBIEscCol129985_0538	c.1327T>C				C443R	24	0	24	0	0	0	NC_002695469824TC
NC_002695	0	474603	SNP	C	A	Variant	Non Synonymous		100	100	60	CDS	VBIEscCol129985_0544	exonuclease SbcC	with SbcD cleaves DNA hairpin structures; also has 5' single-strand endonuclease activity			L1044F	24	24	0	0	0	0	NC_002695474603CA
NC_002695	0	479657	SNP	C	T	Variant	Synonymous		100	100	60	CDS	VBIEscCol129985_0547	transcriptional regulator PhoB	two component response regulator for the phosphate regulon; PhoR phosphorylates PhoB			L179L	24	0	0	0	24	0	NC_002695479657CT
NC_002695	0	484046	SNP	C	T	Variant	Synonymous		100	100	60	CDS	VBIEscCol129985_0552	permease	cryptic permease that may be involved in the transport of proline across the inner membrane; in Salmonella typhimurium, the proY gene is silent unless overexpressed on a multicopy plasmid or activated by a proZ mutation			I342I	24	0	0	0	24	0	NC_002695484046CT
NC_002695	0	487717	SNP	T	G	Variant	Non Synonymous		100	100	60	CDS	VBIEscCol129985_0554	hypothetical protein				V406G	24	0	0	24	0	0	NC_002695487717TG
NC_002695	0	507404	SNP	G	T	Variant			100	100	60	Intergenic	ECs0476,ECs0477,divergently transcribed	ECs0476,-,8,upstream,exodeoxyribonuclease VII small subunit,ECs0477,-,198,upstream,thiamine biosynthesis protein ThiI					24	0	0	0	24	0	NC_002695507404GT
NC_002695	0	517475	SNP	C	A	Variant	Synonymous		100	100	60	CDS	VBIEscCol129985_0587	cytochrome o ubiquinol oxidase subunit II	similar to CYOA_ECOLI gi|1786635 (conserved in Escherichia coli K-12)			V54V	24	24	0	0	0	0	NC_002695517475CA
NC_002695	0	548438	SNP	G	T	Variant	Synonymous		100	100	60	CDS	VBIEscCol129985_0620	acridine efflux pump	similar to ACRB_ECOLI gi|1786667 (conserved in Escherichia coli K-12)			A677A	24	0	0	0	24	0	NC_002695548438GT
NC_002695	0	552072	SNP	A	G	Variant	Non Synonymous		100	100	60	CDS	VBIEscCol129985_0622	AcrR family transcriptional regulator	regulates the acrAB operon which is involved in susceptibility to dephalothin and cephaloridine			S83G	24	0	0	24	0	0	NC_002695552072AG
NC_002695	0	556909	SNP	C	T	Variant	Non Synonymous		100	100	60	CDS	VBIEscCol129985_0626	hypothetical protein	gene 58; similar to YBAN_ECOLI gi|1786674 (conserved in Escherichia coli K-12)			R45C	24	0	0	0	24	0	NC_002695556909CT
NC_002695	0	560392	SNP	G	A	Variant	Synonymous		100	100	60	CDS	VBIEscCol129985_0631	recombination protein RecR	involved in a recombinational process of DNA repair, independent of the recBC complex			T31T	24	24	0	0	0	0	NC_002695560392GA
NC_002695	0	573427	SNP	C	T	Variant	Synonymous		100	100	60	CDS	VBIEscCol129985_0642	ligase	similar to YBAP_ECOLI gi|1786689 (conserved in Escherichia coli K-12)			A148A	25	0	0	0	25	0	NC_002695573427CT
NC_002695	0	579211	SNP	G	T	Variant	Non Synonymous		100	100	60	CDS	VBIEscCol129985_0646	amino acid/amine transport protein	similar to YBAT_ECOLI gi|1786694 (conserved in Escherichia coli K-12)			R316L	24	0	0	0	24	0	NC_002695579211GT
NC_002695	0	580380	SNP	C	T	Variant	Synonymous		100	100	60	CDS	VBIEscCol129985_0647	outer membrane transport protein	similar to outer membrane transport proteins e.g. CyaE protein [Bordetella pertussis] gi|117799|sp|P11092|CYAE_BORPE			V162V	24	0	0	0	24	0	NC_002695580380CT
NC_002695	0	581525	SNP	A	G	Variant	Non Synonymous		100	100	60	CDS	VBIEscCol129985_0648	hypothetical protein	similar to hypothetical protein [Synechocystis sp. strain PCC 6803] gi|7469433|pir||S76109; similar toRTX protein [Aeromonas salmonicida] gi|6752871|gb|AAF27914.1|AF218037_1			Q58R	23	0	0	23	0	0	NC_002695581525AG
NC_002695	0	589115	SNP	G	A	Variant	Non Synonymous		100	100	60	CDS	VBIEscCol129985_0649	hypothetical protein	similar to hypothetical protein [Synechocystis sp. strain PCC 6803] gi|7469433|pir||S76109; , similar to RTX protein [Aeromonas salmonicida] gi|6752871|gb|AAF27914.1|AF218037_1			G1057D	18	18	0	0	0	0	NC_002695589115GA
NC_002695	0	598324	SNP	C	T	Variant	Synonymous		100	100	60	CDS	VBIEscCol129985_0649	hypothetical protein	similar to hypothetical protein [Synechocystis sp. strain PCC 6803] gi|7469433|pir||S76109; , similar to RTX protein [Aeromonas salmonicida] gi|6752871|gb|AAF27914.1|AF218037_1			L4127L	5	0	0	0	5	0	NC_002695598324CT
NC_002695	0	600475	SNP	T	A	Variant	Non Synonymous		100	100	60	CDS	VBIEscCol129985_0649	hypothetical protein	similar to hypothetical protein [Synechocystis sp. strain PCC 6803] gi|7469433|pir||S76109; , similar to RTX protein [Aeromonas salmonicida] gi|6752871|gb|AAF27914.1|AF218037_1			C4844S	24	24	0	0	0	0	NC_002695600475TA
NC_002695	0	602741	SNP	C	T	Variant	Non Synonymous		100	100	60	CDS	VBIEscCol129985_0650	ABC transporter ATP-binding protein	similar to transporters (ATP-binding proteins) e.g. LktB [Actinobacillus actinomycetemcomitans] gi|126357|sp|P23702|HLYB_ACTAC			P306L	24	0	0	0	24	0	NC_002695602741CT
NC_002695	0	615472	SNP	G	A	Variant	Synonymous		100	100	60	CDS	VBIEscCol129985_0666	oxidoreductase	similar to YBBP_ECOLI gi|1786704 (conserved in Escherichia coli K-12)			V420V	24	24	0	0	0	0	NC_002695615472GA
NC_002695	0	616762	SNP	G	A	Variant			100	100	60	Intergenic	ECs0559,ECs0560,tandemly transcribed	ECs0559,-,135,downstream,oxidoreductase,ECs0560,-,295,upstream,protein RhsD					23	23	0	0	0	0	NC_002695616762GA
NC_002695	0	616828	SNP	A	G	Variant			100	100	60	Intergenic	ECs0559,ECs0560,tandemly transcribed	ECs0559,-,201,downstream,oxidoreductase,ECs0560,-,229,upstream,protein RhsD					23	0	0	23	0	0	NC_002695616828AG
NC_002695	0	616829	SNP	C	T	Variant			100	100	60	Intergenic	ECs0559,ECs0560,tandemly transcribed	ECs0559,-,202,downstream,oxidoreductase,ECs0560,-,228,upstream,protein RhsD					23	0	0	0	23	0	NC_002695616829CT
NC_002695	0	616890	SNP	C	T	Variant			100	100	60	Intergenic	ECs0559,ECs0560,tandemly transcribed	ECs0559,-,263,downstream,oxidoreductase,ECs0560,-,167,upstream,protein RhsD					23	0	0	0	23	0	NC_002695616890CT
NC_002695	0	619813	SNP	A	G	Variant	Synonymous		100	100	60	CDS	VBIEscCol129985_0667	protein RhsD	core protein with extension; similar to RHSD_ECOLI gi|1786706; similar to B0499_ECOLI gi|1786708; Rhs protein			L919L	7	0	0	7	0	0	NC_002695619813AG
NC_002695	0	626494	SNP	G	A	Variant			100	100	60	Intergenic	ECs0567,ECs0568,tandemly transcribed	ECs0567,-,75,downstream,DNA-binding transcriptional repressor AllR,ECs0568,-,15,upstream,glyoxylate carboligase					24	24	0	0	0	0	NC_002695626494GA
NC_002695	0	626496	SNP	G	A	Variant			100	100	60	Intergenic	ECs0567,ECs0568,tandemly transcribed	ECs0567,-,77,downstream,DNA-binding transcriptional repressor AllR,ECs0568,-,13,upstream,glyoxylate carboligase					24	24	0	0	0	0	NC_002695626496GA
NC_002695	0	632644	SNP	T	A	Variant	Non Synonymous		100	100	60	CDS	VBIEscCol129985_0681	c.93T>A				D31E	24	24	0	0	0	0	NC_002695632644TA
NC_002695	0	632644	SNP	T	A	Variant			100	100	60	gene	VBIEscCol129985_pg003						24	24	0	0	0	0	NC_002695632644TA
NC_002695	0	633806	SNP	C	A	Variant	Non Synonymous		100	100	60	CDS	VBIEscCol129985_0682	purine permease YbbY	similar to YBBY_ECOLI gi|1786723 (conserved in Escherichia coli K-12)			A245E	24	24	0	0	0	0	NC_002695633806CA
NC_002695	0	645862	SNP	A	G	Variant	Synonymous		100	100	60	CDS	VBIEscCol129985_0693	UDP-2,3-diacylglucosamine hydrolase	catalyzes the formation of 2,3=diacylglucosamine 1-phosphate from UDP-2,3=diacylglucosamine			N177N	24	0	0	24	0	0	NC_002695645862AG
NC_002695	0	648904	SNP	T	C	Variant			100	100	60	Intergenic	ECs0588,ECs0590,convergently transcribed	ECs0588,cysS,456,downstream,cysteinyl-tRNA synthetase,ECs0590,-,209,downstream,hypothetical protein	similar to YBCI_ECOLI gi|1786738 (conserved in Escherichia coli K-12)				23	0	23	0	0	0	NC_002695648904TC
NC_002695	0	651644	SNP	T	C	Variant	Synonymous		100	100	60	CDS	VBIEscCol129985_0700	chaperone	similar to SFMC_ECOLI gi|1786743 (conserved in Escherichia coli K-12)			F73F	24	0	24	0	0	0	NC_002695651644TC
NC_002695	0	656910	SNP	A	G	Variant	Synonymous		100	100	60	CDS	VBIEscCol129985_0704	transcriptional regulator FimZ	activates the production of the major fimbrae protein FimA			D10D	24	0	0	24	0	0	NC_002695656910AG
NC_002695	0	661692	SNP	C	T	Variant	Synonymous		100	100	60	CDS	VBIEscCol129985_0707	bacteriophage N4 receptor, outer membrane subunit	similar to NFRA_ECOLI gi|1786780 (conserved in Escherichia coli K-12)			Q140Q	24	0	0	0	24	0	NC_002695661692CT
NC_002695	0	668002	SNP	A	G	Variant			100	100	60	Intergenic	ECs0603,ECs0605,tandemly transcribed	ECs0603,-,468,upstream,Rhs core protein,ECs0605,-,126,downstream,Rhs core protein with extension					8	0	0	8	0	0	NC_002695668002AG
NC_002695	0	668807	SNP	G	C	Variant	Non Synonymous		100	100	60	CDS	VBIEscCol129985_0713	Rhs core protein with extension	Rhs protein; similar to Rhs protein [Streptomyces coelicolor A3(2)] gi|7321289|emb|CAB82067.1; similar toRhsH protein [Escherichia coli strain ec45] gi|2920634|gb|AAC32471.1			P1391R	27	0	27	0	0	0	NC_002695668807GC
NC_002695	0	668810	SNP	T	G	Variant	Non Synonymous		100	100	60	CDS	VBIEscCol129985_0713	Rhs core protein with extension	Rhs protein; similar to Rhs protein [Streptomyces coelicolor A3(2)] gi|7321289|emb|CAB82067.1; similar toRhsH protein [Escherichia coli strain ec45] gi|2920634|gb|AAC32471.1			D1390A	27	0	0	27	0	0	NC_002695668810TG
NC_002695	0	673343	SNP	T	G	Variant	Non Synonymous		100	100	60	CDS	VBIEscCol129985_0714	hypothetical protein				E39D	24	0	0	24	0	0	NC_002695673343TG
NC_002695	0	723747	SNP	C	T	Variant	Synonymous		100	100	60	CDS	VBIEscCol129985_0758	oxidoreductase	similar to YBDR_ECOLI gi|1786825 (conserved in Escherichia coli K-12)			A102A	24	0	0	0	24	0	NC_002695723747CT
NC_002695	0	730801	SNP	A	C	Variant	Non Synonymous		100	100	60	CDS	VBIEscCol129985_0765	citrate lyase subunit alpha	similar to CITF_ECOLI gi|1786832 (conserved in Escherichia coli K-12)			L42R	24	0	24	0	0	0	NC_002695730801AC
NC_002695	0	731710	SNP	C	G	Variant	Non Synonymous		100	100	60	CDS	VBIEscCol129985_0766	citrate lyase subunit beta	similar to CITE_ECOLI gi|1786833 (conserved in Escherichia coli K-12)			E45D	22	0	0	22	0	0	NC_002695731710CG
NC_002695	0	732424	SNP	A	G	Variant	Non Synonymous		100	100	60	CDS	VBIEscCol129985_0768	citrate lyase synthetase	similar to CITC_ECOLI gi|1786835 (conserved in Escherichia coli K-12)			S263P	23	0	0	23	0	0	NC_002695732424AG
NC_002695	0	733443	SNP	A	G	Variant			100	100	60	Intergenic	ECs0657,ECs0658,divergently transcribed	ECs0657,-,233,upstream,citrate lyase synthetase,ECs0658,-,147,upstream,sensor-type protein					24	0	0	24	0	0	NC_002695733443AG
NC_002695	0	737131	SNP	C	T	Variant	Non Synonymous		100	100	60	CDS	VBIEscCol129985_0771	C4-dicarboxylate transporter DcuC	responsible for the transport of C4-dicarboxylates during anaerobic growth			V65I	24	0	0	0	24	0	NC_002695737131CT
NC_002695	0	737645	SNP	A	G	Variant			100	100	60	Intergenic	ECs0660,ECs0661,divergently transcribed	ECs0660,dcuC,322,upstream,C4-dicarboxylate transporter DcuC,ECs0661,pagP,267,upstream,palmitoyl transferase					24	0	0	24	0	0	NC_002695737645AG
NC_002695	0	738521	SNP	C	T	Variant			100	100	60	Intergenic	ECs0661,ECs0662,tandemly transcribed	ECs0661,pagP,49,downstream,palmitoyl transferase,ECs0662,cspE,126,upstream,cold shock protein CspE					28	0	0	0	28	0	NC_002695738521CT
NC_002695	0	742756	SNP	A	G	Variant			100	100	60	Intergenic	ECs0667,ECs0668,tandemly transcribed	ECs0667,-,22,upstream,DNA-binding transcriptional regulator,ECs0668,lipB,238,downstream,lipoate-protein ligase B					25	0	0	25	0	0	NC_002695742756AG
NC_002695	0	745039	SNP	A	T	Variant	Non Synonymous		100	100	60	CDS	VBIEscCol129985_0781	D-alanyl-D-alanine carboxypeptidase	penicillin-binding protein 5; removes C-terminal D-alanyl residues from sugar-peptide cell wall precursors			D94E	24	0	0	0	24	0	NC_002695745039AT
NC_002695	0	747577	SNP	G	C	Variant	Non Synonymous		100	100	60	CDS	VBIEscCol129985_0784	cell wall shape-determining protein	similar to MRDB_ECOLI gi|1786853 (conserved in Escherichia coli K-12)			A32G	25	0	25	0	0	0	NC_002695747577GC
NC_002695	0	747578	SNP	C	G	Variant	Non Synonymous		100	100	60	CDS	VBIEscCol129985_0784	cell wall shape-determining protein	similar to MRDB_ECOLI gi|1786853 (conserved in Escherichia coli K-12)			A32P	25	0	0	25	0	0	NC_002695747578CG
NC_002695	0	752697	SNP	C	T	Variant	Synonymous		100	100	60	CDS	VBIEscCol129985_0790	DNA polymerase III subunit delta	required for the assembly and function of the DNAX complex which is required for the assembly of the beta subunit onto primed DNA			P89P	24	0	0	0	24	0	NC_002695752697CT
NC_002695	0	752996	SNP	T	C	Variant	Synonymous		100	100	60	CDS	VBIEscCol129985_0791	LPS-assembly lipoprotein RlpB	rare lipoprotein B; involved in the assembly of LPS in the outer membrane			T183T	24	0	24	0	0	0	NC_002695752996TC
NC_002695	0	779527	SNP	A	G	Variant			100	100	60	Intergenic	ECs0704,ECs0705,tandemly transcribed	ECs0704,asnB,187,upstream,asparagine synthetase B,ECs0705,-,70,downstream,UMP phosphatase					24	0	0	24	0	0	NC_002695779527AG
NC_002695	0	787375	SNP	A	T	Variant	Synonymous		100	100	60	CDS	VBIEscCol129985_0824	glutaminyl-tRNA synthetase	catalyzes a two-step reaction, first charging a glutamine molecule by linking its carboxyl group to the alpha-phosphate of ATP, followed by transfer of the aminoacyl-adenylate to its tRNA			A420A	24	0	0	0	24	0	NC_002695787375AT
NC_002695	0	789194	SNP	T	C	Variant	Synonymous		100	100	60	CDS	VBIEscCol129985_0828	c.339T>C				D113D	24	0	24	0	0	0	NC_002695789194TC
NC_002695	0	789194	SNP	T	C	Variant			100	100	60	gene	VBIEscCol129985_pg005						24	0	24	0	0	0	NC_002695789194TC
NC_002695	0	794724	SNP	C	T	Variant	Synonymous		100	100	60	CDS	VBIEscCol129985_0835	phosphoglucomutase	catalyzes the interconversion of alpha-D-glucose 1-phosphate to alpha-D-glucose 6-phosphate			F381F	23	0	0	0	23	0	NC_002695794724CT
NC_002695	0	798274	SNP	C	G	Variant	Non Synonymous		100	100	60	CDS	VBIEscCol129985_0837	ornithine decarboxylase	similar to SPEF_ECOLI gi|1786909			G174R	26	0	0	26	0	0	NC_002695798274CG
NC_002695	0	802852	SNP	T	C	Variant	Synonymous		100	100	60	CDS	VBIEscCol129985_0840	potassium-transporting ATPase subunit C	One of the components of the high-affinity ATP-driven potassium transport (or KDP)system, which catalyzes the hydrolysis of ATP coupled with the exchange of hydrogen and potassium ions. The C subunit may be involved in assembly of the KDP complex			L185L	24	0	24	0	0	0	NC_002695802852TC
NC_002695	0	804633	SNP	G	C	Variant	Synonymous		100	100	60	CDS	VBIEscCol129985_0841	potassium-transporting ATPase subunit B	One of the components of the high-affinity ATP-driven potassium transport (or KDP) system, which catalyzes the hydrolysis of ATP coupled with the exchange of hydrogen and potassium ions			A277A	25	0	25	0	0	0	NC_002695804633GC
NC_002695	0	807415	SNP	G	A	Variant			100	100	60	Intergenic	ECs0727,ECs0728,divergently transcribed	ECs0727,kdpF,167,upstream,potassium-transporting ATPase subunit F,ECs0728,-,146,upstream,hypothetical protein					37	37	0	0	0	0	NC_002695807415GA
NC_002695	0	810820	SNP	C	T	Variant	Non Synonymous		57.6	74.7	4.71	CDS	VBIEscCol129985_0845	protein RhsC	core protein with extension; similar to RHSC_ECOLI gi|1786917 and B0703_ECOLI gi|1786921; Rhs protein			R938W	33	0	0	0	19	0	NC_002695810820CT
NC_002695	0	811065	SNP	A	G	Variant	Synonymous		62.1	85.6	7.73	CDS	VBIEscCol129985_0845	protein RhsC	core protein with extension; similar to RHSC_ECOLI gi|1786917 and B0703_ECOLI gi|1786921; Rhs protein			S1019S	29	0	0	18	0	0	NC_002695811065AG
NC_002695	0	812703	SNP	T	C	Variant	Synonymous		100	100	60	CDS	VBIEscCol129985_0846	hypothetical protein	similar to YBFC_ECOLI gi|1786922			L159L	35	0	35	0	0	0	NC_002695812703TC
NC_002695	0	814420	SNP	A	G	Variant			100	100	60	Intergenic	ECs0730,ECs0731,tandemly transcribed	ECs0730,-,1645,downstream,hypothetical protein,ECs0731,-,5,upstream,H repeat-containing protein					24	0	0	24	0	0	NC_002695814420AG
NC_002695	0	815316	SNP	G	A	Variant	Non Synonymous		100	100	60	CDS	VBIEscCol129985_0847	H repeat-containing protein	similar to H-repeat assciated proteins e.g. YHHI_ECOLI gi|1789896 (conserved in Escherichia coli K-12)			E298K	9	9	0	0	0	0	NC_002695815316GA
NC_002695	0	821759	SNP	G	T	Variant	Non Synonymous		100	100	60	CDS	VBIEscCol129985_0853	carboxylase	similar to YBGK_ECOLI gi|1786930 (conserved in Escherichia coli K-12)			A291S	24	0	0	0	24	0	NC_002695821759GT
NC_002695	0	823452	SNP	G	T	Variant	Non Synonymous		100	100	60	CDS	VBIEscCol129985_0856	transporter	similar to ABRB_ECOLI gi|1786933 (conserved in Escherichia coli K-12)			P322T	39	0	0	0	39	0	NC_002695823452GT
NC_002695	0	825489	SNP	A	G	Variant	Non Synonymous		100	100	60	CDS	VBIEscCol129985_0857	hypothetical protein	similar to YBGO_ECOLI gi|1786935			V46A	24	0	0	24	0	0	NC_002695825489AG
NC_002695	0	826657	SNP	T	C	Variant	No Stop		100	100	60	CDS	VBIEscCol129985_0860	hypothetical protein	similar to YBGQ_ECOLI gi|1786937; truncated due to frameshift			.721W	23	0	23	0	0	0	NC_002695826657TC
NC_002695	0	829732	SNP	C	A	Variant			100	100	60	Intergenic	ECs0744,ECs0745,tandemly transcribed	ECs0744,-,274,upstream,fimbrial-like protein,ECs0745,gltA,98,downstream,type II citrate synthase					24	24	0	0	0	0	NC_002695829732CA
NC_002695	0	831442	SNP	G	A	Variant			100	100	60	Intergenic	ECs0745,ECs0746,divergently transcribed	ECs0745,gltA,329,upstream,type II citrate synthase,ECs0746,sdhC,380,upstream,succinate dehydrogenase cytochrome b556 large membrane subunit					25	25	0	0	0	0	NC_002695831442GA
NC_002695	0	837984	SNP	C	T	Variant	Synonymous		100	100	60	CDS	VBIEscCol129985_0869	2-oxoglutarate dehydrogenase E1	SucA; E1 component of the oxoglutarate dehydrogenase complex which catalyzes the formation of succinyl-CoA from 2-oxoglutarate; SucA catalyzes the reaction of 2-oxoglutarate with dihydrolipoamide succinyltransferase-lipoate to form dihydrolipoamide succinyltransferase-succinyldihydrolipoate and carbon dioxide			N878N	23	0	0	0	23	0	NC_002695837984CT
NC_002695	0	848717	SNP	C	G	Variant	Non Synonymous		100	100	60	CDS	VBIEscCol129985_0880	3-methylaspartate ammonia-lyase	beta-methylaspartase; similar to 3-methylaspartate ammonia-lyases (beta-methylaspartases) e.g. [Citrobacter amalonaticus] gi|3184397|dbj|BAA28709.1|; [Clostridium tetanomorphum] gi|729971|sp			R382P	24	0	0	24	0	0	NC_002695848717CG
NC_002695	0	865341	SNP	G	T	Variant			100	100	60	tRNA	VBIEscCol129985_r021	tRNA-Val	anticodon: UAC, Cove score 89.54				4	0	0	0	4	0	NC_002695865341GT
NC_002695	0	866365	SNP	C	T	Variant	Synonymous		100	100	60	CDS	VBIEscCol129985_0897	quinolinate synthetase	3 different subfamilies; catalyzes the formation of quinolinate from iminoaspartate and dihydroxyacetone phosphate			Y136Y	22	0	0	0	22	0	NC_002695866365CT
NC_002695	0	875095	SNP	T	C	Variant	Non Synonymous		100	100	60	CDS	VBIEscCol129985_0907	UDP-galactose-4-epimerase	similar to GALE_ECOLI gi|1786974 (conserved in Escherichia coli K-12)			K278R	24	0	24	0	0	0	NC_002695875095TC
NC_002695	0	892952	SNP	A	G	Variant			100	100	60	Intergenic	ECs0802,ECs0804,divergently transcribed	ECs0802,-,287,upstream,hypothetical protein,ECs0804,-,28,upstream,hypothetical protein					18	0	0	18	0	0	NC_002695892952AG
NC_002695	0	901930	SNP	T	C	Variant	Non Synonymous		100	100	60	CDS	VBIEscCol129985_0935	holin	similar to holin S e .g. [Bacteriophage 933W] gi|4499808|emb|CAB39307.1			L42S	24	0	24	0	0	0	NC_002695901930TC
NC_002695	0	903436	SNP	C	T	Variant			100	100	60	Intergenic	ECs0822,ECs0823,tandemly transcribed	ECs0822,-,314,downstream,hypothetical protein,ECs0823,-,93,upstream,hypothetical protein					29	0	0	0	29	0	NC_002695903436CT
NC_002695	0	912752	SNP	T	C	Variant	Synonymous		100	100	60	CDS	VBIEscCol129985_0950	minor tail protein	similar to minor tail proteins e.g. GpG [Bacteriophage lambda] gi|138842|sp|P03734|VMTG_LAMBD			A64A	7	0	7	0	0	0	NC_002695912752TC
NC_002695	0	915272	SNP	A	G	Variant	Synonymous		100	100	60	CDS	VBIEscCol129985_0952	tail length tape measure protein	similar to tail length tape measure protein precursors e.g. GpH [Bacteriophage lambda] gi|138843|sp|P03736|VMTH_LAMBD			K672K	25	0	0	25	0	0	NC_002695915272AG
NC_002695	0	928214	SNP	G	A	Variant	Non Synonymous		100	100	60	CDS	VBIEscCol129985_0963	hypothetical protein				V245I	24	24	0	0	0	0	NC_002695928214GA
NC_002695	0	933875	SNP	T	C	Variant	Synonymous		100	100	60	CDS	VBIEscCol129985_0968	8-amino-7-oxononanoate synthase	catalyzes the formation of 8-amino-7-oxononanoate from 6-carboxyhexanoyl-CoA and L-alanine			L377L	25	0	25	0	0	0	NC_002695933875TC
NC_002695	0	935246	SNP	G	T	Variant	Non Synonymous		100	100	60	CDS	VBIEscCol129985_0970	dithiobiotin synthetase	DTB synthetase; dethiobiotin synthase; involved in production of dethiobiotin from ATP and 7,8-diaminononanoate and carbon dioxide; contains magnesium			S204I	3	0	0	0	3	0	NC_002695935246GT
NC_002695	0	935573	SNP	A	C	Variant			100	100	60	Intergenic	ECs0856,ECs0857,tandemly transcribed	ECs0856,bioD,260,downstream,dithiobiotin synthetase,ECs0857,-,319,upstream,excinuclease ABC subunit B					6	0	6	0	0	0	NC_002695935573AC
NC_002695	0	941648	SNP	C	G	Variant	Non Synonymous		100	100	60	CDS	VBIEscCol129985_0976	molybdopterin synthase small subunit	catalyzes the conversion of molybdopterin precursor Z into molybdopterin			T79S	22	0	0	22	0	0	NC_002695941648CG
NC_002695	0	941892	SNP	T	G	Variant	Non Synonymous		100	100	60	CDS	VBIEscCol129985_0977	molybdopterin guanine dinucleotide biosynthesis protein MoaE	catalyzes the conversion of molybdopterin precursor Z into molybdopterin			L78R	22	0	0	22	0	0	NC_002695941892TG
NC_002695	0	946192	SNP	C	T	Variant	Non Synonymous		100	100	60	CDS	VBIEscCol129985_0982	hypothetical protein	similar to YBHP_ECOLI gi|1787008 (conserved in Escherichia coli K-12)			A225T	24	0	0	0	24	0	NC_002695946192CT
NC_002695	0	954787	SNP	G	T	Variant			100	100	60	Intergenic	ECs0875,ECs0876,tandemly transcribed	ECs0875,-,181,downstream,ATP-dependent RNA helicase RhlE,ECs0876,-,427,upstream,hypothetical protein					25	0	0	0	25	0	NC_002695954787GT
NC_002695	0	958598	SNP	T	G	Variant	Synonymous		100	100	60	CDS	VBIEscCol129985_0991	ATP-dependent DNA helicase DinG	helicase involved in DNA repair and perhaps also replication			A409A	24	0	0	24	0	0	NC_002695958598TG
NC_002695	0	962226	SNP	G	T	Variant	Non Synonymous		100	100	60	CDS	VBIEscCol129985_0994	hypothetical protein	similar to YBIJ_ECOLI gi|1787021 (conserved in Escherichia coli K-12)			T47N	18	0	0	0	18	0	NC_002695962226GT
NC_002695	0	962635	SNP	G	A	Variant	Non Synonymous		100	100	60	CDS	VBIEscCol129985_0995	hypothetical protein	similar to YBII_ECOLI gi|1787022 (conserved in Escherichia coli K-12)			R88C	37	37	0	0	0	0	NC_002695962635GA
NC_002695	0	964831	SNP	T	C	Variant	Synonymous		100	100	60	CDS	VBIEscCol129985_0997	catecholate siderophore receptor Fiu	Fiu; YbiL; porin involved in the uptake of iron complexed with catecholate siderophores (e.g. dihydroxybenzoylserine, dihydroxybenzoate) and beta lactam agents; Fiu interacts with TonB which provides the energy required for transport across the outer membrane; acts as a receptor for iron-siderophores and microcins E492, M, and H47; outer membrane protein			T384T	23	0	23	0	0	0	NC_002695964831TC
NC_002695	0	967628	SNP	G	A	Variant	Synonymous		100	100	60	CDS	VBIEscCol129985_0999	SAM-dependent methyltransferase	similar to YBIN_ECOLI gi|1787027 (conserved in Escherichia coli K-12)			Q282Q	27	27	0	0	0	0	NC_002695967628GA
NC_002695	0	984786	SNP	T	G	Variant	Non Synonymous		100	100	60	CDS	VBIEscCol129985_1015	c.1420T>G				T474P	24	0	0	24	0	0	NC_002695984786TG
NC_002695	0	988913	SNP	G	A	Variant	Non Synonymous		100	100	60	CDS	VBIEscCol129985_1019	molybdopterin biosynthesis protein MoeB	ATP-dependent adenylate transferase, transfers adenyl moiety to the MoeD subunit of molybdopterin synthase			A184V	23	23	0	0	0	0	NC_002695988913GA
NC_002695	0	992822	SNP	T	C	Variant	Synonymous		100	100	60	CDS	VBIEscCol129985_1023	glutathione transporter ATP-binding protein	with GsiBCD is involved in glutathione import; GsiA contains 2 ATP-binding domains			F323F	24	0	24	0	0	0	NC_002695992822TC
NC_002695	0	1000811	SNP	A	G	Variant	Synonymous		100	100	60	CDS	VBIEscCol129985_1028	hypothetical protein	similar to B0834_ECOLI gi|1787056 (conserved in Escherichia coli K-12)			T352T	24	0	0	24	0	0	NC_0026951000811AG
NC_002695	0	1015134	SNP	A	G	Variant			100	100	60	Intergenic	ECs0927,ECs0928,divergently transcribed	ECs0927,-,28,upstream,hypothetical protein,ECs0928,-,242,upstream,hypothetical protein					5	0	0	5	0	0	NC_0026951015134AG
NC_002695	0	1015158	SNP	C	T	Variant			100	100	60	Intergenic	ECs0927,ECs0928,divergently transcribed	ECs0927,-,52,upstream,hypothetical protein,ECs0928,-,218,upstream,hypothetical protein					5	0	0	0	5	0	NC_0026951015158CT
NC_002695	0	1027219	SNP	A	G	Variant	Non Synonymous		100	100	60	CDS	VBIEscCol129985_1060	hypothetical protein				E104G	25	0	0	25	0	0	NC_0026951027219AG
NC_002695	0	1030347	SNP	A	G	Variant	Synonymous		100	100	60	CDS	VBIEscCol129985_1063	arginine transporter permease ArtQ	with ArtPMJI transports arginine across the inner membrane			N167N	24	0	0	24	0	0	NC_0026951030347AG
NC_002695	0	1049196	SNP	G	A	Variant	Non Synonymous		100	100	60	CDS	VBIEscCol129985_1078	hypothetical protein	similar to YBJD_ECOLI gi|1787102 (conserved in Escherichia coli K-12)			R550H	24	24	0	0	0	0	NC_0026951049196GA
NC_002695	0	1059792	SNP	G	T	Variant	Non Synonymous		100	100	60	CDS	VBIEscCol129985_1087	cysteine/glutathione ABC transporter membrane/ATP-binding protein	in Escherichia coli the CydCD ABC transporter exports cysteine and glutathione into the periplasm in order to maintain redox balance; important for cytochrome bd and c			P161T	24	0	0	0	24	0	NC_0026951059792GT
NC_002695	0	1072996	SNP	T	A	Variant	Non Synonymous		100	100	60	CDS	VBIEscCol129985_1096	anaerobic dimethyl sulfoxide reductase subunit A	similar to DMSA_ECOLI gi|1787121 (conserved in Escherichia coli K-12)			L309Q	24	24	0	0	0	0	NC_0026951072996TA
NC_002695	0	1075856	SNP	C	T	Variant	Synonymous		100	100	60	CDS	VBIEscCol129985_1098	anaerobic dimethyl sulfoxide reductase subunit C	similar to DMSC_ECOLI gi|1787123 (conserved in Escherichia coli K-12)			L238L	25	0	0	0	25	0	NC_0026951075856CT
NC_002695	0	1107987	SNP	C	T	Variant	Synonymous		100	100	60	CDS	VBIEscCol129985_1127	cell division protein MukB	SMC (structural maintenance of chromosomes) family of proteins; involved in chromosome condensatin and partitioning; forms a homodimer and the C-terminal is essential for DNA-binding activity while the purified N-terminal domain binds FtsZ; mutations result in cell division defects			L674L	24	0	0	0	24	0	NC_0026951107987CT
NC_002695	0	1124089	SNP	A	C	Variant	Non Synonymous		100	100	60	CDS	VBIEscCol129985_1139	alkanesulfonate transporter permease	part of the ABC type transport system for alkanesulfonate SsuABC; SsuB the ATP-binding protein and SsuC the permease			V72G	25	0	25	0	0	0	NC_0026951124089AC
NC_002695	0	1133596	SNP	C	A	Variant	Non Synonymous		100	100	60	CDS	VBIEscCol129985_1151	hypothetical protein	similar to chaperone YCBF_ECOLI gi|1787176			R50S	24	24	0	0	0	0	NC_0026951133596CA
NC_002695	0	1143089	SNP	A	G	Variant	Synonymous		100	100	60	CDS	VBIEscCol129985_1159	paraquat-inducible protein B	similar to PQIB_ECOLI gi|1787184 (conserved in Escherichia coli K-12)			G120G	25	0	0	25	0	0	NC_0026951143089AG
NC_002695	0	1143091	SNP	C	A	Variant	Non Synonymous		100	100	60	CDS	VBIEscCol129985_1159	paraquat-inducible protein B	similar to PQIB_ECOLI gi|1787184 (conserved in Escherichia coli K-12)			T121N	25	25	0	0	0	0	NC_0026951143091CA
NC_002695	0	1151284	SNP	A	G	Variant	Synonymous		100	100	60	CDS	VBIEscCol129985_1168	hypothetical protein	similar to B0960_ECOLI gi|1787194 (conserved in Escherichia coli K-12)			L694L	23	0	0	23	0	0	NC_0026951151284AG
NC_002695	0	1162566	SNP	G	C	Variant			100	100	60	Intergenic	ECs1055,ECs1057,tandemly transcribed	ECs1055,-,250,upstream,integrase,ECs1057,-,38,downstream,hypothetical protein					15	0	15	0	0	0	NC_0026951162566GC
NC_002695	0	1165718	SNP	C	T	Variant			100	100	60	Intergenic	ECs1059,ECs5402,tandemly transcribed	ECs1059,-,173,upstream,cell division inhibition protein,ECs5402,dicF1,13,downstream,N/A					3	0	0	0	3	0	NC_0026951165718CT
NC_002695	0	1171238	SNP	A	T	Variant	Non Synonymous		100	100	60	CDS	VBIEscCol129985_1191	replication protein	acts to load the DnaB helicase onto the intiation site durning DNA replication			Q83L	25	0	0	0	25	0	NC_0026951171238AT
NC_002695	0	1173661	SNP	T	C	Variant	Synonymous		100	100	60	CDS	VBIEscCol129985_1194	hypothetical protein	similar to hypothetical proteins e.g. IroE [Salmonella enterica] gi|2738251|gb|AAC46182.1			G141G	24	0	24	0	0	0	NC_0026951173661TC
NC_002695	0	1179482	SNP	C	A	Variant			100	100	60	tRNA	VBIEscCol129985_r025	tRNA-Ile	anticodon: CAU, Cove score 80.94				25	25	0	0	0	0	NC_0026951179482CA
NC_002695	0	1181577	SNP	A	C	Variant	Non Synonymous		100	100	60	CDS	VBIEscCol129985_1205	hypothetical protein	similar to hypothetical protein [Bacteriophage 933W] gi|4585419|gb|AAD25447.1|AF125520_42			N474T	24	0	24	0	0	0	NC_0026951181577AC
NC_002695	0	1184129	SNP	C	T	Variant			100	100	60	Intergenic	ECs1091,ECs1093,tandemly transcribed	ECs1091,-,451,upstream,N/A,ECs1093,-,15,downstream,endopeptidase					29	0	0	0	29	0	NC_0026951184129CT
NC_002695	0	1189019	SNP	G	T	Variant	Non Synonymous		55.6	70.7	3.83	CDS	VBIEscCol129985_1217	hypothetical protein	similar to hypothetical proteins e.g. L0015 [Escherichia coli O157:H7 strain EDL933] gi|3414883|gb|AAC31494.1			G257V	9	0	0	0	5	0	NC_0026951189019GT
NC_002695	0	1189020	SNP	T	A	Variant	Synonymous		55.6	70.7	3.83	CDS	VBIEscCol129985_1217	hypothetical protein	similar to hypothetical proteins e.g. L0015 [Escherichia coli O157:H7 strain EDL933] gi|3414883|gb|AAC31494.1			G257G	9	5	0	0	0	0	NC_0026951189020TA
NC_002695	0	1190124	SNP	G	C	Variant			100	100	60	Intergenic	ECs1104,ECs5406,tandemly transcribed	ECs1104,-,336,downstream,hypothetical protein,ECs5406,-,1840,upstream,hypothetical protein	similar to terminase large subunit [Bacteriophage 21] gi|2851579|sp|P36693|TERL_BPP21				5	0	5	0	0	0	NC_0026951190124GC
NC_002695	0	1195362	SNP	A	C	Variant	Synonymous		100	100	60	CDS	VBIEscCol129985_1223	head decoration protein	similar to head decoration proteins e.g. Gpshp [Bacteriophage P21] gi|549437|sp|P36275|VSHP_BPP21			T24T	23	0	23	0	0	0	NC_0026951195362AC
NC_002695	0	1198247	SNP	A	A	Reference	Synonymous		50	50	0	CDS	VBIEscCol129985_1228	tail length tape measure protein	tail length determinator; similar to tail length tape measure proteins e.g. GpH [Bacteriophage lambda] gi|138843|sp|P03736|VMTH_LAMBD			D233D	26	0	0	13	0	0	NC_0026951198247AA
NC_002695	0	1198248	SNP	C	C	Reference	Synonymous		50	50	0	CDS	VBIEscCol129985_1228	tail length tape measure protein	tail length determinator; similar to tail length tape measure proteins e.g. GpH [Bacteriophage lambda] gi|138843|sp|P03736|VMTH_LAMBD			D233D	26	13	0	0	0	0	NC_0026951198248CC
NC_002695	0	1199147	SNP	T	C	Variant	Non Synonymous		100	100	60	CDS	VBIEscCol129985_1228	tail length tape measure protein	tail length determinator; similar to tail length tape measure proteins e.g. GpH [Bacteriophage lambda] gi|138843|sp|P03736|VMTH_LAMBD			F533S	8	0	8	0	0	0	NC_0026951199147TC
NC_002695	0	1199205	SNP	A	C	Variant	Synonymous		100	100	60	CDS	VBIEscCol129985_1228	tail length tape measure protein	tail length determinator; similar to tail length tape measure proteins e.g. GpH [Bacteriophage lambda] gi|138843|sp|P03736|VMTH_LAMBD			G552G	6	0	6	0	0	0	NC_0026951199205AC
NC_002695	0	1199211	SNP	A	G	Variant	Synonymous		100	100	60	CDS	VBIEscCol129985_1228	tail length tape measure protein	tail length determinator; similar to tail length tape measure proteins e.g. GpH [Bacteriophage lambda] gi|138843|sp|P03736|VMTH_LAMBD			K554K	6	0	0	6	0	0	NC_0026951199211AG
NC_002695	0	1199218	SNP	C	T	Variant	Non Synonymous		100	100	60	CDS	VBIEscCol129985_1228	tail length tape measure protein	tail length determinator; similar to tail length tape measure proteins e.g. GpH [Bacteriophage lambda] gi|138843|sp|P03736|VMTH_LAMBD			H557Y	6	0	0	0	6	0	NC_0026951199218CT
NC_002695	0	1200173	SNP	G	A	Variant	Synonymous		100	100	60	CDS	VBIEscCol129985_1229	minor tail protein	similar to minor tail proteins e.g. GpM [Bacteriophage lambda] gi|138845|sp|P03737|VMTM_LAMBD			S16S	5	5	0	0	0	0	NC_0026951200173GA
NC_002695	0	1200260	SNP	T	G	Variant	Synonymous		100	100	60	CDS	VBIEscCol129985_1229	minor tail protein	similar to minor tail proteins e.g. GpM [Bacteriophage lambda] gi|138845|sp|P03737|VMTM_LAMBD			R45R	3	0	0	3	0	0	NC_0026951200260TG
NC_002695	0	1202278	SNP	G	A	Variant	Synonymous		100	100	60	CDS	VBIEscCol129985_1232	tail assembly protein	similar to tail assembly proteins e.g. GpI [Bacteriophage lambda] gi|139637|sp|P03730|VTAI_LAMBD			P125P	6	6	0	0	0	0	NC_0026951202278GA
NC_002695	0	1202389	SNP	G	T	Variant	Synonymous		100	100	60	CDS	VBIEscCol129985_1232	tail assembly protein	similar to tail assembly proteins e.g. GpI [Bacteriophage lambda] gi|139637|sp|P03730|VTAI_LAMBD			G162G	11	0	0	0	11	0	NC_0026951202389GT
NC_002695	0	1202869	SNP	G	A	Variant	Non Synonymous		100	100	60	CDS	VBIEscCol129985_1233	copper/zinc-superoxide dismutase	similar to copper/zinc-superoxide dismutases e.g. [Salmonella typhimurium] gi|2462699|emb|CAA73588.1			P156L	23	23	0	0	0	0	NC_0026951202869GA
NC_002695	0	1203531	SNP	C	A	Variant	Synonymous		100	100	60	CDS	VBIEscCol129985_1234	host specificity protein	similar to host specificity proteins e.g. GpJ [Bacteriophage lambda] gi|138412|sp|P03749|VHSJ_LAMBD			T65T	26	26	0	0	0	0	NC_0026951203531CA
NC_002695	0	1203585	SNP	C	T	Variant	Synonymous		100	100	60	CDS	VBIEscCol129985_1234	host specificity protein	similar to host specificity proteins e.g. GpJ [Bacteriophage lambda] gi|138412|sp|P03749|VHSJ_LAMBD			S83S	27	0	0	0	27	0	NC_0026951203585CT
NC_002695	0	1203591	SNP	G	A	Variant	Synonymous		100	100	60	CDS	VBIEscCol129985_1234	host specificity protein	similar to host specificity proteins e.g. GpJ [Bacteriophage lambda] gi|138412|sp|P03749|VHSJ_LAMBD			G85G	27	27	0	0	0	0	NC_0026951203591GA
NC_002695	0	1203594	SNP	G	T	Variant	Synonymous		100	100	60	CDS	VBIEscCol129985_1234	host specificity protein	similar to host specificity proteins e.g. GpJ [Bacteriophage lambda] gi|138412|sp|P03749|VHSJ_LAMBD			A86A	27	0	0	0	27	0	NC_0026951203594GT
NC_002695	0	1203651	SNP	G	A	Variant	Synonymous		100	100	60	CDS	VBIEscCol129985_1234	host specificity protein	similar to host specificity proteins e.g. GpJ [Bacteriophage lambda] gi|138412|sp|P03749|VHSJ_LAMBD			T105T	26	26	0	0	0	0	NC_0026951203651GA
NC_002695	0	1203825	SNP	T	C	Variant	Synonymous		100	100	60	CDS	VBIEscCol129985_1234	host specificity protein	similar to host specificity proteins e.g. GpJ [Bacteriophage lambda] gi|138412|sp|P03749|VHSJ_LAMBD			F163F	23	0	23	0	0	0	NC_0026951203825TC
NC_002695	0	1204423	SNP	A	C	Variant	Non Synonymous		100	100	60	CDS	VBIEscCol129985_1234	host specificity protein	similar to host specificity proteins e.g. GpJ [Bacteriophage lambda] gi|138412|sp|P03749|VHSJ_LAMBD			S363R	6	0	6	0	0	0	NC_0026951204423AC
NC_002695	0	1204456	SNP	A	C	Variant	Non Synonymous		100	100	60	CDS	VBIEscCol129985_1234	host specificity protein	similar to host specificity proteins e.g. GpJ [Bacteriophage lambda] gi|138412|sp|P03749|VHSJ_LAMBD			S374R	5	0	5	0	0	0	NC_0026951204456AC
NC_002695	0	1204458	SNP	T	C	Variant	Synonymous		100	100	60	CDS	VBIEscCol129985_1234	host specificity protein	similar to host specificity proteins e.g. GpJ [Bacteriophage lambda] gi|138412|sp|P03749|VHSJ_LAMBD			S374S	5	0	5	0	0	0	NC_0026951204458TC
NC_002695	0	1204617	SNP	G	A	Variant	Synonymous		100	100	60	CDS	VBIEscCol129985_1234	host specificity protein	similar to host specificity proteins e.g. GpJ [Bacteriophage lambda] gi|138412|sp|P03749|VHSJ_LAMBD			G427G	3	3	0	0	0	0	NC_0026951204617GA
NC_002695	0	1204647	SNP	T	C	Variant	Synonymous		100	100	60	CDS	VBIEscCol129985_1234	host specificity protein	similar to host specificity proteins e.g. GpJ [Bacteriophage lambda] gi|138412|sp|P03749|VHSJ_LAMBD			G437G	3	0	3	0	0	0	NC_0026951204647TC
NC_002695	0	1204729	SNP	A	T	Variant	Non Synonymous		100	100	60	CDS	VBIEscCol129985_1234	host specificity protein	similar to host specificity proteins e.g. GpJ [Bacteriophage lambda] gi|138412|sp|P03749|VHSJ_LAMBD			T465S	3	0	0	0	3	0	NC_0026951204729AT
NC_002695	0	1204746	SNP	G	A	Variant	Synonymous		100	100	60	CDS	VBIEscCol129985_1234	host specificity protein	similar to host specificity proteins e.g. GpJ [Bacteriophage lambda] gi|138412|sp|P03749|VHSJ_LAMBD			G470G	3	3	0	0	0	0	NC_0026951204746GA
NC_002695	0	1204854	SNP	A	G	Variant	Synonymous		100	100	60	CDS	VBIEscCol129985_1234	host specificity protein	similar to host specificity proteins e.g. GpJ [Bacteriophage lambda] gi|138412|sp|P03749|VHSJ_LAMBD			T506T	3	0	0	3	0	0	NC_0026951204854AG
NC_002695	0	1204872	SNP	C	A	Variant	Synonymous		100	100	60	CDS	VBIEscCol129985_1234	host specificity protein	similar to host specificity proteins e.g. GpJ [Bacteriophage lambda] gi|138412|sp|P03749|VHSJ_LAMBD			T512T	3	3	0	0	0	0	NC_0026951204872CA
NC_002695	0	1204932	SNP	C	T	Variant	Synonymous		100	100	60	CDS	VBIEscCol129985_1234	host specificity protein	similar to host specificity proteins e.g. GpJ [Bacteriophage lambda] gi|138412|sp|P03749|VHSJ_LAMBD			S532S	2	0	0	0	2	0	NC_0026951204932CT
NC_002695	0	1204937	SNP	C	A	Variant	Non Synonymous		100	100	60	CDS	VBIEscCol129985_1234	host specificity protein	similar to host specificity proteins e.g. GpJ [Bacteriophage lambda] gi|138412|sp|P03749|VHSJ_LAMBD			A534D	2	2	0	0	0	0	NC_0026951204937CA
NC_002695	0	1204944	SNP	T	C	Variant	Synonymous		100	100	60	CDS	VBIEscCol129985_1234	host specificity protein	similar to host specificity proteins e.g. GpJ [Bacteriophage lambda] gi|138412|sp|P03749|VHSJ_LAMBD			T536T	2	0	2	0	0	0	NC_0026951204944TC
NC_002695	0	1205878	SNP	T	A	Variant	Non Synonymous		100	100	60	CDS	VBIEscCol129985_1234	host specificity protein	similar to host specificity proteins e.g. GpJ [Bacteriophage lambda] gi|138412|sp|P03749|VHSJ_LAMBD			S848T	2	2	0	0	0	0	NC_0026951205878TA
NC_002695	0	1205886	SNP	C	G	Variant	Synonymous		100	100	60	CDS	VBIEscCol129985_1234	host specificity protein	similar to host specificity proteins e.g. GpJ [Bacteriophage lambda] gi|138412|sp|P03749|VHSJ_LAMBD			T850T	2	0	0	2	0	0	NC_0026951205886CG
NC_002695	0	1205932	SNP	G	A	Variant	Non Synonymous		100	100	60	CDS	VBIEscCol129985_1234	host specificity protein	similar to host specificity proteins e.g. GpJ [Bacteriophage lambda] gi|138412|sp|P03749|VHSJ_LAMBD			D866N	2	2	0	0	0	0	NC_0026951205932GA
NC_002695	0	1207303	SNP	T	C	Variant	Synonymous		100	100	60	CDS	VBIEscCol129985_1235	outer membrane protein	similar to Lom outer membrane proteins e.g. [prophage P-EibA] gi|7532789|gb|AAF63231.1|AF151091_2			H142H	6	0	6	0	0	0	NC_0026951207303TC
NC_002695	0	1207360	SNP	A	G	Variant	Synonymous		100	100	60	CDS	VBIEscCol129985_1235	outer membrane protein	similar to Lom outer membrane proteins e.g. [prophage P-EibA] gi|7532789|gb|AAF63231.1|AF151091_2			G161G	3	0	0	3	0	0	NC_0026951207360AG
NC_002695	0	1207383	SNP	T	C	Variant	Non Synonymous		100	100	60	CDS	VBIEscCol129985_1235	outer membrane protein	similar to Lom outer membrane proteins e.g. [prophage P-EibA] gi|7532789|gb|AAF63231.1|AF151091_2			I169T	3	0	3	0	0	0	NC_0026951207383TC
NC_002695	0	1208041	SNP	C	T	Variant	Non Synonymous		100	100	60	CDS	VBIEscCol129985_1236	tail fiber protein	similar to tail fiber proteins e.g. [Bacteriophage 933W] gi|4585436|gb|AAD25464.1|AF125520_59			A167V	9	0	0	0	9	0	NC_0026951208041CT
NC_002695	0	1208043	SNP	G	T	Variant	Non Synonymous		100	100	60	CDS	VBIEscCol129985_1236	tail fiber protein	similar to tail fiber proteins e.g. [Bacteriophage 933W] gi|4585436|gb|AAD25464.1|AF125520_59			A168S	9	0	0	0	9	0	NC_0026951208043GT
NC_002695	0	1208045	SNP	T	A	Variant	Synonymous		100	100	60	CDS	VBIEscCol129985_1236	tail fiber protein	similar to tail fiber proteins e.g. [Bacteriophage 933W] gi|4585436|gb|AAD25464.1|AF125520_59			A168A	9	9	0	0	0	0	NC_0026951208045TA
NC_002695	0	1226849	SNP	G	A	Variant	Synonymous		100	100	60	CDS	VBIEscCol129985_1256	hypothetical protein	similar to YMCA_ECOLI gi|1787219 (conserved in Escherichia coli K-12)			F76F	22	22	0	0	0	0	NC_0026951226849GA
NC_002695	0	1251955	SNP	C	T	Variant	Non Synonymous		100	100	60	CDS	VBIEscCol129985_1288	exonuclease	similar to exonuclease [Bacteriophage lambda] gi|2981722|pdb|1AVQ|A			V137I	2	0	0	0	2	0	NC_0026951251955CT
NC_002695	0	1251971	SNP	G	T	Variant	Synonymous		100	100	60	CDS	VBIEscCol129985_1288	exonuclease	similar to exonuclease [Bacteriophage lambda] gi|2981722|pdb|1AVQ|A			G131G	2	0	0	0	2	0	NC_0026951251971GT
NC_002695	0	1252522	SNP	A	T	Variant	Synonymous		100	100	60	CDS	VBIEscCol129985_1289	recombination protein Bet	similar to Bet [Bacteriophage VT2-Sa] gi|5881606|dbj|BAA84297.1 and [Bacteriophage lambda] gi|137511|sp|P03698|VBET_LAMBD			A260A	5	0	0	0	5	0	NC_0026951252522AT
NC_002695	0	1252791	SNP	C	T	Variant	Non Synonymous		100	100	60	CDS	VBIEscCol129985_1289	recombination protein Bet	similar to Bet [Bacteriophage VT2-Sa] gi|5881606|dbj|BAA84297.1 and [Bacteriophage lambda] gi|137511|sp|P03698|VBET_LAMBD			D171N	13	0	0	0	13	0	NC_0026951252791CT
NC_002695	0	1256941	SNP	C	T	Variant			100	100	60	Intergenic	ECs1184,ECs1186,divergently transcribed	ECs1184,-,531,upstream,hypothetical protein,ECs1186,-,742,upstream,CRO	similar to cI [Bacteriophage lambda] gi|133353|sp|P03034|RPC1_LAMBD				33	0	0	0	33	0	NC_0026951256941CT
NC_002695	0	1265318	SNP	G	A	Variant	Synonymous		100	100	60	CDS	VBIEscCol129985_1304	protein NinG	similar to hypothetical protein orf15 [Bacteriophage 933W] gi|4499798|emb|CAB39297.1 and NinG protein [Bacteriophage 21] gi|4539482|emb|CAB39991.1			R10R	8	8	0	0	0	0	NC_0026951265318GA
NC_002695	0	1265586	SNP	A	T	Variant			100	100	60	Intergenic	ECs1201,ECs1203,tandemly transcribed	ECs1201,-,23,downstream,protein NinG,ECs1203,-,161,upstream,antitermination protein Q	similar to hypothetical protein orf16 [Bacteriophage 933W] gi|4499799|emb|CAB39298.1 and hypothetical proteins e.g. Nin68 [Bacteriophage lambda] gi|9626304|ref|NP_040640.1				14	0	0	0	14	0	NC_0026951265586AT
NC_002695	0	1266591	SNP	G	A	Variant			100	100	60	Intergenic	ECs1204,ECs5408,tandemly transcribed	ECs1204,-,9,downstream,hypothetical protein,ECs5408,ileZ2,32,upstream,tRNA-Ile					42	42	0	0	0	0	NC_0026951266591GA
NC_002695	0	1266728	SNP	C	T	Variant			100	100	60	tRNA	VBIEscCol129985_r029	tRNA-Arg	anticodon: UCG, Cove score 61.15				45	0	0	0	45	0	NC_0026951266728CT
NC_002695	0	1267093	SNP	G	A	Variant	Synonymous		100	100	60	CDS	VBIEscCol129985_1307	Shiga toxin 2 subunit A	similar to gi|1351074|sp|P09385|SLTA_BP933			R43R	37	37	0	0	0	0	NC_0026951267093GA
NC_002695	0	1272790	SNP	G	T	Variant	Synonymous		100	100	60	CDS	VBIEscCol129985_1318	holin	similar to protein S [Bacteriophage VT2-Sa] gi|5881636|dbj|BAA84327.1 and [Shigella dysenteriae] gi|6759967|gb|AAF28125.1|AF153317_21			G48G	2	0	0	0	2	0	NC_0026951272790GT
NC_002695	0	1272799	SNP	A	G	Variant	Synonymous		100	100	60	CDS	VBIEscCol129985_1318	holin	similar to protein S [Bacteriophage VT2-Sa] gi|5881636|dbj|BAA84327.1 and [Shigella dysenteriae] gi|6759967|gb|AAF28125.1|AF153317_21			T51T	2	0	0	2	0	0	NC_0026951272799AG
NC_002695	0	1274354	SNP	C	T	Variant	Nonsense		66.7	80.5	6.14	CDS	VBIEscCol129985_1321	c.115C>T				R39.	3	0	0	0	2	0	NC_0026951274354CT
NC_002695	0	1275828	SNP	T	C	Variant	Synonymous		100	100	60	CDS	VBIEscCol129985_1325	small subunit terminase	similar to small subunit terminase [Bacteriophage 933W] gi|4585427|gb|AAD25455.1|AF125520_50			C79C	24	0	24	0	0	0	NC_0026951275828TC
NC_002695	0	1278627	SNP	A	C	Variant	Synonymous		100	100	60	CDS	VBIEscCol129985_1328	portal protein	similar to portal protein [Bacteriophage 933W] gi|4585429|gb|AAD25457.1|AF125520_52			R181R	3	0	3	0	0	0	NC_0026951278627AC
NC_002695	0	1279023	SNP	A	G	Variant	Synonymous		100	100	60	CDS	VBIEscCol129985_1328	portal protein	similar to portal protein [Bacteriophage 933W] gi|4585429|gb|AAD25457.1|AF125520_52			P313P	12	0	0	12	0	0	NC_0026951279023AG
NC_002695	0	1279203	SNP	C	T	Variant	Synonymous		100	100	60	CDS	VBIEscCol129985_1328	portal protein	similar to portal protein [Bacteriophage 933W] gi|4585429|gb|AAD25457.1|AF125520_52			R373R	16	0	0	0	16	0	NC_0026951279203CT
NC_002695	0	1279258	SNP	A	C	Variant	Non Synonymous		100	100	60	CDS	VBIEscCol129985_1328	portal protein	similar to portal protein [Bacteriophage 933W] gi|4585429|gb|AAD25457.1|AF125520_52			I392L	17	0	17	0	0	0	NC_0026951279258AC
NC_002695	0	1284748	SNP	A	C	Variant	Non Synonymous		100	100	60	CDS	VBIEscCol129985_1334	hypothetical protein	similar to hypothetical protein [Bacteriophage 933W] gi|4585435|gb|AAD25463.1|AF125520_58			Y106S	24	0	24	0	0	0	NC_0026951284748AC
NC_002695	0	1284987	SNP	C	T	Variant	Non Synonymous		100	100	60	CDS	VBIEscCol129985_1335	tail fiber protein	similar to tail fiber protein [Bacteriophage 933W] gi|4585436|gb|AAD25464.1|AF125520_59			A69V	23	0	0	0	23	0	NC_0026951284987CT
NC_002695	0	1290461	SNP	C	T	Variant	Synonymous		100	100	60	CDS	VBIEscCol129985_1339	tail tip fiber protein	similar to tail tip fiber protein gp21 [phage N15] gi|7444604|pir||T13107, [Bacteriophage 933W] gi|4585440|gb|AAD25468.1|AF125520_63; probable tail tip fiber protein			D391D	6	0	0	0	6	0	NC_0026951290461CT
NC_002695	0	1290580	SNP	A	G	Variant			100	100	60	Intergenic	ECs1233,ECs1235,tandemly transcribed	ECs1233,-,77,downstream,tail tip fiber protein,ECs1235,-,222,upstream,hypothetical protein	similar to hypothetical protein [Bacteriophage 933W] gi|4585441|gb|AAD25469.1|AF125520_64				9	0	0	9	0	0	NC_0026951290580AG
NC_002695	0	1290631	SNP	T	G	Variant			100	100	60	Intergenic	ECs1233,ECs1235,tandemly transcribed	ECs1233,-,128,downstream,tail tip fiber protein,ECs1235,-,171,upstream,hypothetical protein	similar to hypothetical protein [Bacteriophage 933W] gi|4585441|gb|AAD25469.1|AF125520_64				10	0	0	10	0	0	NC_0026951290631TG
NC_002695	0	1290729	SNP	A	G	Variant			100	100	60	Intergenic	ECs1233,ECs1235,tandemly transcribed	ECs1233,-,226,downstream,tail tip fiber protein,ECs1235,-,73,upstream,hypothetical protein	similar to hypothetical protein [Bacteriophage 933W] gi|4585441|gb|AAD25469.1|AF125520_64				12	0	0	12	0	0	NC_0026951290729AG
NC_002695	0	1290801	SNP	T	C	Variant			100	100	60	Intergenic	ECs1234,ECs1236,tandemly transcribed	ECs1234,-,5,downstream,outer membrane protein,ECs1236,-,709,upstream,outer membrane protein					13	0	13	0	0	0	NC_0026951290801TC
NC_002695	0	1290807	SNP	C	T	Variant			100	100	60	Intergenic	ECs1234,ECs1236,tandemly transcribed	ECs1234,-,11,downstream,outer membrane protein,ECs1236,-,703,upstream,outer membrane protein	similar to hypothetical protein [Bacteriophage 933W] gi|4585442|gb|AAD25470.1|AF125520_65				13	0	0	0	13	0	NC_0026951290807CT
NC_002695	0	1291347	SNP	T	C	Variant			100	100	60	Intergenic	ECs1234,ECs1236,tandemly transcribed	ECs1234,-,551,downstream,outer membrane protein,ECs1236,-,163,upstream,outer membrane protein	similar to hypothetical protein [Bacteriophage 933W] gi|4585442|gb|AAD25470.1|AF125520_65				20	0	20	0	0	0	NC_0026951291347TC
NC_002695	0	1291390	SNP	C	T	Variant			100	100	60	Intergenic	ECs1234,ECs1236,tandemly transcribed	ECs1234,-,594,downstream,outer membrane protein,ECs1236,-,120,upstream,outer membrane protein	similar to hypothetical protein [Bacteriophage 933W] gi|4585442|gb|AAD25470.1|AF125520_65				19	0	0	0	19	0	NC_0026951291390CT
NC_002695	0	1291591	SNP	G	A	Variant			100	100	60	Intergenic	ECs1235,ECs1237,tandemly transcribed	ECs1235,-,172,downstream,hypothetical protein,ECs1237,-,1083,upstream,hypothetical protein	similar to tail gene products e.g. [Yersinia pseudotuberculosis] gi|5902750|sp|Q56957|AIL_YERPS, outer membrane protein Lom precursor gi|138693|sp|P03701|VLOM_LAMBD, virulence protein pagC precursor [Salmonella typhimurium] gi|129558|sp|P23988|PAGC_SALTY, Lom precursor [Bacteriophage 933W] gi|4585443|gb|AAD25471.1|AF125520_66, outer membrane protein rck [Salmonella typhimurium] gi|282013|pir||A43…				16	16	0	0	0	0	NC_0026951291591GA
NC_002695	0	1291593	SNP	G	C	Variant			100	100	60	Intergenic	ECs1235,ECs1237,tandemly transcribed	ECs1235,-,174,downstream,hypothetical protein,ECs1237,-,1081,upstream,hypothetical protein	similar to tail gene products e.g. [Yersinia pseudotuberculosis] gi|5902750|sp|Q56957|AIL_YERPS, outer membrane protein Lom precursor gi|138693|sp|P03701|VLOM_LAMBD, virulence protein pagC precursor [Salmonella typhimurium] gi|129558|sp|P23988|PAGC_SALTY, Lom precursor [Bacteriophage 933W] gi|4585443|gb|AAD25471.1|AF125520_66, outer membrane protein rck [Salmonella typhimurium] gi|282013|pir||A43…				16	0	16	0	0	0	NC_0026951291593GC
NC_002695	0	1292001	SNP	T	C	Variant	Synonymous		100	100	60	CDS	VBIEscCol129985_1340	outer membrane protein	similar to tail gene products e.g. [Yersinia pseudotuberculosis] gi|5902750|sp|Q56957|AIL_YERPS, outer membrane protein Lom precursor gi|138693|sp|P03701|VLOM_LAMBD, virulence protein pagC precursor [Salmonella typhimurium] gi|129558|sp|P23988|PAGC_SALTY, Lom precursor [Bacteriophage 933W] gi|4585443|gb|AAD25471.1|AF125520_66, outer membrane protein rck [Salmonella typhimurium] gi|282013|pir||A43…			S95S	8	0	8	0	0	0	NC_0026951292001TC
NC_002695	0	1292111	SNP	C	A	Variant	Non Synonymous		100	100	60	CDS	VBIEscCol129985_1340	outer membrane protein	similar to tail gene products e.g. [Yersinia pseudotuberculosis] gi|5902750|sp|Q56957|AIL_YERPS, outer membrane protein Lom precursor gi|138693|sp|P03701|VLOM_LAMBD, virulence protein pagC precursor [Salmonella typhimurium] gi|129558|sp|P23988|PAGC_SALTY, Lom precursor [Bacteriophage 933W] gi|4585443|gb|AAD25471.1|AF125520_66, outer membrane protein rck [Salmonella typhimurium] gi|282013|pir||A43…			T132N	5	5	0	0	0	0	NC_0026951292111CA
NC_002695	0	1292214	SNP	C	A	Variant	Synonymous		100	100	60	CDS	VBIEscCol129985_1340	outer membrane protein	similar to tail gene products e.g. [Yersinia pseudotuberculosis] gi|5902750|sp|Q56957|AIL_YERPS, outer membrane protein Lom precursor gi|138693|sp|P03701|VLOM_LAMBD, virulence protein pagC precursor [Salmonella typhimurium] gi|129558|sp|P23988|PAGC_SALTY, Lom precursor [Bacteriophage 933W] gi|4585443|gb|AAD25471.1|AF125520_66, outer membrane protein rck [Salmonella typhimurium] gi|282013|pir||A43…			G166G	3	3	0	0	0	0	NC_0026951292214CA
NC_002695	0	1292215	SNP	G	A	Variant	Non Synonymous		100	100	60	CDS	VBIEscCol129985_1340	outer membrane protein	similar to tail gene products e.g. [Yersinia pseudotuberculosis] gi|5902750|sp|Q56957|AIL_YERPS, outer membrane protein Lom precursor gi|138693|sp|P03701|VLOM_LAMBD, virulence protein pagC precursor [Salmonella typhimurium] gi|129558|sp|P23988|PAGC_SALTY, Lom precursor [Bacteriophage 933W] gi|4585443|gb|AAD25471.1|AF125520_66, outer membrane protein rck [Salmonella typhimurium] gi|282013|pir||A43…			V167I	3	3	0	0	0	0	NC_0026951292215GA
NC_002695	0	1292243	SNP	G	A	Variant	Synonymous		100	100	60	CDS	VBIEscCol129985_1340	outer membrane protein	similar to tail gene products e.g. [Yersinia pseudotuberculosis] gi|5902750|sp|Q56957|AIL_YERPS, outer membrane protein Lom precursor gi|138693|sp|P03701|VLOM_LAMBD, virulence protein pagC precursor [Salmonella typhimurium] gi|129558|sp|P23988|PAGC_SALTY, Lom precursor [Bacteriophage 933W] gi|4585443|gb|AAD25471.1|AF125520_66, outer membrane protein rck [Salmonella typhimurium] gi|282013|pir||A43…			.176.	3	3	0	0	0	0	NC_0026951292243GA
NC_002695	0	1292628	SNP	A	G	Variant			100	100	60	Intergenic	ECs1236,ECs1237,tandemly transcribed	ECs1236,-,384,downstream,outer membrane protein,ECs1237,-,46,upstream,hypothetical protein					2	0	0	2	0	0	NC_0026951292628AG
NC_002695	0	1292638	SNP	G	A	Variant			100	100	60	Intergenic	ECs1236,ECs1237,tandemly transcribed	ECs1236,-,394,downstream,outer membrane protein,ECs1237,-,36,upstream,hypothetical protein					2	2	0	0	0	0	NC_0026951292638GA
NC_002695	0	1295178	SNP	C	A	Variant	Non Synonymous		100	100	60	CDS	VBIEscCol129985_1346	hypothetical protein	similar to hypothetical protein [Bacteriophage 933W] gi|4585448|gb|AAD25476.1|AF125520_71			D211E	14	14	0	0	0	0	NC_0026951295178CA
NC_002695	0	1295217	SNP	A	G	Variant	Synonymous		100	100	60	CDS	VBIEscCol129985_1346	hypothetical protein	similar to hypothetical protein [Bacteriophage 933W] gi|4585448|gb|AAD25476.1|AF125520_71			P224P	15	0	0	15	0	0	NC_0026951295217AG
NC_002695	0	1295505	SNP	T	A	Variant	Synonymous		100	100	60	CDS	VBIEscCol129985_1346	hypothetical protein	similar to hypothetical protein [Bacteriophage 933W] gi|4585448|gb|AAD25476.1|AF125520_71			A320A	27	27	0	0	0	0	NC_0026951295505TA
NC_002695	0	1295670	SNP	A	G	Variant	Synonymous		100	100	60	CDS	VBIEscCol129985_1346	hypothetical protein	similar to hypothetical protein [Bacteriophage 933W] gi|4585448|gb|AAD25476.1|AF125520_71			E375E	34	0	0	34	0	0	NC_0026951295670AG
NC_002695	0	1295730	SNP	C	T	Variant	Synonymous		100	100	60	CDS	VBIEscCol129985_1346	hypothetical protein	similar to hypothetical protein [Bacteriophage 933W] gi|4585448|gb|AAD25476.1|AF125520_71			A395A	35	0	0	0	35	0	NC_0026951295730CT
NC_002695	0	1296330	SNP	C	T	Variant	Synonymous		100	100	60	CDS	VBIEscCol129985_1347	hypothetical protein	similar to hypothetical protein [Bacteriophage 933W] gi|4585449|gb|AAD25477.1|AF125520_72			A150A	28	0	0	0	28	0	NC_0026951296330CT
NC_002695	0	1296412	SNP	A	G	Variant	Non Synonymous		100	100	60	CDS	VBIEscCol129985_1347	hypothetical protein	similar to hypothetical protein [Bacteriophage 933W] gi|4585449|gb|AAD25477.1|AF125520_72			N178D	25	0	0	25	0	0	NC_0026951296412AG
NC_002695	0	1296494	SNP	G	A	Variant	Non Synonymous		100	100	60	CDS	VBIEscCol129985_1347	hypothetical protein	similar to hypothetical protein [Bacteriophage 933W] gi|4585449|gb|AAD25477.1|AF125520_72			R205K	22	22	0	0	0	0	NC_0026951296494GA
NC_002695	0	1296657	SNP	T	A	Variant	Synonymous		100	100	60	CDS	VBIEscCol129985_1347	hypothetical protein	similar to hypothetical protein [Bacteriophage 933W] gi|4585449|gb|AAD25477.1|AF125520_72			T259T	15	15	0	0	0	0	NC_0026951296657TA
NC_002695	0	1296659	SNP	T	C	Variant	Non Synonymous		100	100	60	CDS	VBIEscCol129985_1347	hypothetical protein	similar to hypothetical protein [Bacteriophage 933W] gi|4585449|gb|AAD25477.1|AF125520_72			V260A	15	0	15	0	0	0	NC_0026951296659TC
NC_002695	0	1296660	SNP	A	C	Variant	Synonymous		100	100	60	CDS	VBIEscCol129985_1347	hypothetical protein	similar to hypothetical protein [Bacteriophage 933W] gi|4585449|gb|AAD25477.1|AF125520_72			V260V	15	0	15	0	0	0	NC_0026951296660AC
NC_002695	0	1296711	SNP	T	G	Variant	Synonymous		100	100	60	CDS	VBIEscCol129985_1347	hypothetical protein	similar to hypothetical protein [Bacteriophage 933W] gi|4585449|gb|AAD25477.1|AF125520_72			A277A	14	0	0	14	0	0	NC_0026951296711TG
NC_002695	0	1297064	SNP	G	A	Variant	Non Synonymous		100	100	60	CDS	VBIEscCol129985_1347	hypothetical protein	similar to hypothetical protein [Bacteriophage 933W] gi|4585449|gb|AAD25477.1|AF125520_72			G395D	3	3	0	0	0	0	NC_0026951297064GA
NC_002695	0	1297139	SNP	T	C	Variant	Non Synonymous		100	100	60	CDS	VBIEscCol129985_1347	hypothetical protein	similar to hypothetical protein [Bacteriophage 933W] gi|4585449|gb|AAD25477.1|AF125520_72			F420S	2	0	2	0	0	0	NC_0026951297139TC
NC_002695	0	1300913	SNP	T	C	Variant	Non Synonymous		100	100	60	CDS	VBIEscCol129985_1347	hypothetical protein	similar to hypothetical protein [Bacteriophage 933W] gi|4585449|gb|AAD25477.1|AF125520_72			F1678S	21	0	21	0	0	0	NC_0026951300913TC
NC_002695	0	1302141	SNP	G	A	Variant	Synonymous		100	100	60	CDS	VBIEscCol129985_1347	hypothetical protein	similar to hypothetical protein [Bacteriophage 933W] gi|4585449|gb|AAD25477.1|AF125520_72			Q2087Q	17	17	0	0	0	0	NC_0026951302141GA
NC_002695	0	1302488	SNP	G	A	Variant	Non Synonymous		100	100	60	CDS	VBIEscCol129985_1347	hypothetical protein	similar to hypothetical protein [Bacteriophage 933W] gi|4585449|gb|AAD25477.1|AF125520_72			S2203N	9	9	0	0	0	0	NC_0026951302488GA
NC_002695	0	1313591	SNP	T	C	Variant	Synonymous		100	100	60	CDS	VBIEscCol129985_1360	synthetase	similar to B1011_ECOLI gi|1787246 (conserved in Escherichia coli K-12)			T32T	21	0	21	0	0	0	NC_0026951313591TC
NC_002695	0	1317211	SNP	T	A	Variant	Non Synonymous		100	100	60	CDS	VBIEscCol129985_1363	trifunctional transcriptional regulator/proline dehydrogenase/pyrroline-5-carboxylate dehydrogenase	proline utilization protein A; multifunctional protein that functions in proline catabolism in the first two enzymatic steps resulting in the conversion of proline to glutamate; in Escherichai coli this protein also self-regulates transcription via a DNA-binding domain at the N-terminus; forms dimers and is a peripherally membrane-associated protein			Q831L	24	24	0	0	0	0	NC_0026951317211TA
NC_002695	0	1322559	SNP	G	C	Variant	Synonymous		100	100	60	CDS	VBIEscCol129985_1367	hypothetical protein				G189G	23	0	23	0	0	0	NC_0026951322559GC
NC_002695	0	1322616	SNP	A	G	Variant	Synonymous		100	100	60	CDS	VBIEscCol129985_1367	hypothetical protein				A170A	23	0	0	23	0	0	NC_0026951322616AG
NC_002695	0	1327041	SNP	C	T	Variant	Synonymous		100	100	60	CDS	VBIEscCol129985_1372	hypothetical protein	similar to YCDB_ECOLI gi|1787255 (conserved in Escherichia coli K-12)			A238A	23	0	0	0	23	0	NC_0026951327041CT
NC_002695	0	1338134	SNP	T	A	Variant	Synonymous		100	100	60	CDS	VBIEscCol129985_1380	rtn-like protein	may confer resistance to phages N4 and lambda; similar to Rtn membrane associated protein [Escherichia coli]gi|2498867|sp|P76446|RTN_ECOLI			S284S	24	24	0	0	0	0	NC_0026951338134TA
NC_002695	0	1339240	SNP	C	T	Variant	Non Synonymous		100	100	60	CDS	VBIEscCol129985_1381	FidL-like protein	similar to FidL -Salmonella typhimurium gi|4324611|gb|AAD16955.1			G83S	25	0	0	0	25	0	NC_0026951339240CT
NC_002695	0	1352003	SNP	C	T	Variant	Synonymous		100	100	60	CDS	VBIEscCol129985_1390	hemagglutinin/hemolysin-like protein	similar to hemagglutinin/hemolysin-related proteins [Neisseria meningitidis] e.g. gi|7225719|gb|AAF40927.1			Y690Y	24	0	0	0	24	0	NC_0026951352003CT
NC_002695	0	1356965	SNP	T	C	Variant	Non Synonymous		100	100	60	CDS	VBIEscCol129985_1394	(3R)-hydroxymyristoyl-ACP dehydratase	similar to (3R)-hydroxymyristol-(acyl carrier protein) dehydratases e.g. gi|7190847|gb|AAF39621.1			W117R	24	0	24	0	0	0	NC_0026951356965TC
NC_002695	0	1365284	SNP	T	G	Variant	Non Synonymous		100	100	60	CDS	VBIEscCol129985_1402	hypothetical protein	similar to hypothetical proteins e.g. BBJ27 [Lyme disease spirochete plasmid J/lp38] gi|7463605|pir||D70248			V151G	24	0	0	24	0	0	NC_0026951365284TG
NC_002695	0	1375892	SNP	C	T	Variant	Synonymous		100	100	60	CDS	VBIEscCol129985_1411	hypothetical protein	similar to hypothetical protein b2625 (YfjI) [Escherichia coli K-12] gi|1723621|sp|P52124|YFJI_ECOLI			C2C	9	0	0	0	9	0	NC_0026951375892CT
NC_002695	0	1377300	SNP	T	C	Variant			100	100	60	Intergenic	ECs1303,ECs1304,tandemly transcribed	ECs1303,-,28,downstream,hypothetical protein,ECs1304,-,793,upstream,hypothetical protein					21	0	21	0	0	0	NC_0026951377300TC
NC_002695	0	1378566	SNP	G	A	Variant	Synonymous		100	100	60	CDS	VBIEscCol129985_1412	hypothetical protein	similar to hypothetical protein Cj1244 [Campylobacter jejuni] gi|6968677|emb|CAB73498.1			L158L	2	2	0	0	0	0	NC_0026951378566GA
NC_002695	0	1383471	SNP	T	C	Variant			100	100	60	Intergenic	ECs1307,ECs1308,tandemly transcribed	ECs1307,-,5,upstream,hypothetical protein,ECs1308,-,45,downstream,hypothetical protein					4	0	4	0	0	0	NC_0026951383471TC
NC_002695	0	1383967	SNP	G	T	Variant	Non Synonymous		76.5	98.5	18.15	CDS	VBIEscCol129985_1418	hypothetical protein	similar to hypothetical proteins e.g. L0013 [Escherichia coli] gi|3414881|gb|AAC31492.1|			P99T	17	0	0	0	13	0	NC_0026951383967GT
NC_002695	0	1398477	SNP	G	A	Variant			100	100	60	Intergenic	ECs5413,ECs1334,convergently transcribed	ECs5413,-,1178,downstream,hypothetical protein,ECs1334,-,568,downstream,hypothetical protein					11	11	0	0	0	0	NC_0026951398477GA
NC_002695	0	1398751	SNP	A	G	Variant			100	100	60	Intergenic	ECs5413,ECs1334,convergently transcribed	ECs5413,-,1452,downstream,hypothetical protein,ECs1334,-,294,downstream,hypothetical protein					15	0	0	15	0	0	NC_0026951398751AG
NC_002695	0	1403246	SNP	A	C	Variant	Non Synonymous		100	100	60	CDS	VBIEscCol129985_1443	hypothetical protein	similar to hypothetical protein L0015 [Escherichia coli] gi|3414883|gb|AAC31494.1			K422Q	27	0	27	0	0	0	NC_0026951403246AC
NC_002695	0	1404441	SNP	G	A	Variant	Non Synonymous		100	100	60	CDS	VBIEscCol129985_1444	c.17G>A				P6L	15	15	0	0	0	0	NC_0026951404441GA
NC_002695	0	1409533	SNP	A	G	Variant	Non Synonymous		100	100	60	CDS	VBIEscCol129985_1452	hypothetical protein	similar to hypothetical protein [Serratia marcescens] gi|1695868|gb|AAB37122.1			M147T	44	0	0	44	0	0	NC_0026951409533AG
NC_002695	0	1416289	SNP	T	G	Variant	Non Synonymous		100	100	60	CDS	VBIEscCol129985_1459	protein TerD	tellurium resistance protein; similar to terD proteins e.g. [Serratia marcescens] gi|6094448|sp|Q52357|TERD_SERMA			M155R	13	0	0	13	0	0	NC_0026951416289TG
NC_002695	0	1417777	SNP	G	C	Variant	No Stop		100	100	60	CDS	VBIEscCol129985_1461	c.308G>C				.103S	10	0	10	0	0	0	NC_0026951417777GC
NC_002695	0	1417973	SNP	A	C	Variant	Non Synonymous		100	100	60	CDS	VBIEscCol129985_1462	hypothetical protein				L46R	13	0	13	0	0	0	NC_0026951417973AC
NC_002695	0	1418991	SNP	T	C	Variant	Synonymous		100	100	60	CDS	VBIEscCol129985_1463	bifunctional enterobactin receptor/adhesin protein	IrgA-homologue adhesin (Iha); TonB-dependent; acts as a specific receptor of enterobactin; fur-regulated; urovirulence factor			L463L	12	0	12	0	0	0	NC_0026951418991TC
NC_002695	0	1432805	SNP	T	C	Variant	Non Synonymous		100	100	60	CDS	VBIEscCol129985_1480	transposase	OrfB; similar to transposase [insertion sequenceIS629] gi|7443863|pir||T00315			H8R	23	0	23	0	0	0	NC_0026951432805TC
NC_002695	0	1451955	SNP	C	T	Variant	Synonymous		100	100	60	CDS	VBIEscCol129985_1499	hypothetical protein	similar to hypothetical protein YfjQ [Escherichia coli] gi|1723629|sp|P52132|YFJQ_ECOLI, YafZ [Escherichia coli] gi|2495487|sp|P77206|YAFZ_ECOLI			T51T	20	0	0	0	20	0	NC_0026951451955CT
NC_002695	0	1453461	SNP	T	C	Variant	Synonymous		100	100	60	CDS	VBIEscCol129985_1501	DNA repair protein	probable DNA repair protein (RadC family), similar to RadC family protein YkfG [Escherichia coli] gi|3025218|sp|Q47685|YKFG_ECOLI, YeeS [Escherichia coli] gi|3025155|sp|P76362|YEES_ECOLI			R83R	22	0	22	0	0	0	NC_0026951453461TC
NC_002695	0	1460599	SNP	G	T	Variant	Non Synonymous		100	100	60	CDS	VBIEscCol129985_1514	protein CsgG	curli production assembly/transport component; similar to CSGG_ECOLI gi|1787274 (conserved in Escherichia coli K-12)			P76T	24	0	0	0	24	0	NC_0026951460599GT
NC_002695	0	1483744	SNP	A	C	Variant	Non Synonymous		100	100	60	CDS	VBIEscCol129985_1544	multidrug resistance protein MdtH	Confers resistance to norfloxacin and enoxacin			S243A	24	0	24	0	0	0	NC_0026951483744AC
NC_002695	0	1483745	SNP	G	A	Variant	Synonymous		100	100	60	CDS	VBIEscCol129985_1544	multidrug resistance protein MdtH	Confers resistance to norfloxacin and enoxacin			P242P	24	24	0	0	0	0	NC_0026951483745GA
NC_002695	0	1501902	SNP	T	C	Variant	Synonymous		100	100	60	CDS	VBIEscCol129985_1563	ribonuclease E	bifunctional ribonuclease E/endoribonuclease/RNA-binding protein/RNA degradosome binding protein; forms part of the membrane-associated degradosome complex along with PNPase, RhlB, and enolase			P524P	24	0	24	0	0	0	NC_0026951501902TC
NC_002695	0	1505266	SNP	C	T	Variant	Non Synonymous		100	100	60	CDS	VBIEscCol129985_1565	Maf-like protein	Maf; overexpression in Bacillus subtilis inhibits septation in the dividing cell			G155E	24	0	0	0	24	0	NC_0026951505266CT
NC_002695	0	1522554	SNP	G	A	Variant	Non Synonymous		100	100	60	CDS	VBIEscCol129985_1585	thiamine kinase	catalyzes the phosphorylation of thiamine to thiamine phosphate			R63H	24	24	0	0	0	0	NC_0026951522554GA
NC_002695	0	1537161	SNP	T	C	Variant	Synonymous		100	100	60	CDS	VBIEscCol129985_1598	outer membrane-specific lipoprotein transporter subunit LolE	part of the ATP-dependent transport system LolCDE; responsible for the localization of lipoproteins to the periplasmic surface of the outer membrane			R237R	24	0	24	0	0	0	NC_0026951537161TC
NC_002695	0	1545178	SNP	G	A	Variant			100	100	60	Intergenic	ECs1506,ECs1507,divergently transcribed	ECs1506,-,38,upstream,phage repressor,ECs1507,-,87,upstream,hypothetical protein					8	8	0	0	0	0	NC_0026951545178GA
NC_002695	0	1545192	SNP	T	C	Variant			100	100	60	Intergenic	ECs1506,ECs1507,divergently transcribed	ECs1506,-,52,upstream,phage repressor,ECs1507,-,73,upstream,hypothetical protein					8	0	8	0	0	0	NC_0026951545192TC
NC_002695	0	1545214	SNP	A	G	Variant			100	100	60	Intergenic	ECs1506,ECs1507,divergently transcribed	ECs1506,-,74,upstream,phage repressor,ECs1507,-,51,upstream,hypothetical protein					8	0	0	8	0	0	NC_0026951545214AG
NC_002695	0	1548752	SNP	G	C	Variant	Synonymous		100	100	60	CDS	VBIEscCol129985_1613	hypothetical protein	similar to Gp57 [Bacteriophage N15] gi|7459176|pir||T13144			G43G	25	0	25	0	0	0	NC_0026951548752GC
NC_002695	0	1551333	SNP	T	C	Variant			100	100	60	Intergenic	ECs1520,ECs1521,tandemly transcribed	ECs1520,-,7,downstream,prophage maintenance protein,ECs1521,-,161,upstream,hypothetical protein					23	0	23	0	0	0	NC_0026951551333TC
NC_002695	0	1551338	SNP	G	A	Variant			100	100	60	Intergenic	ECs1520,ECs1521,tandemly transcribed	ECs1520,-,12,downstream,prophage maintenance protein,ECs1521,-,156,upstream,hypothetical protein					23	23	0	0	0	0	NC_0026951551338GA
NC_002695	0	1551566	SNP	C	T	Variant	Synonymous		52	57.7	1.35	CDS	VBIEscCol129985_1622	hypothetical protein	similar to QD1 [Bacteriophage N15] gi|2564084|gb|AAB81659.1			V42V	25	0	0	0	13	0	NC_0026951551566CT
NC_002695	0	1553137	SNP	C	G	Variant	Non Synonymous		100	100	60	CDS	VBIEscCol129985_1624	crossover junction endodeoxyribonuclease	similar to Gp67 [Bacteriophage HK97] gi|6901639|gb|AAF31142.1, crossover junction endodeoxyribonucleases Rus [Escherichia coli cryptic lambdoid prophage DLP12			A101G	3	0	0	3	0	0	NC_0026951553137CG
NC_002695	0	1553250	SNP	C	T	Variant	Non Synonymous		100	100	60	CDS	VBIEscCol129985_1625	antitermination protein	similar to antitermination protein protein Q [Escherichia coli] gi|1742554|dbj|BAA15258.1			P15L	8	0	0	0	8	0	NC_0026951553250CT
NC_002695	0	1553740	SNP	G	A	Variant	Synonymous		100	100	60	CDS	VBIEscCol129985_1625	antitermination protein	similar to antitermination protein protein Q [Escherichia coli] gi|1742554|dbj|BAA15258.1			G178G	2	2	0	0	0	0	NC_0026951553740GA
NC_002695	0	1553746	SNP	T	A	Variant	Synonymous		100	100	60	CDS	VBIEscCol129985_1625	antitermination protein	similar to antitermination protein protein Q [Escherichia coli] gi|1742554|dbj|BAA15258.1			V180V	2	2	0	0	0	0	NC_0026951553746TA
NC_002695	0	1553752	SNP	C	T	Variant	Synonymous		100	100	60	CDS	VBIEscCol129985_1625	antitermination protein	similar to antitermination protein protein Q [Escherichia coli] gi|1742554|dbj|BAA15258.1			T182T	3	0	0	0	3	0	NC_0026951553752CT
NC_002695	0	1553766	SNP	T	G	Variant	Non Synonymous		100	100	60	CDS	VBIEscCol129985_1625	antitermination protein	similar to antitermination protein protein Q [Escherichia coli] gi|1742554|dbj|BAA15258.1			F187C	3	0	0	3	0	0	NC_0026951553766TG
NC_002695	0	1554191	SNP	T	A	Variant			100	100	60	Intergenic	ECs1524,ECs1526,convergently transcribed	ECs1524,-,163,downstream,antitermination protein,ECs1526,-,250,downstream,hypothetical protein					2	2	0	0	0	0	NC_0026951554191TA
NC_002695	0	1556693	SNP	C	T	Variant	Synonymous		100	100	60	CDS	VBIEscCol129985_1629	hypothetical protein	similar to hypothetical protein [Bacteriophage VT2-Sa] gi|5881634|dbj|BAA84325.1			G529G	36	0	0	0	36	0	NC_0026951556693CT
NC_002695	0	1558998	SNP	A	G	Variant			54.5	68.2	3.31	Intergenic	ECs1532,ECs1533,tandemly transcribed	ECs1532,-,93,downstream,endolysin,ECs1533,-,178,upstream,antirepressor protein					11	0	0	6	0	0	NC_0026951558998AG
NC_002695	0	1560960	SNP	A	G	Variant			100	100	60	Intergenic	ECs1537,ECs1538,tandemly transcribed	ECs1537,-,131,downstream,hypothetical protein,ECs1538,-,11,upstream,hypothetical protein					46	0	0	46	0	0	NC_0026951560960AG
NC_002695	0	1563371	SNP	T	G	Variant	Non Synonymous		89.5	99.4	22.31	CDS	VBIEscCol129985_1643	large terminase subunit	similar to hypothetical protein phage D3 terminase-like protein [Haemophilus influenzae] gi|6739656|gb|AAF27357.1|AF198256_11			V227G	19	0	0	17	0	0	NC_0026951563371TG
NC_002695	0	1567954	SNP	G	C	Variant	Synonymous		94.7	96.6	14.57	CDS	VBIEscCol129985_1647	portal protein	similar to portal protein [Bacteriophage HK022] gi|6863114|gb|AAF30355.1|AF069308_3			L425L	38	0	36	0	0	0	NC_0026951567954GC
NC_002695	0	1567957	SNP	A	G	Variant	Synonymous		94.7	96.6	14.57	CDS	VBIEscCol129985_1647	portal protein	similar to portal protein [Bacteriophage HK022] gi|6863114|gb|AAF30355.1|AF069308_3			G426G	38	0	0	36	0	0	NC_0026951567957AG
NC_002695	0	1569275	SNP	A	G	Variant	Synonymous		68.2	94.6	12.41	CDS	VBIEscCol129985_1648	hypothetical protein				K46K	22	0	0	15	0	0	NC_0026951569275AG
NC_002695	0	1572396	SNP	C	T	Variant	Synonymous		100	100	60	CDS	VBIEscCol129985_1655	c.276C>T				S92S	156	0	0	0	156	0	NC_0026951572396CT
NC_002695	0	1572396	SNP	C	T	Variant			100	100	60	gene	VBIEscCol129985_pg007						156	0	0	0	156	0	NC_0026951572396CT
NC_002695	0	1572402	SNP	G	A	Variant	Synonymous		100	100	60	CDS	VBIEscCol129985_1655	c.282G>A				V94V	156	156	0	0	0	0	NC_0026951572402GA
NC_002695	0	1572402	SNP	G	A	Variant			100	100	60	gene	VBIEscCol129985_pg007						156	156	0	0	0	0	NC_0026951572402GA
NC_002695	0	1572445	SNP	G	T	Variant	Non Synonymous		100	100	60	CDS	VBIEscCol129985_1655	c.325G>T				A109S	160	0	0	0	160	0	NC_0026951572445GT
NC_002695	0	1572445	SNP	G	T	Variant			100	100	60	gene	VBIEscCol129985_pg007						160	0	0	0	160	0	NC_0026951572445GT
NC_002695	0	1572492	SNP	C	G	Variant	Synonymous		100	100	60	CDS	VBIEscCol129985_1655	c.372C>G				T124T	162	0	0	162	0	0	NC_0026951572492CG
NC_002695	0	1572492	SNP	C	G	Variant			100	100	60	gene	VBIEscCol129985_pg007						162	0	0	162	0	0	NC_0026951572492CG
NC_002695	0	1573441	SNP	T	C	Variant	Synonymous		100	100	60	CDS	VBIEscCol129985_1656	c.903T>C				A301A	17	0	17	0	0	0	NC_0026951573441TC
NC_002695	0	1573441	SNP	T	C	Variant			100	100	60	gene	VBIEscCol129985_pg007						17	0	17	0	0	0	NC_0026951573441TC
NC_002695	0	1574071	SNP	T	C	Variant	Synonymous		66.7	80.5	6.14	CDS	VBIEscCol129985_1656	c.1533T>C				R511R	3	0	2	0	0	0	NC_0026951574071TC
NC_002695	0	1574071	SNP	T	C	Variant			66.7	80.5	6.14	gene	VBIEscCol129985_pg007						3	0	2	0	0	0	NC_0026951574071TC
NC_002695	0	1574113	SNP	T	G	Variant	Synonymous		66.7	80.5	6.14	CDS	VBIEscCol129985_1656	c.1575T>G				G525G	3	0	0	2	0	0	NC_0026951574113TG
NC_002695	0	1574113	SNP	T	G	Variant			66.7	80.5	6.14	gene	VBIEscCol129985_pg007						3	0	0	2	0	0	NC_0026951574113TG
NC_002695	0	1574181	SNP	C	T	Variant	Non Synonymous		75	92.9	11.14	CDS	VBIEscCol129985_1656	c.1643C>T				A548V	4	0	0	0	3	0	NC_0026951574181CT
NC_002695	0	1574181	SNP	C	T	Variant			75	92.9	11.14	gene	VBIEscCol129985_pg007						4	0	0	0	3	0	NC_0026951574181CT
NC_002695	0	1574872	SNP	A	C	Variant	Synonymous		63.2	89.8	9.43	CDS	VBIEscCol129985_1656	c.2334A>C				S778S	19	0	12	0	0	0	NC_0026951574872AC
NC_002695	0	1574872	SNP	A	C	Variant			63.2	89.8	9.43	gene	VBIEscCol129985_pg007						19	0	12	0	0	0	NC_0026951574872AC
NC_002695	0	1574875	SNP	G	A	Variant	Synonymous		63.2	89.8	9.43	CDS	VBIEscCol129985_1656	c.2337G>A				V779V	19	12	0	0	0	0	NC_0026951574875GA
NC_002695	0	1574875	SNP	G	A	Variant			63.2	89.8	9.43	gene	VBIEscCol129985_pg007						19	12	0	0	0	0	NC_0026951574875GA
NC_002695	0	1575232	SNP	C	T	Variant	Synonymous		60	84.6	7.41	CDS	VBIEscCol129985_1656	c.2694C>T				I898I	15	0	0	0	9	0	NC_0026951575232CT
NC_002695	0	1575232	SNP	C	T	Variant			60	84.6	7.41	gene	VBIEscCol129985_pg007						15	0	0	0	9	0	NC_0026951575232CT
NC_002695	0	1592092	SNP	A	G	Variant			100	100	60	Intergenic	ECs1571,ECs1572,divergently transcribed	ECs1571,potA,236,upstream,putrescine/spermidine ABC transporter ATPase,ECs1572,-,14,upstream,peptidase T					23	0	0	23	0	0	NC_0026951592092AG
NC_002695	0	1594630	SNP	G	A	Variant			100	100	60	Intergenic	ECs1573,ECs1574,divergently transcribed	ECs1573,-,128,upstream,hypothetical protein,ECs1574,-,121,upstream,integrase					23	23	0	0	0	0	NC_0026951594630GA
NC_002695	0	1620443	SNP	A	G	Variant	Non Synonymous		100	100	60	CDS	VBIEscCol129985_1710	replication protein	similar to replication protein GpO [Bacteriophage lambda] gi|215150|gb|AAA96584.1			M233V	2	0	0	2	0	0	NC_0026951620443AG
NC_002695	0	1620447	SNP	T	C	Variant	Non Synonymous		100	100	60	CDS	VBIEscCol129985_1710	replication protein	similar to replication protein GpO [Bacteriophage lambda] gi|215150|gb|AAA96584.1			I234T	2	0	2	0	0	0	NC_0026951620447TC
NC_002695	0	1620558	SNP	G	A	Variant	Synonymous		100	100	60	CDS	VBIEscCol129985_1711	replication protein P	similar to replication protein GpP [Bacteriophage lambda] gi|4499785|emb|CAB39284.1			R18R	2	2	0	0	0	0	NC_0026951620558GA
NC_002695	0	1620606	SNP	G	A	Variant	Synonymous		100	100	60	CDS	VBIEscCol129985_1711	replication protein P	similar to replication protein GpP [Bacteriophage lambda] gi|4499785|emb|CAB39284.1			Q34Q	2	2	0	0	0	0	NC_0026951620606GA
NC_002695	0	1620678	SNP	T	T	Reference	Synonymous		50	50	0	CDS	VBIEscCol129985_1711	replication protein P	similar to replication protein GpP [Bacteriophage lambda] gi|4499785|emb|CAB39284.1			R58R	4	0	2	0	0	0	NC_0026951620678TT
NC_002695	0	1631361	SNP	C	T	Variant	Synonymous		100	100	60	CDS	VBIEscCol129985_1728	terminase large subunit	similar to terminase large subunits e.g. protein A [Bacteriophage lambda] gi|137616|sp|P03708|TERL_LAMBD			D190D	26	0	0	0	26	0	NC_0026951631361CT
NC_002695	0	1633417	SNP	C	T	Variant	Synonymous		100	100	60	CDS	VBIEscCol129985_1730	portal protein	similar to portal proteins e.g. GpB [Bacteriophage lambda] gi|138762|sp|P03710|VMCB_LAMBD			R230R	25	0	0	0	25	0	NC_0026951633417CT
NC_002695	0	1637604	SNP	G	A	Variant	Non Synonymous		88	99.1	20.32	CDS	VBIEscCol129985_1735	minor capsid protein	similar to minor capsid proteins e.g. GpFII [Bacteriophage lambda] gi|137575|sp|P03714|VCF2_LAMBD			R34Q	25	22	0	0	0	0	NC_0026951637604GA
NC_002695	0	1641131	SNP	A	G	Variant	Non Synonymous		100	100	60	CDS	VBIEscCol129985_1741	tail length tape measure protein	similar to tail length tape measure protein precursors e.g. GpH [Bacteriophage lambda] gi|138843|sp|P03736|VMTH_LAMBD			D233G	29	0	0	29	0	0	NC_0026951641131AG
NC_002695	0	1641132	SNP	C	A	Variant	Non Synonymous		100	100	60	CDS	VBIEscCol129985_1741	tail length tape measure protein	similar to tail length tape measure protein precursors e.g. GpH [Bacteriophage lambda] gi|138843|sp|P03736|VMTH_LAMBD			D233E	29	29	0	0	0	0	NC_0026951641132CA
NC_002695	0	1642222	SNP	C	T	Variant	Synonymous		100	100	60	CDS	VBIEscCol129985_1741	tail length tape measure protein	similar to tail length tape measure protein precursors e.g. GpH [Bacteriophage lambda] gi|138843|sp|P03736|VMTH_LAMBD			L597L	39	0	0	0	39	0	NC_0026951642222CT
NC_002695	0	1652910	SNP	G	A	Variant	Non Synonymous		100	100	60	CDS	VBIEscCol129985_1750	tail fiber assembly protein	similar to tail fiber assembly proteins e.g. Orf194 [Bacteriophage lambda] gi|139990|sp|P03740|Y194_LAMBD			A161T	24	24	0	0	0	0	NC_0026951652910GA
NC_002695	0	1656855	SNP	C	T	Variant			100	100	60	Intergenic	ECs1657,ECs1658,tandemly transcribed	ECs1657,-,40,downstream,hypothetical protein,ECs1658,-,36,upstream,hypothetical protein					21	0	0	0	21	0	NC_0026951656855CT
NC_002695	0	1657028	SNP	A	C	Variant	Synonymous		100	100	60	CDS	VBIEscCol129985_1756	hypothetical protein	similar to hypothetical proteins e.g. L0013 [Escherichia coli O157:H7 EDL933] gi|3414881|gb|AAC31492.1			A53A	19	0	19	0	0	0	NC_0026951657028AC
NC_002695	0	1657164	SNP	A	C	Variant	Non Synonymous		95.5	98.9	19.35	CDS	VBIEscCol129985_1756	hypothetical protein	similar to hypothetical proteins e.g. L0013 [Escherichia coli O157:H7 EDL933] gi|3414881|gb|AAC31492.1			T99P	22	0	21	0	0	0	NC_0026951657164AC
NC_002695	0	1658869	SNP	C	T	Variant	Non Synonymous		78.9	98.8	19.11	CDS	VBIEscCol129985_1758	hypothetical protein	similar to hypothetical proteins e.g. L0015 [Escherichia coli O157:H7 EDL933] gi|3414883|gb|AAC31494.1			S402L	19	0	0	0	15	0	NC_0026951658869CT
NC_002695	0	1662257	SNP	C	T	Variant			100	100	60	Intergenic	ECs1663,ECs1664,divergently transcribed	ECs1663,-,127,upstream,outer membrane protease,ECs1664,-,372,upstream,hypothetical protein					13	0	0	0	13	0	NC_0026951662257CT
NC_002695	0	1664318	SNP	A	G	Variant	Synonymous		100	100	60	CDS	VBIEscCol129985_1762	transposase	OrfB; similar to transposase [Escherichia coli plasmid pO157 insertion sequence IS629] gi|7443862|pir||T00240			L202L	22	0	0	22	0	0	NC_0026951664318AG
NC_002695	0	1718838	SNP	T	G	Variant	Non Synonymous		100	100	60	CDS	VBIEscCol129985_1824	hypothetical protein	similar to YCHN_ECOLI gi|1787471 (conserved in Escherichia coli K-12)			D36A	24	0	0	24	0	0	NC_0026951718838TG
NC_002695	0	1723961	SNP	G	T	Variant	Non Synonymous		100	100	60	CDS	VBIEscCol129985_1829	nitrite extrusion protein	similar to NARK_ECOLI gi|1787475 (conserved in Escherichia coli K-12)			G220V	24	0	0	0	24	0	NC_0026951723961GT
NC_002695	0	1725872	SNP	C	T	Variant	Synonymous		100	100	60	CDS	VBIEscCol129985_1830	nitrate reductase 1 subunit alpha	similar to NARG_ECOLI gi|1787477 (conserved in Escherichia coli K-12)			T262T	24	0	0	0	24	0	NC_0026951725872CT
NC_002695	0	1743157	SNP	T	G	Variant	Non Synonymous		100	100	60	CDS	VBIEscCol129985_1843	hypothetical protein	similar to YCHE_ECOLI gi|1787494 (conserved in Escherichia coli K-12)			W173G	4	0	0	4	0	0	NC_0026951743157TG
NC_002695	0	1743158	SNP	G	T	Variant	Non Synonymous		100	100	60	CDS	VBIEscCol129985_1843	hypothetical protein	similar to YCHE_ECOLI gi|1787494 (conserved in Escherichia coli K-12)			W173L	4	0	0	0	4	0	NC_0026951743158GT
NC_002695	0	1746954	SNP	T	C	Variant	Synonymous		100	100	60	CDS	VBIEscCol129985_1847	hypothetical protein	similar to OPPC_ECOLI gi|1787498 (conserved in Escherichia coli K-12)			L93L	24	0	24	0	0	0	NC_0026951746954TC
NC_002695	0	1761564	SNP	C	A	Variant	Non Synonymous		100	100	60	CDS	VBIEscCol129985_1861	hypothetical protein	similar to hypothetical protein YdfD [Escherichia coli] gi|140587|sp|P29010|YDFD_ECOLI			Q54H	11	11	0	0	0	0	NC_0026951761564CA
NC_002695	0	1764197	SNP	G	C	Variant			100	100	60	Intergenic	ECs5428,ECs1766,divergently transcribed	ECs5428,-,582,upstream,hypothetical protein,ECs1766,-,166,upstream,DNA-binding transcriptional regulator DicC	The transcriptional repressor of DicA (divison cell) has a hypothetical DNA binding domain. It represses the transcription of dicB and dicC, but its specific role in cellular replication and mode of action are still unknown.				31	0	31	0	0	0	NC_0026951764197GC
NC_002695	0	1776040	SNP	G	A	Variant	Non Synonymous		87.5	99.5	22.97	CDS	VBIEscCol129985_1884	hypothetical protein	similar to hypothetical protein [Bacteriophage 933W] gi|4585419|gb|AAD25447.1|AF125520_42			R448K	16	14	0	0	0	0	NC_0026951776040GA
NC_002695	0	1776441	SNP	C	A	Variant	Non Synonymous		64	89.6	9.34	CDS	VBIEscCol129985_1884	hypothetical protein	similar to hypothetical protein [Bacteriophage 933W] gi|4585419|gb|AAD25447.1|AF125520_42			L582M	25	16	0	0	0	0	NC_0026951776441CA
NC_002695	0	1776994	SNP	C	T	Variant	Non Synonymous		100	100	60	CDS	VBIEscCol129985_1886	hypothetical protein	similar to hypothetical protein YdfR [Escherichia coli] gi|3183262|sp|P76160|YDFR_ECOLI			P25L	17	0	0	0	17	0	NC_0026951776994CT
NC_002695	0	1777157	SNP	G	A	Variant	Synonymous		92.9	99.6	24.32	CDS	VBIEscCol129985_1886	hypothetical protein	similar to hypothetical protein YdfR [Escherichia coli] gi|3183262|sp|P76160|YDFR_ECOLI			L79L	14	13	0	0	0	0	NC_0026951777157GA
NC_002695	0	1777169	SNP	C	T	Variant	Synonymous		92.9	99.6	24.32	CDS	VBIEscCol129985_1886	hypothetical protein	similar to hypothetical protein YdfR [Escherichia coli] gi|3183262|sp|P76160|YDFR_ECOLI			R83R	14	0	0	0	13	0	NC_0026951777169CT
NC_002695	0	1777942	SNP	G	A	Variant			90.9	99.7	24.55	Intergenic	ECs1784,ECs1785,tandemly transcribed	ECs1784,-,93,downstream,endolysin,ECs1785,-,178,upstream,antirepressor protein					11	10	0	0	0	0	NC_0026951777942GA
NC_002695	0	1778803	SNP	C	T	Variant	Nonsense		73.3	97.8	16.5	CDS	VBIEscCol129985_1889	c.115C>T				R39.	15	0	0	0	11	0	NC_0026951778803CT
NC_002695	0	1781037	SNP	T	C	Variant	Synonymous		100	100	60	CDS	VBIEscCol129985_1892	terminase small subunit	similar to terminase small subunit [Bacillus subtilis PBSX phage] gi|1722886|sp|P39785|XTMA_BACSU			H147H	21	0	21	0	0	0	NC_0026951781037TC
NC_002695	0	1781845	SNP	T	G	Variant	Non Synonymous		69.2	94.7	12.5	CDS	VBIEscCol129985_1893	terminase large subunit	similar to phage D3 terminase-like protein [Haemophilus influenzae] gi|6739656|gb|AAF27357.1|AF198256_11			V227G	26	0	0	18	0	0	NC_0026951781845TG
NC_002695	0	1784363	SNP	A	C	Variant	Synonymous		100	100	60	CDS	VBIEscCol129985_1894	major head protein/prohead protease	similar to prohead proteases e.g. [Bacteriophage HK97] gi|1722780|sp|P49860|VP4_BPHK7			A494A	7	0	7	0	0	0	NC_0026951784363AC
NC_002695	0	1784765	SNP	C	T	Variant	Synonymous		100	100	60	CDS	VBIEscCol129985_1894	major head protein/prohead protease	similar to prohead proteases e.g. [Bacteriophage HK97] gi|1722780|sp|P49860|VP4_BPHK7			T628T	3	0	0	0	3	0	NC_0026951784765CT
NC_002695	0	1785990	SNP	T	C	Variant	Synonymous		100	100	60	CDS	VBIEscCol129985_1896	portal protein	similar to head portal proteins, e.g. [Bacteriophage HK022] gi|6863114|gb|AAF30355.1|AF069308_3			C316C	2	0	2	0	0	0	NC_0026951785990TC
NC_002695	0	1787660	SNP	C	T	Variant	Synonymous		100	100	60	CDS	VBIEscCol129985_1897	hypothetical protein				V16V	8	0	0	0	8	0	NC_0026951787660CT
NC_002695	0	1787984	SNP	A	C	Variant	Synonymous		100	100	60	CDS	VBIEscCol129985_1898	head-tail adaptor	similar to head-tail adaptors e.g. [Bacteriophage HK97] gi|6901597|gb|AAF31100.1			I12I	10	0	10	0	0	0	NC_0026951787984AC
NC_002695	0	1788367	SNP	A	G	Variant	Synonymous		100	100	60	CDS	VBIEscCol129985_1899	hypothetical protein	similar to phage hypothetical proteins e.g. Gp10 [Bacteriophage HK97] gi|6901598|gb|AAF31101.1			A24A	9	0	0	9	0	0	NC_0026951788367AG
NC_002695	0	1788463	SNP	G	T	Variant	Synonymous		100	100	60	CDS	VBIEscCol129985_1899	hypothetical protein	similar to phage hypothetical proteins e.g. Gp10 [Bacteriophage HK97] gi|6901598|gb|AAF31101.1			L56L	8	0	0	0	8	0	NC_0026951788463GT
NC_002695	0	1788491	SNP	C	T	Variant	Non Synonymous		100	100	60	CDS	VBIEscCol129985_1899	hypothetical protein	similar to phage hypothetical proteins e.g. Gp10 [Bacteriophage HK97] gi|6901598|gb|AAF31101.1			R66C	8	0	0	0	8	0	NC_0026951788491CT
NC_002695	0	1788703	SNP	G	T	Variant	Synonymous		100	100	60	CDS	VBIEscCol129985_1899	hypothetical protein	similar to phage hypothetical proteins e.g. Gp10 [Bacteriophage HK97] gi|6901598|gb|AAF31101.1			A136A	8	0	0	0	8	0	NC_0026951788703GT
NC_002695	0	1790859	SNP	G	C	Variant	Synonymous		55.6	71.9	4.07	CDS	VBIEscCol129985_1904	tail length tape measure protein	similar to tail length tape measure proteins e.g. [Bacteriophage HK97] gi|6901589|gb|AAF31092.1|AF069529_5			A88A	18	0	10	0	0	0	NC_0026951790859GC
NC_002695	0	1790920	SNP	G	T	Variant	Non Synonymous		88.9	99.5	23.39	CDS	VBIEscCol129985_1904	tail length tape measure protein	similar to tail length tape measure proteins e.g. [Bacteriophage HK97] gi|6901589|gb|AAF31092.1|AF069529_5			A109S	9	0	0	0	8	0	NC_0026951790920GT
NC_002695	0	1791036	SNP	C	C	Reference	Synonymous		50	50	0	CDS	VBIEscCol129985_1904	tail length tape measure protein	similar to tail length tape measure proteins e.g. [Bacteriophage HK97] gi|6901589|gb|AAF31092.1|AF069529_5			A147A	4	0	0	0	2	0	NC_0026951791036CC
NC_002695	0	1791038	SNP	G	G	Reference	Synonymous		50	50	0	CDS	VBIEscCol129985_1904	tail length tape measure protein	similar to tail length tape measure proteins e.g. [Bacteriophage HK97] gi|6901589|gb|AAF31092.1|AF069529_5			G148G	4	2	0	0	0	0	NC_0026951791038GG
NC_002695	0	1791045	SNP	A	A	Reference	Synonymous		50	50	0	CDS	VBIEscCol129985_1904	tail length tape measure protein	similar to tail length tape measure proteins e.g. [Bacteriophage HK97] gi|6901589|gb|AAF31092.1|AF069529_5			V150V	4	0	0	2	0	0	NC_0026951791045AA
NC_002695	0	1792383	SNP	T	C	Variant	Synonymous		100	100	60	CDS	VBIEscCol129985_1904	tail length tape measure protein	similar to tail length tape measure proteins e.g. [Bacteriophage HK97] gi|6901589|gb|AAF31092.1|AF069529_5			R596R	2	0	2	0	0	0	NC_0026951792383TC
NC_002695	0	1792425	SNP	T	G	Variant	Synonymous		100	100	60	CDS	VBIEscCol129985_1904	tail length tape measure protein	similar to tail length tape measure proteins e.g. [Bacteriophage HK97] gi|6901589|gb|AAF31092.1|AF069529_5			G610G	3	0	0	3	0	0	NC_0026951792425TG
NC_002695	0	1792493	SNP	C	T	Variant	Non Synonymous		100	100	60	CDS	VBIEscCol129985_1904	tail length tape measure protein	similar to tail length tape measure proteins e.g. [Bacteriophage HK97] gi|6901589|gb|AAF31092.1|AF069529_5			A633V	4	0	0	0	4	0	NC_0026951792493CT
NC_002695	0	1793415	SNP	G	C	Variant	Synonymous		56	71.7	4.05	CDS	VBIEscCol129985_1904	tail length tape measure protein	similar to tail length tape measure proteins e.g. [Bacteriophage HK97] gi|6901589|gb|AAF31092.1|AF069529_5			G940G	25	0	14	0	0	0	NC_0026951793415GC
NC_002695	0	1793416	SNP	C	A	Variant	Non Synonymous		56	71.7	4.05	CDS	VBIEscCol129985_1904	tail length tape measure protein	similar to tail length tape measure proteins e.g. [Bacteriophage HK97] gi|6901589|gb|AAF31092.1|AF069529_5			L941M	25	14	0	0	0	0	NC_0026951793416CA
NC_002695	0	1793931	SNP	T	G	Variant	Non Synonymous		87.5	99.4	22.21	CDS	VBIEscCol129985_1905	minor tail protein	similar to minor tail proteins e.g. GpM [Bacteriophage lambda] gi|138845|sp|P03737|VMTM_LAMBD			V88G	8	0	0	7	0	0	NC_0026951793931TG
NC_002695	0	1796284	SNP	G	T	Variant	Synonymous		81.5	98.6	18.55	CDS	VBIEscCol129985_1907	host specificity protein	similar to host specificity proteins e.g. GpJ [Bacteriophage lambda] gi|138412|sp|P03749|VHSJ_LAMBD			P550P	27	0	0	0	22	0	NC_0026951796284GT
NC_002695	0	1797487	SNP	C	T	Variant	Synonymous		75	92.9	11.14	CDS	VBIEscCol129985_1907	host specificity protein	similar to host specificity proteins e.g. GpJ [Bacteriophage lambda] gi|138412|sp|P03749|VHSJ_LAMBD			F951F	4	0	0	0	3	0	NC_0026951797487CT
NC_002695	0	1798278	SNP	G	A	Variant	Non Synonymous		81.8	98.9	19.69	CDS	VBIEscCol129985_1908	outer membrane protein	similar to outer membrane protein Lom precursors e.g. [prophage P-EibA] gi|7532789|gb|AAF63231.1|AF151091_2, [Bacteriophage lambda] gi|138693|sp|P03701|VLOM_LAMBD			G34R	22	18	0	0	0	0	NC_0026951798278GA
NC_002695	0	1801447	SNP	A	G	Variant			100	100	60	Intergenic	ECs1809,ECs1812,convergently transcribed	ECs1809,-,933,downstream,hypothetical protein,ECs1812,-,94,downstream,hypothetical protein					23	0	0	23	0	0	NC_0026951801447AG
NC_002695	0	1801886	SNP	G	A	Variant	Synonymous		100	100	60	CDS	VBIEscCol129985_1913	hypothetical protein				A327A	24	24	0	0	0	0	NC_0026951801886GA
NC_002695	0	1809244	SNP	T	G	Variant	Non Synonymous		95.5	98.9	19.35	CDS	VBIEscCol129985_1920	hypothetical protein	similar to L0013 [Escherichia coli O157:H7 strain EDL933] gi|3414881|gb|AAC31492.1|			T99P	22	0	0	21	0	0	NC_0026951809244TG
NC_002695	0	1809380	SNP	T	G	Variant	Synonymous		100	100	60	CDS	VBIEscCol129985_1920	hypothetical protein	similar to L0013 [Escherichia coli O157:H7 strain EDL933] gi|3414881|gb|AAC31492.1|			A53A	23	0	0	23	0	0	NC_0026951809380TG
NC_002695	0	1813885	SNP	T	A	Variant			100	100	60	Intergenic	ECs1825,ECs1829,convergently transcribed	ECs1825,-,1618,downstream,bfpT-regulated chaperone-like protein,ECs1829,-,1853,downstream,hypothetical protein					5	5	0	0	0	0	NC_0026951813885TA
NC_002695	0	1814795	SNP	T	A	Variant			100	100	60	Intergenic	,ECs1829	,ECs1829,-,943,downstream,hypothetical protein					15	15	0	0	0	0	NC_0026951814795TA
NC_002695	0	1817377	SNP	T	C	Variant			100	100	60	Intergenic	ECs1831,ECs1832,tandemly transcribed	ECs1831,-,322,upstream,hypothetical protein,ECs1832,trpA,59,downstream,tryptophan synthase subunit alpha					24	0	24	0	0	0	NC_0026951817377TC
NC_002695	0	1824237	SNP	A	G	Variant			100	100	60	Intergenic	ECs1836,ECs1838,divergently transcribed	ECs1836,-,271,upstream,anthranilate synthase component I,ECs1838,-,3,upstream,hypothetical protein					26	0	0	26	0	0	NC_0026951824237AG
NC_002695	0	1837132	SNP	G	T	Variant	Non Synonymous		100	100	60	CDS	VBIEscCol129985_1948	aconitate hydratase	Catalyzes the conversion of citrate to isocitrate			G199C	24	0	0	0	24	0	NC_0026951837132GT
NC_002695	0	1838798	SNP	C	T	Variant	Non Synonymous		100	100	60	CDS	VBIEscCol129985_1948	aconitate hydratase	Catalyzes the conversion of citrate to isocitrate			A754V	25	0	0	0	25	0	NC_0026951838798CT
NC_002695	0	1846543	SNP	A	G	Variant	Synonymous		100	100	60	CDS	VBIEscCol129985_1959	RNase II stability modulator	c-di-GMP phosphodiesterase; probably degrades signalling molecule c-di-GMP			S302S	16	0	0	16	0	0	NC_0026951846543AG
NC_002695	0	1872868	SNP	G	T	Variant	Non Synonymous		100	100	60	CDS	VBIEscCol129985_1982	oxidoreductase	similar to ORDL_ECOLI gi|1787559 (conserved in Escherichia coli K-12)			G277C	24	0	0	0	24	0	NC_0026951872868GT
NC_002695	0	1874338	SNP	A	G	Variant	Synonymous		100	100	60	CDS	VBIEscCol129985_1983	4-aminobutyrate aminotransferase	putrescine-inducible GABA aminotransferase; catalyzes the formation of glutamate and succinate semialdehyde from 4-aminobutyrate and 2-oxoglutarate			G327G	24	0	0	24	0	0	NC_0026951874338AG
NC_002695	0	1894320	SNP	C	T	Variant	Synonymous		100	100	60	CDS	VBIEscCol129985_2006	hypothetical protein	similar to YCJF_ECOLI gi|1787582 (conserved in Escherichia coli K-12)			F332F	24	0	0	0	24	0	NC_0026951894320CT
NC_002695	0	1902934	SNP	A	G	Variant	Non Synonymous		100	100	60	CDS	VBIEscCol129985_2017	transport periplasmic protein	similar to B1329_ECOLI gi|1787590 (conserved in Escherichia coli K-12)			Y117C	11	0	0	11	0	0	NC_0026951902934AG
NC_002695	0	1906974	SNP	C	T	Variant	Non Synonymous		100	100	60	CDS	VBIEscCol129985_2021	fumarate/nitrate reduction transcriptional regulator	Global transcription factor that controls the expression of over 100 target genes in response to anoxia			A238T	24	0	0	0	24	0	NC_0026951906974CT
NC_002695	0	1918618	SNP	C	T	Variant			100	100	60	Intergenic	ECs1926,ECs1927,tandemly transcribed	ECs1926,zntB,113,downstream,zinc transporter,ECs1927,-,365,upstream,ATP-dependent RNA helicase DbpA					25	0	0	0	25	0	NC_0026951918618CT
NC_002695	0	1942697	SNP	T	A	Variant	Synonymous		57.1	73.7	4.47	CDS	VBIEscCol129985_2066	hypothetical protein	similar to hypothetical protein [Bacteriophage 933W] gi|4585419|gb|AAD25447.1|AF125520_42			G234G	7	4	0	0	0	0	NC_0026951942697TA
NC_002695	0	1942811	SNP	C	T	Variant	Synonymous		66.7	93.1	11.29	CDS	VBIEscCol129985_2066	hypothetical protein	similar to hypothetical protein [Bacteriophage 933W] gi|4585419|gb|AAD25447.1|AF125520_42			S272S	9	0	0	0	6	0	NC_0026951942811CT
NC_002695	0	1942877	SNP	A	G	Variant	Synonymous		100	100	60	CDS	VBIEscCol129985_2066	hypothetical protein	similar to hypothetical protein [Bacteriophage 933W] gi|4585419|gb|AAD25447.1|AF125520_42			Q294Q	9	0	0	9	0	0	NC_0026951942877AG
NC_002695	0	1943150	SNP	C	A	Variant	Synonymous		87.5	99.4	22.21	CDS	VBIEscCol129985_2066	hypothetical protein	similar to hypothetical protein [Bacteriophage 933W] gi|4585419|gb|AAD25447.1|AF125520_42			S385S	8	7	0	0	0	0	NC_0026951943150CA
NC_002695	0	1943416	SNP	A	C	Variant	Non Synonymous		100	100	60	CDS	VBIEscCol129985_2066	hypothetical protein	similar to hypothetical protein [Bacteriophage 933W] gi|4585419|gb|AAD25447.1|AF125520_42			N474T	8	0	8	0	0	0	NC_0026951943416AC
NC_002695	0	1943739	SNP	C	A	Variant	Non Synonymous		66.7	80.5	6.14	CDS	VBIEscCol129985_2066	hypothetical protein	similar to hypothetical protein [Bacteriophage 933W] gi|4585419|gb|AAD25447.1|AF125520_42			L582M	3	2	0	0	0	0	NC_0026951943739CA
NC_002695	0	1945240	SNP	G	A	Variant			100	100	60	Intergenic	ECs1964,ECs1965,tandemly transcribed	ECs1964,-,93,downstream,endolysin,ECs1965,-,178,upstream,antirepressor protein					8	8	0	0	0	0	NC_0026951945240GA
NC_002695	0	1946101	SNP	C	T	Variant	Nonsense		55.6	71.9	4.07	CDS	VBIEscCol129985_2071	c.115C>T				R39.	18	0	0	0	10	0	NC_0026951946101CT
NC_002695	0	1949093	SNP	A	A	Reference	Synonymous		50	50	0	CDS	VBIEscCol129985_2075	terminase large subunit	similar to phage hypothetical proteins, e.g. phage D3 terminase-like protein [Haemophilus influenzae] gi|6739656|gb|AAF27357.1|AF198256_11			E210E	18	0	0	0	0	9	NC_0026951949093AA
NC_002695	0	1949096	SNP	G	G	Reference	Synonymous		50	50	0	CDS	VBIEscCol129985_2075	terminase large subunit	similar to phage hypothetical proteins, e.g. phage D3 terminase-like protein [Haemophilus influenzae] gi|6739656|gb|AAF27357.1|AF198256_11			G211G	18	0	0	0	0	9	NC_0026951949096GG
NC_002695	0	1949143	SNP	T	G	Variant	Non Synonymous		64.7	92.1	10.68	CDS	VBIEscCol129985_2075	terminase large subunit	similar to phage hypothetical proteins, e.g. phage D3 terminase-like protein [Haemophilus influenzae] gi|6739656|gb|AAF27357.1|AF198256_11			V227G	17	0	0	11	0	0	NC_0026951949143TG
NC_002695	0	1965022	SNP	T	C	Variant	Synonymous		100	100	60	CDS	VBIEscCol129985_2093	host specificity protein	similar to host specificity proteins e.g. GpJ [Bacteriophage lambda] gi|138412|sp|P03749|VHSJ_LAMBD			C216C	3	0	3	0	0	0	NC_0026951965022TC
NC_002695	0	1965055	SNP	G	C	Variant	Synonymous		100	100	60	CDS	VBIEscCol129985_2093	host specificity protein	similar to host specificity proteins e.g. GpJ [Bacteriophage lambda] gi|138412|sp|P03749|VHSJ_LAMBD			G227G	3	0	3	0	0	0	NC_0026951965055GC
NC_002695	0	1965067	SNP	T	C	Variant	Synonymous		100	100	60	CDS	VBIEscCol129985_2093	host specificity protein	similar to host specificity proteins e.g. GpJ [Bacteriophage lambda] gi|138412|sp|P03749|VHSJ_LAMBD			R231R	3	0	3	0	0	0	NC_0026951965067TC
NC_002695	0	1968041	SNP	G	T	Variant	Synonymous		100	100	60	CDS	VBIEscCol129985_2094	outer membrane protein	similar to outer membrane proteins e.g. Lom protein [Bacteriophage P-EibA] dad|AF151091-2|AAF63231.1			V92V	3	0	0	0	3	0	NC_0026951968041GT
NC_002695	0	1968119	SNP	A	T	Variant	Synonymous		100	100	60	CDS	VBIEscCol129985_2094	outer membrane protein	similar to outer membrane proteins e.g. Lom protein [Bacteriophage P-EibA] dad|AF151091-2|AAF63231.1			G118G	3	0	0	0	3	0	NC_0026951968119AT
NC_002695	0	1968191	SNP	C	T	Variant	Synonymous		57.1	73.7	4.47	CDS	VBIEscCol129985_2094	outer membrane protein	similar to outer membrane proteins e.g. Lom protein [Bacteriophage P-EibA] dad|AF151091-2|AAF63231.1			H142H	7	0	0	0	4	0	NC_0026951968191CT
NC_002695	0	1968248	SNP	G	A	Variant	Synonymous		76.9	98.6	18.64	CDS	VBIEscCol129985_2094	outer membrane protein	similar to outer membrane proteins e.g. Lom protein [Bacteriophage P-EibA] dad|AF151091-2|AAF63231.1			G161G	13	10	0	0	0	0	NC_0026951968248GA
NC_002695	0	1968678	SNP	C	G	Variant	Synonymous		100	100	60	CDS	VBIEscCol129985_2095	tail fiber protein	similar to tail fiber proteins e.g. [Bacteriophage 933W] gi|4585436|gb|AAD25464.1|AF125520_59 (AF125520)			P83P	21	0	0	21	0	0	NC_0026951968678CG
NC_002695	0	1968681	SNP	T	G	Variant	Synonymous		100	100	60	CDS	VBIEscCol129985_2095	tail fiber protein	similar to tail fiber proteins e.g. [Bacteriophage 933W] gi|4585436|gb|AAD25464.1|AF125520_59 (AF125520)			G84G	21	0	0	21	0	0	NC_0026951968681TG
NC_002695	0	1968819	SNP	C	A	Variant	Synonymous		85.7	99.2	21.13	CDS	VBIEscCol129985_2095	tail fiber protein	similar to tail fiber proteins e.g. [Bacteriophage 933W] gi|4585436|gb|AAD25464.1|AF125520_59 (AF125520)			S130S	21	18	0	0	0	0	NC_0026951968819CA
NC_002695	0	1968864	SNP	T	G	Variant	Synonymous		100	100	60	CDS	VBIEscCol129985_2095	tail fiber protein	similar to tail fiber proteins e.g. [Bacteriophage 933W] gi|4585436|gb|AAD25464.1|AF125520_59 (AF125520)			A145A	21	0	0	21	0	0	NC_0026951968864TG
NC_002695	0	1968891	SNP	T	G	Variant	Non Synonymous		85.7	99.2	21.13	CDS	VBIEscCol129985_2095	tail fiber protein	similar to tail fiber proteins e.g. [Bacteriophage 933W] gi|4585436|gb|AAD25464.1|AF125520_59 (AF125520)			D154E	21	0	0	18	0	0	NC_0026951968891TG
NC_002695	0	1968931	SNP	G	T	Variant	Non Synonymous		100	100	60	CDS	VBIEscCol129985_2095	tail fiber protein	similar to tail fiber proteins e.g. [Bacteriophage 933W] gi|4585436|gb|AAD25464.1|AF125520_59 (AF125520)			A168S	19	0	0	0	19	0	NC_0026951968931GT
NC_002695	0	1968933	SNP	T	A	Variant	Synonymous		100	100	60	CDS	VBIEscCol129985_2095	tail fiber protein	similar to tail fiber proteins e.g. [Bacteriophage 933W] gi|4585436|gb|AAD25464.1|AF125520_59 (AF125520)			A168A	19	19	0	0	0	0	NC_0026951968933TA
NC_002695	0	1968951	SNP	T	C	Variant	Synonymous		100	100	60	CDS	VBIEscCol129985_2095	tail fiber protein	similar to tail fiber proteins e.g. [Bacteriophage 933W] gi|4585436|gb|AAD25464.1|AF125520_59 (AF125520)			D174D	18	0	18	0	0	0	NC_0026951968951TC
NC_002695	0	1976735	SNP	T	C	Variant	Non Synonymous		100	100	60	CDS	VBIEscCol129985_2101	oxidoreductase	similar to YDBK_ECOLI gi|1787642 (conserved in Escherichia coli K-12)			T518A	24	0	24	0	0	0	NC_0026951976735TC
NC_002695	0	1987879	SNP	T	A	Variant	Non Synonymous		100	100	60	CDS	VBIEscCol129985_2109	BigB-like protein	similar to BigB protein [Salmonella typhi] dad|AF133185-2|AAD29678.1, YdbA.2 [Escherichia coli] gi|7465766|pir||C48399			L169H	24	24	0	0	0	0	NC_0026951987879TA
NC_002695	0	1991085	SNP	C	A	Variant	Non Synonymous		100	100	60	CDS	VBIEscCol129985_2111	hypothetical protein	similar to YDBD_ECOLI gi|1787675 (conserved in Escherichia coli K-12)			P37T	24	24	0	0	0	0	NC_0026951991085CA
NC_002695	0	2002772	SNP	G	A	Variant	Synonymous		100	100	60	CDS	VBIEscCol129985_2117	ATP-dependent RNA helicase HrpA	involved in the post-transcriptional processing of the daa operon mRNA, which encodes proteins involved in fimbrial biogenesis of an enteropathogenic E. coli strain			A1294A	24	24	0	0	0	0	NC_0026952002772GA
NC_002695	0	2011597	SNP	C	T	Variant	Non Synonymous		100	100	60	CDS	VBIEscCol129985_2126	methyl-accepting chemotaxis protein III	similar to TRG_ECOLI gi|1787690 (conserved in Escherichia coli K-12)			P464L	24	0	0	0	24	0	NC_0026952011597CT
NC_002695	0	2025633	SNP	A	C	Variant	Synonymous		100	100	60	CDS	VBIEscCol129985_2142	hypothetical protein	similar to B1438_ECOLI gi|1787709 (conserved in Escherichia coli K-12)			A128A	28	0	28	0	0	0	NC_0026952025633AC
NC_002695	0	2030050	SNP	A	G	Variant	Non Synonymous		100	100	60	CDS	VBIEscCol129985_2146	transport system permease	similar to B1442_ECOLI gi|1787713 (conserved in Escherichia coli K-12)			T153A	25	0	0	25	0	0	NC_0026952030050AG
NC_002695	0	2030915	SNP	C	T	Variant	Non Synonymous		100	100	60	CDS	VBIEscCol129985_2147	transport system permease	similar to B1443_ECOLI gi|1787714 (conserved in Escherichia coli K-12)			P131S	23	0	0	0	23	0	NC_0026952030915CT
NC_002695	0	2033176	SNP	T	G	Variant	Non Synonymous		100	100	60	CDS	VBIEscCol129985_2150	hypothetical protein	similar to B1445_ECOLI gi|1787716 (conserved in Escherichia coli K-12)			F25V	24	0	0	24	0	0	NC_0026952033176TG
NC_002695	0	2041566	SNP	C	A	Variant	Synonymous		100	100	60	CDS	VBIEscCol129985_2158	L-asparagine permease	similar to ANSP_ECOLI gi|1787725 (conserved in Escherichia coli K-12)			G60G	24	24	0	0	0	0	NC_0026952041566CA
NC_002695	0	2044028	SNP	A	G	Variant	Synonymous		100	100	60	CDS	VBIEscCol129985_2161	protein VgrE	similar to Vgr proteins e.g. VgrE protein [Escherichia coli] gi|2920625|gb|AAC32465.1			P97P	23	0	0	23	0	0	NC_0026952044028AG
NC_002695	0	2046856	SNP	G	C	Variant	Non Synonymous		100	100	60	CDS	VBIEscCol129985_2162	protein RhsE	core protein with extension; similar to Rhs core proteins e.g. RhsD [Escherichia coli] gi|1786706 (conserved in Escherichia coli K-12)			G315A	25	0	25	0	0	0	NC_0026952046856GC
NC_002695	0	2049909	SNP	T	G	Variant	Non Synonymous		100	100	60	CDS	VBIEscCol129985_2162	protein RhsE	core protein with extension; similar to Rhs core proteins e.g. RhsD [Escherichia coli] gi|1786706 (conserved in Escherichia coli K-12)			Y1333D	24	0	0	24	0	0	NC_0026952049909TG
NC_002695	0	2049911	SNP	C	G	Variant	Nonsense		100	100	60	CDS	VBIEscCol129985_2162	protein RhsE	core protein with extension; similar to Rhs core proteins e.g. RhsD [Escherichia coli] gi|1786706 (conserved in Escherichia coli K-12)			Y1333.	24	0	0	24	0	0	NC_0026952049911CG
NC_002695	0	2049912	SNP	T	A	Variant	Non Synonymous		100	100	60	CDS	VBIEscCol129985_2162	protein RhsE	core protein with extension; similar to Rhs core proteins e.g. RhsD [Escherichia coli] gi|1786706 (conserved in Escherichia coli K-12)			S1334T	24	24	0	0	0	0	NC_0026952049912TA
NC_002695	0	2055091	SNP	T	C	Variant	Non Synonymous		100	100	60	CDS	VBIEscCol129985_2172	hypothetical protein	similar to YDDE_ECOLI gi|1787737 (conserved in Escherichia coli K-12)			K2E	24	0	24	0	0	0	NC_0026952055091TC
NC_002695	0	2060459	SNP	A	G	Variant	Synonymous		100	100	60	CDS	VBIEscCol129985_2176	cryptic nitrate reductase 2 subunit alpha	similar to NARG_ECOLI gi|1787477 (conserved in Escherichia coli K-12)			P456P	24	0	0	24	0	0	NC_0026952060459AG
NC_002695	0	2074660	SNP	T	C	Variant	Non Synonymous		100	100	60	CDS	VBIEscCol129985_2187	alcohol dehydrogenase	similar to zinc-dependent eukaryotic ADH enzymes and distinct from fermentative ADHs			N141S	24	0	24	0	0	0	NC_0026952074660TC
NC_002695	0	2080501	SNP	G	A	Variant	Non Synonymous		100	100	60	CDS	VBIEscCol129985_2194	ATP-dependent peptide transporter membrane subunit	similar to B1485_ECOLI gi|1787760 (conserved in Escherichia coli K-12)			A218V	23	23	0	0	0	0	NC_0026952080501GA
NC_002695	0	2100062	SNP	A	G	Variant	Synonymous		100	100	60	CDS	VBIEscCol129985_2206	ABC transporter ATP-binding protein	similar to YDDA_ECOLI gi|1787772 (conserved in Escherichia coli K-12)			S135S	25	0	0	25	0	0	NC_0026952100062AG
NC_002695	0	2100801	SNP	C	T	Variant			100	100	60	Intergenic	ECs2101,ECs2102,tandemly transcribed	ECs2101,-,215,upstream,ABC transporter ATP-binding protein,ECs2102,-,76,downstream,hypothetical protein					24	0	0	0	24	0	NC_0026952100801CT
NC_002695	0	2102297	SNP	G	T	Variant	Nonsense		100	100	60	CDS	VBIEscCol129985_2209	sulfatase	similar to B1498_ECOLI gi|1787775 (conserved in Escherichia coli K-12)			S470.	23	0	0	0	23	0	NC_0026952102297GT
NC_002695	0	2103917	SNP	A	G	Variant			100	100	60	Intergenic	ECs2103,ECs2104,tandemly transcribed	ECs2103,-,116,upstream,sulfatase,ECs2104,-,255,downstream,transcriptional regulator YdeO					24	0	0	24	0	0	NC_0026952103917AG
NC_002695	0	2111156	SNP	T	C	Variant	Non Synonymous		100	100	60	CDS	VBIEscCol129985_2216	outer membrane protein	similar to B1505_ECOLI gi|1787782 (conserved in Escherichia coli K-12)			D520G	24	0	24	0	0	0	NC_0026952111156TC
NC_002695	0	2115344	SNP	A	G	Variant			100	100	60	Intergenic	ECs2113,ECs2115,tandemly transcribed	ECs2113,-,918,upstream,type 1 fimbrial protein,ECs2115,-,56,downstream,hypothetical protein					24	0	0	24	0	0	NC_0026952115344AG
NC_002695	0	2118004	SNP	G	A	Variant	Synonymous		100	100	60	CDS	VBIEscCol129985_2223	lipoprotein	similar to YDEK_ECOLI gi|1787788 (conserved in Escherichia coli K-12)			T1289T	25	25	0	0	0	0	NC_0026952118004GA
NC_002695	0	2138305	SNP	C	T	Variant	Synonymous		100	100	60	CDS	VBIEscCol129985_2238	succinate semialdehyde dehydrogenase	in Escherichia coli this enzyme appears to be an NAD+/NADP+-dependent succinate semialdehyde dehydrogenase			A270A	24	0	0	0	24	0	NC_0026952138305CT
NC_002695	0	2140670	SNP	A	G	Variant	Non Synonymous		100	100	60	CDS	VBIEscCol129985_2240	hypothetical protein	similar to B1527_ECOLI gi|1787807			D166G	18	0	0	18	0	0	NC_0026952140670AG
NC_002695	0	2140670	SNP	A	G	Variant			100	100	60	gene	VBIEscCol129985_pg010	hypothetical protein	similar to B1527_ECOLI gi|1787807				18	0	0	18	0	0	NC_0026952140670AG
NC_002695	0	2140670	SNP	A	G	Variant			100	100	60	gene	VBIEscCol129985_pg011	hypothetical protein	similar to B1527_ECOLI gi|1787807				18	0	0	18	0	0	NC_0026952140670AG
NC_002695	0	2142518	SNP	G	T	Variant	Non Synonymous		100	100	60	CDS	VBIEscCol129985_2242	sugar efflux transporter	similar to YDEA_ECOLI gi|1787808 (conserved in Escherichia coli K-12)			W360L	25	0	0	0	25	0	NC_0026952142518GT
NC_002695	0	2150030	SNP	A	G	Variant	Synonymous		100	100	60	CDS	VBIEscCol129985_2253	hypothetical protein	similar to YDEI_ECOLI gi|1787817 (conserved in Escherichia coli K-12)			A121A	24	0	0	24	0	0	NC_0026952150030AG
NC_002695	0	2158849	SNP	A	C	Variant			100	100	60	Intergenic	ECs2153,ECs2155,convergently transcribed	ECs2153,-,293,downstream,damage-inducible protein,ECs2155,-,592,downstream,hypothetical protein	similar to hypothetical proteins e.g. ORF4 [Escherichia coli] gi|4126792|dbj|BAA36750.1, ORF2 [Escherichia coli] gi|4126790|dbj|BAA36748.1				7	0	7	0	0	0	NC_0026952158849AC
NC_002695	0	2160016	SNP	C	T	Variant	Non Synonymous		100	100	60	CDS	VBIEscCol129985_2262	hypothetical protein	similar to hypothetical proteins e.g. ORF4 [Escherichia coli] gi|4126790|dbj|BAA36748.1, ORF2 [Escherichia coli] gi|4126792|dbj|BAA36750.1			V19I	26	0	0	0	26	0	NC_0026952160016CT
NC_002695	0	2165170	SNP	G	C	Variant	Non Synonymous		83.3	98.5	18.18	CDS	VBIEscCol129985_2267	host specificity protein	host specificity protein; similar to host specificity proteins e.g. GpJ [Bacteriophage lambda] gi|138412|sp|P03749|VHSJ_LAMBD			L456V	6	0	5	0	0	0	NC_0026952165170GC
NC_002695	0	2167130	SNP	C	T	Variant	Synonymous		100	100	60	CDS	VBIEscCol129985_2269	tail assembly protein	similar to tail assembly proteins e.g. GpI [Bacteriophage lambda] gi|139637|sp|P03730|VTAI_LAMBD			A75A	15	0	0	0	15	0	NC_0026952167130CT
NC_002695	0	2167154	SNP	A	G	Variant	Synonymous		100	100	60	CDS	VBIEscCol129985_2269	tail assembly protein	similar to tail assembly proteins e.g. GpI [Bacteriophage lambda] gi|139637|sp|P03730|VTAI_LAMBD			G67G	15	0	0	15	0	0	NC_0026952167154AG
NC_002695	0	2168952	SNP	C	T	Variant	Synonymous		57.1	76.2	5.06	CDS	VBIEscCol129985_2273	minor tail protein	similar to minor tail proteins e.g. GpM [Bacteriophage lambda] gi|138845|sp|P03737|VMTM_LAMBD			A60A	21	0	0	0	12	0	NC_0026952168952CT
NC_002695	0	2168955	SNP	T	C	Variant	Synonymous		57.1	76.2	5.06	CDS	VBIEscCol129985_2273	minor tail protein	similar to minor tail proteins e.g. GpM [Bacteriophage lambda] gi|138845|sp|P03737|VMTM_LAMBD			E59E	21	0	12	0	0	0	NC_0026952168955TC
NC_002695	0	2168964	SNP	C	T	Variant	Synonymous		57.1	76.2	5.06	CDS	VBIEscCol129985_2273	minor tail protein	similar to minor tail proteins e.g. GpM [Bacteriophage lambda] gi|138845|sp|P03737|VMTM_LAMBD			R56R	21	0	0	0	12	0	NC_0026952168964CT
NC_002695	0	2169062	SNP	G	A	Variant	Non Synonymous		64	89.6	9.34	CDS	VBIEscCol129985_2273	minor tail protein	similar to minor tail proteins e.g. GpM [Bacteriophage lambda] gi|138845|sp|P03737|VMTM_LAMBD			R24C	25	16	0	0	0	0	NC_0026952169062GA
NC_002695	0	2170133	SNP	T	T	Reference	Synonymous		50	50	0	CDS	VBIEscCol129985_2274	tail length tape measure protein	similar to tail length tape measure protein precursors e.g. GpH [Bacteriophage lambda] gi|138843|sp|P03736|VMTH_LAMBD			R536R	6	0	3	0	0	0	NC_0026952170133TT
NC_002695	0	2170487	SNP	G	G	Reference	Synonymous		50	50	0	CDS	VBIEscCol129985_2274	tail length tape measure protein	similar to tail length tape measure protein precursors e.g. GpH [Bacteriophage lambda] gi|138843|sp|P03736|VMTH_LAMBD			R418R	6	3	0	0	0	0	NC_0026952170487GG
NC_002695	0	2170833	SNP	A	G	Variant	Non Synonymous		100	100	60	CDS	VBIEscCol129985_2274	tail length tape measure protein	similar to tail length tape measure protein precursors e.g. GpH [Bacteriophage lambda] gi|138843|sp|P03736|VMTH_LAMBD			V303A	4	0	0	4	0	0	NC_0026952170833AG
NC_002695	0	2171198	SNP	G	A	Variant	Synonymous		100	100	60	CDS	VBIEscCol129985_2274	tail length tape measure protein	similar to tail length tape measure protein precursors e.g. GpH [Bacteriophage lambda] gi|138843|sp|P03736|VMTH_LAMBD			D181D	4	4	0	0	0	0	NC_0026952171198GA
NC_002695	0	2172804	SNP	A	C	Variant	Synonymous		100	100	60	CDS	VBIEscCol129985_2277	hypothetical protein	similar to protein V Bacteriophage lambda			T182T	22	0	22	0	0	0	NC_0026952172804AC
NC_002695	0	2175279	SNP	G	A	Variant	Synonymous		65.2	91.6	10.37	CDS	VBIEscCol129985_2282	major capsid protein	similar to major capsid proteins e.g. GpE [Bacteriophage lambda] gi|116701|sp|P05481|HEAD_BPPH8			R283R	23	15	0	0	0	0	NC_0026952175279GA
NC_002695	0	2179201	SNP	A	A	Reference	Synonymous		50	50	0	CDS	VBIEscCol129985_2285	portal protein	minor capsid protein; similar to portal proteins e.g. GpB [Bacteriophage lambda] gi|138762|sp|P03710|VMCB_LAMBD			L76L	28	0	0	14	0	0	NC_0026952179201AA
NC_002695	0	2180390	SNP	A	G	Variant	Non Synonymous		86.8	98.7	18.81	CDS	VBIEscCol129985_2287	terminase large subunit	DNA-packaging protein; similar to terminase large subunits e.g. GpA [Bacteriophage lambda] gi|137616|sp|P03708|TERL_LAMBD			S328P	38	0	0	33	0	0	NC_0026952180390AG
NC_002695	0	2180402	SNP	G	A	Variant	Non Synonymous		86.8	98.7	18.81	CDS	VBIEscCol129985_2287	terminase large subunit	DNA-packaging protein; similar to terminase large subunits e.g. GpA [Bacteriophage lambda] gi|137616|sp|P03708|TERL_LAMBD			H324Y	38	33	0	0	0	0	NC_0026952180402GA
NC_002695	0	2181251	SNP	T	G	Variant	Non Synonymous		100	100	60	CDS	VBIEscCol129985_2287	terminase large subunit	DNA-packaging protein; similar to terminase large subunits e.g. GpA [Bacteriophage lambda] gi|137616|sp|P03708|TERL_LAMBD			T41P	23	0	0	23	0	0	NC_0026952181251TG
NC_002695	0	2181816	SNP	A	G	Variant	Non Synonymous		100	100	60	CDS	VBIEscCol129985_2288	terminase small subunit	similar to terminase small subunits e.g. Nu1 [Bacteriophage lambda]			C86R	35	0	0	35	0	0	NC_0026952181816AG
NC_002695	0	2184539	SNP	G	T	Variant			100	100	60	Intergenic	ECs2184,ECs2186,tandemly transcribed	ECs2184,-,539,upstream,endopeptidase,ECs2186,-,459,downstream,endolysin	similar to antirepressors e.g. [Bacteriophage 933W] gi|4585423|gb|AAD25451.1|AF125520_46				5	0	0	0	5	0	NC_0026952184539GT
NC_002695	0	2185118	SNP	C	A	Variant	Synonymous		60	76.9	5.23	CDS	VBIEscCol129985_2294	endolysin	host cell lysis; similar to endolysins e.g. [Bacteriophage 933W] gi|4585422|gb|AAD25450.1|AF125520_45			A138A	5	3	0	0	0	0	NC_0026952185118CA
NC_002695	0	2185853	SNP	G	A	Variant	Non Synonymous		100	100	60	CDS	VBIEscCol129985_2295	hypothetical protein	similar to hypothetical protein gi|3183262|sp|P76160|YDFR_ECOLI			P25L	19	19	0	0	0	0	NC_0026952185853GA
NC_002695	0	2186162	SNP	A	G	Variant	Synonymous		100	100	60	CDS	VBIEscCol129985_2297	hypothetical protein				P6P	48	0	0	48	0	0	NC_0026952186162AG
NC_002695	0	2187942	SNP	C	G	Variant	Synonymous		100	100	60	CDS	VBIEscCol129985_2298	hypothetical protein	similar to hypothetical proteins [Bacteriophage VT2-Sa] gi|5881634|dbj|BAA84325.1			A165A	26	0	0	26	0	0	NC_0026952187942CG
NC_002695	0	2188787	SNP	C	T	Variant	Nonsense		100	100	60	CDS	VBIEscCol129985_2300	c.131C>T				W44.	14	0	0	0	14	0	NC_0026952188787CT
NC_002695	0	2193025	SNP	C	T	Variant	Synonymous		100	100	60	CDS	VBIEscCol129985_2307	hypothetical protein	similar to B1560_ECOLI gi|1787843			L9L	30	0	0	0	30	0	NC_0026952193025CT
NC_002695	0	2202665	SNP	T	C	Variant	Synonymous		100	100	60	CDS	VBIEscCol129985_2324	exonuclease	similar to exonucleases e.g. exodeoxyribonuclease VIII [Escherichia coli] gi|2507105|sp|P15032|RECE_ECOLI			L177L	29	0	29	0	0	0	NC_0026952202665TC
NC_002695	0	2206747	SNP	A	C	Variant	Synonymous		100	100	60	CDS	VBIEscCol129985_2330	hypothetical protein	similar to L0013 [Escherichia coli O157:H7 strain EDL933] gi|3414881|gb|AAC31492.1, hypothetical proteins e.g. Hp3 [Escherichia coli strain CFT073] gi|3661484|gb|AAC61715.1			A53A	31	0	31	0	0	0	NC_0026952206747AC
NC_002695	0	2206883	SNP	A	C	Variant	Non Synonymous		100	100	60	CDS	VBIEscCol129985_2330	hypothetical protein	similar to L0013 [Escherichia coli O157:H7 strain EDL933] gi|3414881|gb|AAC31492.1, hypothetical proteins e.g. Hp3 [Escherichia coli strain CFT073] gi|3661484|gb|AAC61715.1			T99P	30	0	30	0	0	0	NC_0026952206883AC
NC_002695	0	2211399	SNP	A	C	Variant			100	100	60	Intergenic	ECs2229,ECs2230,tandemly transcribed	ECs2229,-,24,upstream,hypothetical protein,ECs2230,-,156,downstream,hypothetical protein					17	0	17	0	0	0	NC_0026952211399AC
NC_002695	0	2214407	SNP	A	G	Variant	Synonymous		75	92.9	11.14	CDS	VBIEscCol129985_2340	c.1656A>G				F552F	4	0	0	3	0	0	NC_0026952214407AG
NC_002695	0	2215558	SNP	A	G	Variant	Non Synonymous		100	100	60	CDS	VBIEscCol129985_2340	c.505A>G				C169R	3	0	0	3	0	0	NC_0026952215558AG
NC_002695	0	2217636	SNP	G	A	Variant	Synonymous		100	100	60	CDS	VBIEscCol129985_2342	tail assembly protein	similar to tail assembly proteins e.g. GpI [Bacteriophage lambda] gi|139637|sp|P03730|VTAI_LAMBD			G181G	20	20	0	0	0	0	NC_0026952217636GA
NC_002695	0	2218802	SNP	A	G	Variant	Synonymous		100	100	60	CDS	VBIEscCol129985_2343	tail assembly protein	similar to tail assembly proteins e.g. GpK [Bacteriophage lambda] gi|139638|sp|P03729|VTAK_LAMBD			I39I	15	0	0	15	0	0	NC_0026952218802AG
NC_002695	0	2221433	SNP	A	G	Variant	Non Synonymous		69	94	11.97	CDS	VBIEscCol129985_2346	tail length tape measure protein	similar to tail length tape measure proteins e.g. [Bacteriophage HK97] gi|6901589|gb|AAF31092.1|AF069529_5			Y591H	29	0	0	20	0	0	NC_0026952221433AG
NC_002695	0	2221817	SNP	A	G	Variant	Synonymous		80.8	98.6	18.47	CDS	VBIEscCol129985_2346	tail length tape measure protein	similar to tail length tape measure proteins e.g. [Bacteriophage HK97] gi|6901589|gb|AAF31092.1|AF069529_5			L463L	26	0	0	21	0	0	NC_0026952221817AG
NC_002695	0	2222029	SNP	C	G	Variant	Non Synonymous		69.6	95.4	13.13	CDS	VBIEscCol129985_2346	tail length tape measure protein	similar to tail length tape measure proteins e.g. [Bacteriophage HK97] gi|6901589|gb|AAF31092.1|AF069529_5			S392T	23	0	0	16	0	0	NC_0026952222029CG
NC_002695	0	2222088	SNP	A	T	Variant	Synonymous		60.9	84.8	7.47	CDS	VBIEscCol129985_2346	tail length tape measure protein	similar to tail length tape measure proteins e.g. [Bacteriophage HK97] gi|6901589|gb|AAF31092.1|AF069529_5			A372A	23	0	0	0	14	0	NC_0026952222088AT
NC_002695	0	2225107	SNP	C	A	Variant	Synonymous		68	93.9	11.88	CDS	VBIEscCol129985_2351	hypothetical protein	similar to phage hypothetical proteins Gp10 [Bacteriophage HK97] gi|6901598|gb|AAF31101.1			A136A	25	17	0	0	0	0	NC_0026952225107CA
NC_002695	0	2225319	SNP	G	A	Variant	Non Synonymous		100	100	60	CDS	VBIEscCol129985_2351	hypothetical protein	similar to phage hypothetical proteins Gp10 [Bacteriophage HK97] gi|6901598|gb|AAF31101.1			R66C	21	21	0	0	0	0	NC_0026952225319GA
NC_002695	0	2225347	SNP	C	A	Variant	Synonymous		100	100	60	CDS	VBIEscCol129985_2351	hypothetical protein	similar to phage hypothetical proteins Gp10 [Bacteriophage HK97] gi|6901598|gb|AAF31101.1			L56L	22	22	0	0	0	0	NC_0026952225347CA
NC_002695	0	2225443	SNP	T	C	Variant	Synonymous		100	100	60	CDS	VBIEscCol129985_2351	hypothetical protein	similar to phage hypothetical proteins Gp10 [Bacteriophage HK97] gi|6901598|gb|AAF31101.1			A24A	18	0	18	0	0	0	NC_0026952225443TC
NC_002695	0	2225826	SNP	T	G	Variant	Synonymous		100	100	60	CDS	VBIEscCol129985_2352	head-tail adaptor	similar to head-tail adaptors e.g. [Bacteriophage HK97] gi|6901597|gb|AAF31100.1			I12I	20	0	0	20	0	0	NC_0026952225826TG
NC_002695	0	2226150	SNP	G	A	Variant	Synonymous		100	100	60	CDS	VBIEscCol129985_2353	hypothetical protein				V16V	22	22	0	0	0	0	NC_0026952226150GA
NC_002695	0	2231965	SNP	A	C	Variant	Non Synonymous		70.6	96.7	14.62	CDS	VBIEscCol129985_2357	terminase large subunit	similar to hypothetical proteins e.g. phage D3 terminase-like protein [Haemophilus influenzae] gi|6739656|gb|AAF27357.1|AF198256_11			V230G	17	0	12	0	0	0	NC_0026952231965AC
NC_002695	0	2235007	SNP	G	A	Variant	Nonsense		100	100	60	CDS	VBIEscCol129985_2361	c.115G>A				R39.	7	7	0	0	0	0	NC_0026952235007GA
NC_002695	0	2236816	SNP	G	A	Variant	Non Synonymous		100	100	60	CDS	VBIEscCol129985_2364	hypothetical protein	similar to hypothetical protein YdfR (103 aa) [Escherichia coli] gi|3183262|sp|P76160|YDFR_ECOLI			P25L	11	11	0	0	0	0	NC_0026952236816GA
NC_002695	0	2238113	SNP	G	C	Variant	Synonymous		92.3	99.7	24.59	CDS	VBIEscCol129985_2367	hypothetical protein	similar to hypothetical protein [Bacteriophage 933W]			G429G	13	0	12	0	0	0	NC_0026952238113GC
NC_002695	0	2238114	SNP	C	G	Variant	Non Synonymous		92.3	99.7	24.59	CDS	VBIEscCol129985_2367	hypothetical protein	similar to hypothetical protein [Bacteriophage 933W]			G429A	13	0	0	12	0	0	NC_0026952238114CG
NC_002695	0	2238758	SNP	T	G	Variant	Synonymous		100	100	60	CDS	VBIEscCol129985_2367	hypothetical protein	similar to hypothetical protein [Bacteriophage 933W]			T214T	24	0	0	24	0	0	NC_0026952238758TG
NC_002695	0	2239902	SNP	A	C	Variant	Synonymous		60.9	84.8	7.47	CDS	VBIEscCol129985_2370	hypothetical protein				G135G	23	0	14	0	0	0	NC_0026952239902AC
NC_002695	0	2249978	SNP	A	C	Variant			100	100	60	Intergenic	ECs2282,ECs5458,tandemly transcribed	ECs2282,-,223,downstream,hypothetical protein,ECs5458,-,132,upstream,hypothetical protein					23	0	23	0	0	0	NC_0026952249978AC
NC_002695	0	2251851	SNP	T	C	Variant	Synonymous		100	100	60	CDS	VBIEscCol129985_2392	hypothetical protein	similar to YDFE_ECOLI gi|1787859			A162A	14	0	14	0	0	0	NC_0026952251851TC
NC_002695	0	2259437	SNP	C	T	Variant	Synonymous		100	100	60	CDS	VBIEscCol129985_2401	oxidoreductase major subunit	similar to B1587_ECOLI gi|1787870 (conserved in Escherichia coli K-12)			T522T	24	0	0	0	24	0	NC_0026952259437CT
NC_002695	0	2283012	SNP	T	G	Variant	Non Synonymous		100	100	60	CDS	VBIEscCol129985_2425	sensor protein RstB	similar to RSTB_ECOLI gi|1787894 (conserved in Escherichia coli K-12)			F110L	24	0	0	24	0	0	NC_0026952283012TG
NC_002695	0	2290371	SNP	A	T	Variant	Non Synonymous		100	100	60	CDS	VBIEscCol129985_2430	hypothetical protein	similar to YDGA_ECOLI gi|1787900 (conserved in Escherichia coli K-12)			E240V	24	0	0	0	24	0	NC_0026952290371AT
NC_002695	0	2298512	SNP	G	C	Variant	Non Synonymous		100	100	60	CDS	VBIEscCol129985_2438	DNA-binding transcriptional repressor MalI	regulates malXY which are involved in maltose-glucose transport			L100V	24	0	24	0	0	0	NC_0026952298512GC
NC_002695	0	2303380	SNP	G	A	Variant	Non Synonymous		100	100	60	CDS	VBIEscCol129985_2442	oxidoreductase	similar to B1624_ECOLI gi|1787911 (conserved in Escherichia coli K-12)			T187M	16	16	0	0	0	0	NC_0026952303380GA
NC_002695	0	2307940	SNP	T	A	Variant	Non Synonymous		100	100	60	CDS	VBIEscCol129985_2447	electron transport complex protein RnfC	part of membrane-bound complex thought to be involved in electron transport to nitrogen			L464Q	25	25	0	0	0	0	NC_0026952307940TA
NC_002695	0	2312150	SNP	G	A	Variant			100	100	60	Intergenic	ECs2342,ECs2343,tandemly transcribed	ECs2342,-,265,downstream,endonuclease III,ECs2343,tppB,346,upstream,tripeptide transporter permease					23	23	0	0	0	0	NC_0026952312150GA
NC_002695	0	2313114	SNP	T	A	Variant	Non Synonymous		100	100	60	CDS	VBIEscCol129985_2452	tripeptide transporter permease	mutations in this gene confer resistance to the toxic peptide alafosfalin in Salmonella typhimurium; member of proton-dependent oligopeptide transport (POT) system family; in Escherichia coli this gene is regulated by OmpR although not via osmoregulation			Y207N	24	24	0	0	0	0	NC_0026952313114TA
NC_002695	0	2320152	SNP	T	A	Variant	Synonymous		100	100	60	CDS	VBIEscCol129985_2460	transcriptional regulator SlyA	Transcription regulator that can both activate or repress expression			L133L	16	16	0	0	0	0	NC_0026952320152TA
NC_002695	0	2326287	SNP	C	A	Variant	Non Synonymous		100	100	60	CDS	VBIEscCol129985_2467	hypothetical protein	similar to B1649_ECOLI gi|1787938 (conserved in Escherichia coli K-12)			S180Y	24	24	0	0	0	0	NC_0026952326287CA
NC_002695	0	2334471	SNP	C	T	Variant	Non Synonymous		100	100	60	CDS	VBIEscCol129985_2475	lipoprotein	similar to YDHO_ECOLI gi|1787944 (conserved in Escherichia coli K-12)			L104F	24	0	0	0	24	0	NC_0026952334471CT
NC_002695	0	2343203	SNP	G	A	Variant	Synonymous		100	100	60	CDS	VBIEscCol129985_2484	multidrug efflux protein	NorM; MdtK; functions as a Na(+)/drug antiporter; inactivation in Vibrio cholerae results in susceptibility to fluoroquinolones			L12L	5	5	0	0	0	0	NC_0026952343203GA
NC_002695	0	2344926	SNP	T	G	Variant	Non Synonymous		100	100	60	CDS	VBIEscCol129985_2485	hypothetical protein	similar to B1664_ECOLI gi|1787954 (conserved in Escherichia coli K-12)			I305L	24	0	0	24	0	0	NC_0026952344926TG
NC_002695	0	2346491	SNP	A	G	Variant	Synonymous		100	100	60	CDS	VBIEscCol129985_2486	hypothetical protein	similar to B1667_ECOLI gi|1787956 (conserved in Escherichia coli K-12)			A27A	24	0	0	24	0	0	NC_0026952346491AG
NC_002695	0	2346497	SNP	G	A	Variant	Synonymous		100	100	60	CDS	VBIEscCol129985_2486	hypothetical protein	similar to B1667_ECOLI gi|1787956 (conserved in Escherichia coli K-12)			S29S	25	25	0	0	0	0	NC_0026952346497GA
NC_002695	0	2346918	SNP	C	T	Variant	Non Synonymous		100	100	60	CDS	VBIEscCol129985_2487	hypothetical protein	similar to B1668_ECOLI gi|1787957 (conserved in Escherichia coli K-12)			P26L	25	0	0	0	25	0	NC_0026952346918CT
NC_002695	0	2350565	SNP	G	A	Variant	Non Synonymous		100	100	60	CDS	VBIEscCol129985_2490	oxidoreductase Fe-S subunit	similar to B1671_ECOLI gi|1787960 (conserved in Escherichia coli K-12)			R16C	24	24	0	0	0	0	NC_0026952350565GA
NC_002695	0	2354526	SNP	C	T	Variant			100	100	60	Intergenic	ECs2381,ECs2382,tandemly transcribed	ECs2381,-,338,upstream,hypothetical protein,ECs2382,-,118,downstream,hypothetical protein					23	0	0	0	23	0	NC_0026952354526CT
NC_002695	0	2355009	SNP	G	T	Variant			100	100	60	Intergenic	ECs2382,ECs2383,divergently transcribed	ECs2382,-,156,upstream,hypothetical protein,ECs2383,-,401,upstream,pyruvate kinase					24	0	0	0	24	0	NC_0026952355009GT
NC_002695	0	2355261	SNP	A	T	Variant			100	100	60	Intergenic	ECs2382,ECs2383,divergently transcribed	ECs2382,-,408,upstream,hypothetical protein,ECs2383,-,149,upstream,pyruvate kinase					24	0	0	0	24	0	NC_0026952355261AT
NC_002695	0	2356531	SNP	C	T	Variant	Synonymous		100	100	60	CDS	VBIEscCol129985_2496	pyruvate kinase	catalyzes the formation of phosphoenolpyruvate from pyruvate			I374I	24	0	0	0	24	0	NC_0026952356531CT
NC_002695	0	2364465	SNP	G	A	Variant			100	100	60	Intergenic	ECs2391,ECs2392,tandemly transcribed	ECs2391,sufA,368,upstream,iron-sulfur cluster assembly scaffold protein,ECs2392,-,181,downstream,hypothetical protein					16	16	0	0	0	0	NC_0026952364465GA
NC_002695	0	2370797	SNP	T	C	Variant			100	100	60	Intergenic	ECs2396,ECs2398,tandemly transcribed	ECs2396,-,114,downstream,hypothetical protein,ECs2398,-,1421,upstream,amino acid/amine transport protein	similar to B1690_ECOLI gi|1787981 (conserved in Escherichia coli K-12)				24	0	24	0	0	0	NC_0026952370797TC
NC_002695	0	2373421	SNP	A	G	Variant	Non Synonymous		100	100	60	CDS	VBIEscCol129985_2511	amino acid/amine transport protein	similar to B1691_ECOLI gi|1787982 (conserved in Escherichia coli K-12)			K400E	24	0	0	24	0	0	NC_0026952373421AG
NC_002695	0	2375834	SNP	A	G	Variant	Synonymous		100	100	60	CDS	VBIEscCol129985_2514	hypothetical protein	similar to YDIF_ECOLI gi|1787985 (conserved in Escherichia coli K-12)			A178A	23	0	0	23	0	0	NC_0026952375834AG
NC_002695	0	2388004	SNP	A	G	Variant			100	100	60	Intergenic	ECs2410,ECs2411,tandemly transcribed	ECs2410,-,12,downstream,hypothetical protein,ECs2411,-,145,upstream,phospho-2-dehydro-3-deoxyheptonate aldolase					24	0	0	24	0	0	NC_0026952388004AG
NC_002695	0	2405057	SNP	T	C	Variant	Synonymous		100	100	60	CDS	VBIEscCol129985_2542	hypothetical protein	similar to B1722_ECOLI gi|1788016 (conserved in Escherichia coli K-12)			S247S	25	0	25	0	0	0	NC_0026952405057TC
NC_002695	0	2409083	SNP	A	G	Variant			100	100	60	Intergenic	ECs2432,ECs2433,divergently transcribed	ECs2432,-,136,upstream,hypothetical protein,ECs2433,-,11,upstream,2-deoxyglucose-6-phosphatase					25	0	0	25	0	0	NC_0026952409083AG
NC_002695	0	2410770	SNP	G	A	Variant	Synonymous		100	100	60	CDS	VBIEscCol129985_2549	hypothetical protein	similar to B1729_ECOLI gi|1788024 (conserved in Escherichia coli K-12)			V41V	24	24	0	0	0	0	NC_0026952410770GA
NC_002695	0	2411105	SNP	T	A	Variant	Non Synonymous		100	100	60	CDS	VBIEscCol129985_2549	hypothetical protein	similar to B1729_ECOLI gi|1788024 (conserved in Escherichia coli K-12)			I153N	24	24	0	0	0	0	NC_0026952411105TA
NC_002695	0	2413103	SNP	A	C	Variant			100	100	60	Intergenic	ECs2436,ECs2437,tandemly transcribed	ECs2436,-,246,upstream,hypothetical protein,ECs2437,-,31,downstream,cell division modulator					24	0	24	0	0	0	NC_0026952413103AC
NC_002695	0	2416801	SNP	T	C	Variant	Non Synonymous		100	100	60	CDS	VBIEscCol129985_2554	6-phospho-beta-glucosidase	similar to CELF_ECOLI gi|1788029 (conserved in Escherichia coli K-12)			D404G	25	0	25	0	0	0	NC_0026952416801TC
NC_002695	0	2419218	SNP	A	G	Variant	Synonymous		100	100	60	CDS	VBIEscCol129985_2556	PTS system N,N'-diacetylchitobiose-specific transporter subunit IIA	catalyzes the phosphorylation of incoming sugar substrates concomitant with their translocation across the cell membrane; involved N,N'-diacetylchitobiose transport; protein IIA transfers a phosphoryl group to IIB which then transfers the phosphoryl group to the sugar; IIC forms the translocation channel for the sugar uptake			L34L	24	0	0	24	0	0	NC_0026952419218AG
NC_002695	0	2423779	SNP	T	A	Variant	Non Synonymous		100	100	60	CDS	VBIEscCol129985_2561	nucleotide excision repair endonuclease	3' incision activity; acts with UvrC			L205Q	24	24	0	0	0	0	NC_0026952423779TA
NC_002695	0	2426710	SNP	C	A	Variant	Synonymous		100	100	60	CDS	VBIEscCol129985_2565	succinylarginine dihydrolase	catalyzes the hydrolysis of 2-N-succinylarginine into 2-N-succinylornithine, ammonia and carbon dioxide in arginine degradation			R354R	25	25	0	0	0	0	NC_0026952426710CA
NC_002695	0	2438583	SNP	G	A	Variant	Non Synonymous		100	100	60	CDS	VBIEscCol129985_2577	ABC transporter ATP-binding protein	similar to B1756_ECOLI gi|1788053 (conserved in Escherichia coli K-12)			A109T	24	24	0	0	0	0	NC_0026952438583GA
NC_002695	0	2446942	SNP	C	T	Variant	Synonymous		100	100	60	CDS	VBIEscCol129985_2585	selenophosphate synthetase	catalyzes the formation of selenophosphate from selenide and ATP			L193L	24	0	0	0	24	0	NC_0026952446942CT
NC_002695	0	2452510	SNP	G	T	Variant	Synonymous		100	100	60	CDS	VBIEscCol129985_2591	nicotinamidase/pyrazinamidase	catalyzes the formation of nicotinate from nicotinamide in NAD biosynthesis and the formation of pyrazinoate from pyrazinamide			A107A	24	0	0	0	24	0	NC_0026952452510GT
NC_002695	0	2452556	SNP	T	C	Variant	Non Synonymous		100	100	60	CDS	VBIEscCol129985_2591	nicotinamidase/pyrazinamidase	catalyzes the formation of nicotinate from nicotinamide in NAD biosynthesis and the formation of pyrazinoate from pyrazinamide			F123L	24	0	24	0	0	0	NC_0026952452556TC
NC_002695	0	2458362	SNP	A	G	Variant	Non Synonymous		100	100	60	CDS	VBIEscCol129985_2598	kinase	similar to B1772_ECOLI gi|1788071 (conserved in Escherichia coli K-12)			C57R	24	0	0	24	0	0	NC_0026952458362AG
NC_002695	0	2473176	SNP	G	A	Variant	Non Synonymous		100	100	60	CDS	VBIEscCol129985_2611	hypothetical protein	similar to YEAI_ECOLI gi|1788085 (conserved in Escherichia coli K-12)			R349H	25	25	0	0	0	0	NC_0026952473176GA
NC_002695	0	2480166	SNP	T	G	Variant	No Stop		100	100	60	CDS	VBIEscCol129985_2620	hypothetical protein	similar to YAEP_ECOLI gi|1788095 (conserved in Escherichia coli K-12)			.283E	24	0	0	24	0	0	NC_0026952480166TG
NC_002695	0	2485171	SNP	T	G	Variant	Non Synonymous		100	100	60	CDS	VBIEscCol129985_2630	transporter	member of the betaine, carnitine, choline transporter (BCCT) family; unknown function			V107G	25	0	0	25	0	0	NC_0026952485171TG
NC_002695	0	2488046	SNP	C	A	Variant	Non Synonymous		100	100	60	CDS	VBIEscCol129985_2632	diogenase subunit beta	similar to YEAX_ECOLI gi|1788104 (conserved in Escherichia coli K-12)			P125T	13	13	0	0	0	0	NC_0026952488046CA
NC_002695	0	2488189	SNP	A	T	Variant	Non Synonymous		100	100	60	CDS	VBIEscCol129985_2632	diogenase subunit beta	similar to YEAX_ECOLI gi|1788104 (conserved in Escherichia coli K-12)			Q172H	10	0	0	0	10	0	NC_0026952488189AT
NC_002695	0	2488195	SNP	G	A	Variant	Synonymous		100	100	60	CDS	VBIEscCol129985_2632	diogenase subunit beta	similar to YEAX_ECOLI gi|1788104 (conserved in Escherichia coli K-12)			S174S	10	10	0	0	0	0	NC_0026952488195GA
NC_002695	0	2497693	SNP	T	G	Variant	Non Synonymous		100	100	60	CDS	VBIEscCol129985_2642	para-aminobenzoate synthase component I	catalyzes the formation of 4-amino-4-deoxychorismate from chorismate and glutamine			S354A	32	0	0	32	0	0	NC_0026952497693TG
NC_002695	0	2508129	SNP	G	T	Variant	Non Synonymous		100	100	60	CDS	VBIEscCol129985_2654	23S rRNA methyltransferase	methylates the guanosine in position 745 of 23S rRNA; required for translation and cell growth			F254L	24	0	0	0	24	0	NC_0026952508129GT
NC_002695	0	2512684	SNP	C	T	Variant	Synonymous		100	100	60	CDS	VBIEscCol129985_2661	transporter	similar to B1828_ECOLI gi|1788132 (conserved in Escherichia coli K-12)			P193P	24	0	0	0	24	0	NC_0026952512684CT
NC_002695	0	2518871	SNP	A	C	Variant	Non Synonymous		100	100	60	CDS	VBIEscCol129985_2666	hypothetical protein	similar to B1833_ECOLI gi|1788137 (conserved in Escherichia coli K-12)			S262R	26	0	26	0	0	0	NC_0026952518871AC
NC_002695	0	2528442	SNP	A	G	Variant	Non Synonymous		100	100	60	CDS	VBIEscCol129985_2677	exodeoxyribonuclease X	3'-5' exonuclease activity on single or double-strand DNA			I164M	24	0	0	24	0	0	NC_0026952528442AG
NC_002695	0	2544439	SNP	C	T	Variant			100	100	60	Intergenic	ECs2567,ECs2568,divergently transcribed	ECs2567,znuA,25,upstream,high-affinity zinc transporter periplasmic protein,ECs2568,znuC,54,upstream,high-affinity zinc transporter ATPase					23	0	0	0	23	0	NC_0026952544439CT
NC_002695	0	2544711	SNP	G	A	Variant	Synonymous		100	100	60	CDS	VBIEscCol129985_2692	high-affinity zinc transporter ATPase	involved in transport of zinc(II) with ZnuA and C			P73P	23	23	0	0	0	0	NC_0026952544711GA
NC_002695	0	2547736	SNP	C	T	Variant	Synonymous		100	100	60	CDS	VBIEscCol129985_2695	Holliday junction DNA helicase RuvA	plays an essential role in ATP-dependent branch migration of the Holliday junction			A57A	25	0	0	0	25	0	NC_0026952547736CT
NC_002695	0	2551489	SNP	A	G	Variant	Non Synonymous		100	100	60	CDS	VBIEscCol129985_2700	aspartyl-tRNA synthetase	catalyzes a two-step reaction, first charging an aspartate molecule by linking its carboxyl group to the alpha-phosphate of ATP, followed by transfer of the aminoacyl-adenylate to its tRNA; contains discriminating and non-discriminating subtypes			C305R	24	0	0	24	0	0	NC_0026952551489AG
NC_002695	0	2560080	SNP	T	C	Variant			100	100	60	Intergenic	ECs2583,ECs2584,tandemly transcribed	ECs2583,-,18,upstream,cytochrome C-type protein,ECs2584,-,370,downstream,copper homeostasis protein CutC					12	0	12	0	0	0	NC_0026952560080TC
NC_002695	0	2581533	SNP	A	G	Variant	Non Synonymous		100	100	60	CDS	VBIEscCol129985_2730	trehalose-6-phosphate synthase	similar to OTSA_ECOLI gi|1788206 (conserved in Escherichia coli K-12)			V411A	24	0	0	24	0	0	NC_0026952581533AG
NC_002695	0	2584432	SNP	T	A	Variant	No Stop		100	100	60	CDS	VBIEscCol129985_2733	c.261T>A				.87C	24	24	0	0	0	0	NC_0026952584432TA
NC_002695	0	2588116	SNP	A	T	Variant	Non Synonymous		100	100	60	CDS	VBIEscCol129985_2736	ferritin	similar to YECI_ECOLI gi|1788212 (conserved in Escherichia coli K-12)			M14L	24	0	0	0	24	0	NC_0026952588116AT
NC_002695	0	2598666	SNP	G	C	Variant			100	100	60	Intergenic	ECs2629,ECs2631,tandemly transcribed	ECs2629,-,262,downstream,hypothetical protein,ECs2631,-,61,upstream,derepression protein					24	0	24	0	0	0	NC_0026952598666GC
NC_002695	0	2602767	SNP	C	T	Variant	Non Synonymous		100	100	60	CDS	VBIEscCol129985_2761	plasmid partition protein	similar to plasmid partition proteins e.g. par [Escherichia coli plasmid R1] gi|134954|sp|P11904|STBA_ECOLI			P156L	24	0	0	0	24	0	NC_0026952602767CT
NC_002695	0	2604364	SNP	G	C	Variant	Non Synonymous		100	100	60	CDS	VBIEscCol129985_2763	transposase	OrfA protein of insertion sequence IS629; similar to hypothetical proteins in insertion sequences e.g. [Escherichia coli plasmid pO157 insertion sequence IS629] gi|7444868|pir||T00241			P67R	25	0	25	0	0	0	NC_0026952604364GC
NC_002695	0	2618254	SNP	A	C	Variant	Non Synonymous		100	100	60	CDS	VBIEscCol129985_2780	hypothetical protein	similar to YECF_ECOLI gi|1788223 (conserved in Escherichia coli K-12)			T56P	24	0	24	0	0	0	NC_0026952618254AC
NC_002695	0	2624217	SNP	A	G	Variant	Non Synonymous		100	100	60	CDS	VBIEscCol129985_2789	c.85A>G				N29D	23	0	0	23	0	0	NC_0026952624217AG
NC_002695	0	2632861	SNP	A	G	Variant	Non Synonymous		100	100	60	CDS	VBIEscCol129985_2798	hypothetical protein	similar to YEDK_ECOLI gi|1788240 (conserved in Escherichia coli K-12)			K174E	24	0	0	24	0	0	NC_0026952632861AG
NC_002695	0	2636559	SNP	A	C	Variant	Non Synonymous		100	100	60	CDS	VBIEscCol129985_2802	c.277A>C				S93A	24	0	24	0	0	0	NC_0026952636559AC
NC_002695	0	2642468	SNP	C	T	Variant	Non Synonymous		100	100	60	CDS	VBIEscCol129985_2807	flagellum-specific ATP synthase	involved in type III protein export during flagellum assembly			P457S	26	0	0	0	26	0	NC_0026952642468CT
NC_002695	0	2653334	SNP	G	T	Variant	Synonymous		100	100	60	CDS	VBIEscCol129985_2825	hypothetical protein	similar to YEDI_ECOLI gi|1788268 (conserved in Escherichia coli K-12)			V193V	18	0	0	0	18	0	NC_0026952653334GT
NC_002695	0	2667880	SNP	A	G	Variant			100	100	60	Intergenic	ECs2713,ECs2714,tandemly transcribed	ECs2713,-,178,downstream,hypothetical protein,ECs2714,-,693,upstream,hypothetical protein					2	0	0	2	0	0	NC_0026952667880AG
NC_002695	0	2672663	SNP	A	A	Reference	Synonymous		50	50	0	CDS	VBIEscCol129985_2850	outer membrane protein	similar to Lom outer membrane protein precursors e.g. [prophage P-EibA] gi|7532789|gb|AAF63231.1|AF151091_2			V92V	10	0	5	0	0	0	NC_0026952672663AA
NC_002695	0	2675205	SNP	T	C	Variant	Synonymous		100	100	60	CDS	VBIEscCol129985_2851	c.87T>C				G29G	4	0	4	0	0	0	NC_0026952675205TC
NC_002695	0	2678708	SNP	T	C	Variant	Synonymous		100	100	60	CDS	VBIEscCol129985_2856	minor tail protein	similar to minor tail proteins e.g. GpL [Bacteriophage lambda] gi|138844|sp|P03738|VMTL_LAMBD			S15S	18	0	18	0	0	0	NC_0026952678708TC
NC_002695	0	2679744	SNP	T	C	Variant	Synonymous		100	100	60	CDS	VBIEscCol129985_2858	c.9T>C				G3G	2	0	2	0	0	0	NC_0026952679744TC
NC_002695	0	2680958	SNP	G	T	Variant	Non Synonymous		56.5	73.9	4.51	CDS	VBIEscCol129985_2859	c.699G>T				D233E	23	0	0	0	13	0	NC_0026952680958GT
NC_002695	0	2680959	SNP	T	C	Variant	Non Synonymous		56.5	73.9	4.51	CDS	VBIEscCol129985_2859	c.698T>C				D233G	23	0	13	0	0	0	NC_0026952680959TC
NC_002695	0	2683844	SNP	T	G	Variant	Synonymous		100	100	60	CDS	VBIEscCol129985_2864	head decoration protein	bacteriophage head component; similar to head decoration proteins e.g. Gpshp [Bacteriophage 21] gi|549437|sp|P36275|VSHP_BPP21			T24T	23	0	0	23	0	0	NC_0026952683844TG
NC_002695	0	2690662	SNP	G	T	Variant	Non Synonymous		100	100	60	CDS	VBIEscCol129985_2871	c.10G>T				D4Y	24	0	0	0	24	0	NC_0026952690662GT
NC_002695	0	2695861	SNP	G	G	Reference	Synonymous		50	50	0	CDS	VBIEscCol129985_2880	hypothetical protein	similar to hypothetical protein [Bacteriophage 933W] gi|4585419|gb|AAD25447.1|AF125520_42			S272S	6	3	0	0	0	0	NC_0026952695861GG
NC_002695	0	2697760	SNP	G	A	Variant			100	100	60	tRNA	VBIEscCol129985_r048	tRNA-Arg	anticodon: UCU, Cove score 80.25				24	24	0	0	0	0	NC_0026952697760GA
NC_002695	0	2698802	SNP	G	A	Variant	Non Synonymous		100	100	60	CDS	VBIEscCol129985_2884	antiterminator	similar to antiterminators e.g. protein Q [Bacteriophage 82] gi|132277|sp|P13870|REGQ_BP82			A35V	27	27	0	0	0	0	NC_0026952698802GA
NC_002695	0	2702540	SNP	G	A	Variant			100	100	60	Intergenic	ECs2757,ECs2759,tandemly transcribed	ECs2757,-,155,upstream,hypothetical protein,ECs2759,-,27,downstream,hypothetical protein					24	24	0	0	0	0	NC_0026952702540GA
NC_002695	0	2710396	SNP	G	C	Variant	Non Synonymous		100	100	60	CDS	VBIEscCol129985_2902	hypothetical protein				G724R	115	0	115	0	0	0	NC_0026952710396GC
NC_002695	0	2710396	SNP	G	C	Variant	Synonymous		100	100	60	CDS	VBIEscCol129985_2903	hypothetical protein				S7S	115	0	115	0	0	0	NC_0026952710396GC
NC_002695	0	2710431	SNP	C	T	Variant	Non Synonymous		100	100	60	CDS	VBIEscCol129985_2903	hypothetical protein				S19F	114	0	0	0	114	0	NC_0026952710431CT
NC_002695	0	2713747	SNP	G	T	Variant	Non Synonymous		100	100	60	CDS	VBIEscCol129985_2907	hypothetical protein	similar to B1978_ECOLI gi|1788288; may contain frameshift			S41I	24	0	0	0	24	0	NC_0026952713747GT
NC_002695	0	2728024	SNP	A	G	Variant	No Stop		100	100	60	CDS	VBIEscCol129985_2915	c.1291A>G				.431Q	24	0	0	24	0	0	NC_0026952728024AG
NC_002695	0	2735733	SNP	A	C	Variant	Synonymous		100	100	60	CDS	VBIEscCol129985_2922	hypothetical protein	similar to hypothetical proteins e.g. L0013 [Escherichia coli O157:H7 strain EDL933] gi|3414881|gb|AAC31492.1|			A53A	22	0	22	0	0	0	NC_0026952735733AC
NC_002695	0	2735869	SNP	A	C	Variant	Non Synonymous		100	100	60	CDS	VBIEscCol129985_2922	hypothetical protein	similar to hypothetical proteins e.g. L0013 [Escherichia coli O157:H7 strain EDL933] gi|3414881|gb|AAC31492.1|			T99P	19	0	19	0	0	0	NC_0026952735869AC
NC_002695	0	2738488	SNP	C	T	Variant			100	100	60	Intergenic	ECs2791,ECs2792,tandemly transcribed	ECs2791,-,580,downstream,hypothetical protein,ECs2792,-,868,upstream,hypothetical protein					5	0	0	0	5	0	NC_0026952738488CT
NC_002695	0	2740459	SNP	T	C	Variant	Synonymous		100	100	60	CDS	VBIEscCol129985_2926	hypothetical protein	similar to B1995_ECOLI gi|1788304			D368D	24	0	24	0	0	0	NC_0026952740459TC
NC_002695	0	2745758	SNP	T	C	Variant	Non Synonymous		100	100	60	CDS	VBIEscCol129985_2933	hypothetical protein	similar to hypothetical protein [Xanthomonas campestris] gi|6689533|emb|CAB65709.1|			C303R	25	0	25	0	0	0	NC_0026952745758TC
NC_002695	0	2748747	SNP	G	T	Variant	Non Synonymous		100	100	60	CDS	VBIEscCol129985_2937	antirestriction protein	similar to hypothetical proteins e.g. YfjX [Escherichia coli] gi|1723636|sp|P52139|YFJX_ECOLI, antirestriction proteins e.g. KlcA protein [plasmid RK2] gi|1730051|sp|P52603			A153S	27	0	0	0	27	0	NC_0026952748747GT
NC_002695	0	2766619	SNP	G	A	Variant	Non Synonymous		100	100	60	CDS	VBIEscCol129985_2959	imidazole glycerol phosphate synthase subunit HisH	with HisF IGPS catalyzes the conversion of phosphoribulosyl-formimino-5-aminoimidazole-4-carboxamide ribonucleotide phosphate and glutamine to imidazole-glycerol phosphate, 5-aminoimidazol-4-carboxamide ribonucleotide, and glutamate in histidine biosynthesis; the HisH subunit provides the glutamine amidotransferase activity that produces the ammonia necessary to HisF for the synthesis of imidazol…			G7D	26	26	0	0	0	0	NC_0026952766619GA
NC_002695	0	2769998	SNP	G	A	Variant	Non Synonymous		100	100	60	CDS	VBIEscCol129985_2963	regulator of length of O-antigen component of lipopolysaccharide chains	similar to WZZB_ECOLI gi|1788339 (conserved in Escherichia coli K-12)			P123S	24	24	0	0	0	0	NC_0026952769998GA
NC_002695	0	2791192	SNP	G	A	Variant	Non Synonymous		100	100	60	CDS	VBIEscCol129985_2981	colanic acid biosynthesis protein	WcaM from Salmonella enterica is essential for biofilm formation on HEp-2 cells and chicken intestinal tissue but not on a plastic surface; may be involved in the biosynthesis of colanic acid			L29F	23	23	0	0	0	0	NC_0026952791192GA
NC_002695	0	2792291	SNP	G	T	Variant	Non Synonymous		100	100	60	CDS	VBIEscCol129985_2982	colanic acid biosynthesis glycosyl transferase	similar to WCAL_ECOLI gi|1788357 (conserved in Escherichia coli K-12)			R73S	24	0	0	0	24	0	NC_0026952792291GT
NC_002695	0	2796191	SNP	A	G	Variant	Synonymous		100	100	60	CDS	VBIEscCol129985_2985	UDP-glucose lipid carrier transferase	WcaJ; glucose-1-phosphate transferase responsible for the addition of the first glucose-1-phosphate from UDP-glucose to the lipid carrier undecaprenyl phosphate in the biosynthesis of colanic acid			D216D	23	0	0	23	0	0	NC_0026952796191AG
NC_002695	0	2799943	SNP	G	A	Variant	Synonymous		100	100	60	CDS	VBIEscCol129985_2988	glycosyl transferase family protein	similar to WCAI_ECOLI gi|1788363 (conserved in Escherichia coli K-12)			L392L	24	24	0	0	0	0	NC_0026952799943GA
NC_002695	0	2804346	SNP	G	A	Variant	Non Synonymous		100	100	60	CDS	VBIEscCol129985_2993	glycosyl transferase family protein	similar to WCAE_ECOLI gi|1788368 (conserved in Escherichia coli K-12)			A227V	24	24	0	0	0	0	NC_0026952804346GA
NC_002695	0	2807112	SNP	T	C	Variant	Non Synonymous		100	100	60	CDS	VBIEscCol129985_2995	glycosyl transferase family protein	similar to WCAC_ECOLI gi|1788370 (conserved in Escherichia coli K-12)			S112G	23	0	23	0	0	0	NC_0026952807112TC
NC_002695	0	2808550	SNP	C	T	Variant	Non Synonymous		100	100	60	CDS	VBIEscCol129985_2997	glycosyl transferase family protein	similar to WCAA_ECOLI gi|1788372 (conserved in Escherichia coli K-12)			A75T	24	0	0	0	24	0	NC_0026952808550CT
NC_002695	0	2812806	SNP	G	C	Variant			100	100	60	Intergenic	ECs2867,ECs2868,divergently transcribed	ECs2867,-,188,upstream,polysaccharide export protein,ECs2868,-,471,upstream,transporter					9	0	9	0	0	0	NC_0026952812806GC
NC_002695	0	2815868	SNP	T	G	Variant	Non Synonymous		100	100	60	CDS	VBIEscCol129985_3004	assembly protein	YegA; inner membrane protein involved in the assembly of outer membrane proteins (OMPs); asmA-null mutants show low lipopolysaccharide (LPS) levels, suggesting a role in LPS biogenesis and/or in restricting outer membrane fluidity, resulting on altered assembly of OMPs			D531A	25	0	0	25	0	0	NC_0026952815868TG
NC_002695	0	2831750	SNP	G	A	Variant	Non Synonymous		100	100	60	CDS	VBIEscCol129985_3015	multidrug efflux system subunit MdtB	Part of a tripartite efflux system composed of MdtA, MdtB and MdtC which confers resistance against novobiocin and deoxycholate			A352T	24	24	0	0	0	0	NC_0026952831750GA
NC_002695	0	2860434	SNP	C	T	Variant			100	100	60	Intergenic	ECs2908,ECs2909,tandemly transcribed	ECs2908,-,1027,downstream,hypothetical protein,ECs2909,-,24,upstream,hypothetical protein					24	0	0	0	24	0	NC_0026952860434CT
NC_002695	0	2863295	SNP	A	C	Variant	Non Synonymous		100	100	60	CDS	VBIEscCol129985_3045	type-1 fimbrial protein	similar to YEHA_ECOLI gi|1788426			I283M	24	0	24	0	0	0	NC_0026952863295AC
NC_002695	0	2863296	SNP	A	T	Variant	Non Synonymous		100	100	60	CDS	VBIEscCol129985_3045	type-1 fimbrial protein	similar to YEHA_ECOLI gi|1788426			I283N	24	0	0	0	24	0	NC_0026952863296AT
NC_002695	0	2887014	SNP	C	T	Variant	Non Synonymous		100	100	60	CDS	VBIEscCol129985_3061	c.98C>T				A33V	22	0	0	0	22	0	NC_0026952887014CT
NC_002695	0	2887014	SNP	C	T	Variant			100	100	60	gene	VBIEscCol129985_pg013						22	0	0	0	22	0	NC_0026952887014CT
NC_002695	0	2887845	SNP	A	C	Variant	Non Synonymous		100	100	60	CDS	VBIEscCol129985_3062	hypothetical protein	similar to YEHP_ECOLI gi|1788440 (conserved in Escherichia coli K-12)			T69P	24	0	24	0	0	0	NC_0026952887845AC
NC_002695	0	2889082	SNP	G	A	Variant	Synonymous		100	100	60	CDS	VBIEscCol129985_3063	hypothetical protein	similar to YEHQ_ECOLI gi|1788441			E103E	24	24	0	0	0	0	NC_0026952889082GA
NC_002695	0	2898633	SNP	G	T	Variant	Non Synonymous		100	100	60	CDS	VBIEscCol129985_3076	outer membrane protein Lom	similar to Lom precursors e.g. [Bacteriophage P-EibA] gi|7532789|gb|AAF63231.1|AF151091_2			S76Y	5	0	0	0	5	0	NC_0026952898633GT
NC_002695	0	2900858	SNP	A	G	Variant	Non Synonymous		100	100	60	CDS	VBIEscCol129985_3077	c.505A>G				C169R	3	0	0	3	0	0	NC_0026952900858AG
NC_002695	0	2900858	SNP	A	G	Variant			100	100	60	gene	VBIEscCol129985_pg014						3	0	0	3	0	0	NC_0026952900858AG
NC_002695	0	2904779	SNP	T	C	Variant	Synonymous		100	100	60	CDS	VBIEscCol129985_3082	minor tail protein	similar to minor tail proteins e.g. GpI[Bacteriophage lambda] gi|138844|sp|P03738|VMTL_LAMBD			S15S	19	0	19	0	0	0	NC_0026952904779TC
NC_002695	0	2908142	SNP	C	T	Variant			88	99.1	20.32	Intergenic	ECs2949,ECs2951,tandemly transcribed	ECs2949,-,348,upstream,tail length tape measure protein,ECs2951,-,31,downstream,minor tail protein	similar to minor tail proteins e.g. GpT [Bacteriophage lambda] gi|138846|sp|P03735|VMTT_LAMBD; may be produced by translational frameshift				25	0	0	0	22	0	NC_0026952908142CT
NC_002695	0	2915022	SNP	A	C	Variant	Non Synonymous		66.7	100	60	CDS	VBIEscCol129985_3096	portal protein	similar to portal protein-like protein [Wolbachia sp. wKue] gi|6723246|dbj|BAA89642.1, portal proteins e.g. gp4 [phage 21] gi|549295|sp|P36272|VG04_BPP21			I286S	24	0	8	0	0	0	NC_0026952915022AC
NC_002695	0	2915249	SNP	G	C	Variant	Non Synonymous		58.6	100	60	CDS	VBIEscCol129985_3096	portal protein	similar to portal protein-like protein [Wolbachia sp. wKue] gi|6723246|dbj|BAA89642.1, portal proteins e.g. gp4 [phage 21] gi|549295|sp|P36272|VG04_BPP21			S210R	29	0	12	0	0	0	NC_0026952915249GC
NC_002695	0	2916140	SNP	G	A	Variant	Non Synonymous		76.5	100	60	CDS	VBIEscCol129985_3098	terminase large subunit	similar to terminase large subunit-like protein [Wolbachia sp. wKue] gi|6723244|dbj|BAA89640.1, terminase large subunits e.g. GpA [Bacteriophage lambda] gi|137616|sp|P0370			R691W	17	4	0	0	0	0	NC_0026952916140GA
NC_002695	0	2917329	SNP	A	T	Variant	Synonymous		61.1	86.5	8.07	CDS	VBIEscCol129985_3098	terminase large subunit	similar to terminase large subunit-like protein [Wolbachia sp. wKue] gi|6723244|dbj|BAA89640.1, terminase large subunits e.g. GpA [Bacteriophage lambda] gi|137616|sp|P0370			I294I	18	0	0	0	11	0	NC_0026952917329AT
NC_002695	0	2917659	SNP	A	G	Variant	Synonymous		100	100	60	CDS	VBIEscCol129985_3098	terminase large subunit	similar to terminase large subunit-like protein [Wolbachia sp. wKue] gi|6723244|dbj|BAA89640.1, terminase large subunits e.g. GpA [Bacteriophage lambda] gi|137616|sp|P0370			N184N	18	0	0	18	0	0	NC_0026952917659AG
NC_002695	0	2921820	SNP	T	G	Variant	Synonymous		100	100	60	CDS	VBIEscCol129985_3107	hypothetical protein	similar to hypothetical protein [Bacteriophage 933W] gi|4499806|emb|CAB39305.1|			R26R	12	0	0	12	0	0	NC_0026952921820TG
NC_002695	0	2921824	SNP	C	T	Variant	Synonymous		100	100	60	CDS	VBIEscCol129985_3107	hypothetical protein	similar to hypothetical protein [Bacteriophage 933W] gi|4499806|emb|CAB39305.1|			G24G	12	0	0	0	12	0	NC_0026952921824CT
NC_002695	0	2922052	SNP	T	C	Variant	Non Synonymous		100	100	60	CDS	VBIEscCol129985_3108	hypothetical protein	similar to hypothetical protein [Bacteriophage VT2-Sa] gi|5881634|dbj|BAA84325.1|			N643S	9	0	9	0	0	0	NC_0026952922052TC
NC_002695	0	2922460	SNP	A	G	Variant	Non Synonymous		100	100	60	CDS	VBIEscCol129985_3108	hypothetical protein	similar to hypothetical protein [Bacteriophage VT2-Sa] gi|5881634|dbj|BAA84325.1|			V507A	3	0	0	3	0	0	NC_0026952922460AG
NC_002695	0	2922701	SNP	C	T	Variant	Non Synonymous		100	100	60	CDS	VBIEscCol129985_3108	hypothetical protein	similar to hypothetical protein [Bacteriophage VT2-Sa] gi|5881634|dbj|BAA84325.1|			V427I	3	0	0	0	3	0	NC_0026952922701CT
NC_002695	0	2924176	SNP	A	C	Variant			100	100	60	Intergenic	ECs2972,ECs2973,tandemly transcribed	ECs2972,-,197,upstream,hypothetical protein,ECs2973,-,314,downstream,Shiga toxin I subunit B					2	0	2	0	0	0	NC_0026952924176AC
NC_002695	0	2928832	SNP	C	T	Variant	Synonymous		100	100	60	CDS	VBIEscCol129985_3115	hypothetical protein	similar to hypothetical protein [Bacteriophage 933W] gi|4585410|gb|AAD25438.1|AF125520_33, NinB [Bacteriophage 21] gi|4539479|emb|CAB39988.1|			R61R	8	0	0	0	8	0	NC_0026952928832CT
NC_002695	0	2928887	SNP	A	G	Variant	Non Synonymous		100	100	60	CDS	VBIEscCol129985_3115	hypothetical protein	similar to hypothetical protein [Bacteriophage 933W] gi|4585410|gb|AAD25438.1|AF125520_33, NinB [Bacteriophage 21] gi|4539479|emb|CAB39988.1|			V43A	10	0	0	10	0	0	NC_0026952928887AG
NC_002695	0	2928894	SNP	G	T	Variant	Synonymous		100	100	60	CDS	VBIEscCol129985_3115	hypothetical protein	similar to hypothetical protein [Bacteriophage 933W] gi|4585410|gb|AAD25438.1|AF125520_33, NinB [Bacteriophage 21] gi|4539479|emb|CAB39988.1|			R41R	10	0	0	0	10	0	NC_0026952928894GT
NC_002695	0	2929015	SNP	A	G	Variant			100	100	60	Intergenic	ECs2981,ECs2983,tandemly transcribed	ECs2981,-,303,upstream,DNA methylase,ECs2983,-,97,downstream,hypothetical protein	similar to hypothetical protein [Bacteriophage 933W] gi|4585410|gb|AAD25438.1|AF125520_33, NinB [Bacteriophage 21] gi|4539479|emb|CAB39988.1|				14	0	0	14	0	0	NC_0026952929015AG
NC_002695	0	2929040	SNP	C	T	Variant			100	100	60	Intergenic	ECs2981,ECs2983,tandemly transcribed	ECs2981,-,328,upstream,DNA methylase,ECs2983,-,72,downstream,hypothetical protein	similar to hypothetical protein [Bacteriophage 933W] gi|4585410|gb|AAD25438.1|AF125520_33, NinB [Bacteriophage 21] gi|4539479|emb|CAB39988.1|				14	0	0	0	14	0	NC_0026952929040CT
NC_002695	0	2929183	SNP	C	T	Variant	Non Synonymous		100	100	60	CDS	VBIEscCol129985_3116	hypothetical protein	similar to hypothetical protein [Bacteriophage 933W] gi|4585409|gb|AAD25437.1|AF125520_32			A56T	14	0	0	0	14	0	NC_0026952929183CT
NC_002695	0	2929184	SNP	C	A	Variant	Synonymous		100	100	60	CDS	VBIEscCol129985_3116	hypothetical protein	similar to hypothetical protein [Bacteriophage 933W] gi|4585409|gb|AAD25437.1|AF125520_32			A55A	14	14	0	0	0	0	NC_0026952929184CA
NC_002695	0	2929212	SNP	C	A	Variant	Non Synonymous		100	100	60	CDS	VBIEscCol129985_3116	hypothetical protein	similar to hypothetical protein [Bacteriophage 933W] gi|4585409|gb|AAD25437.1|AF125520_32			G46V	14	14	0	0	0	0	NC_0026952929212CA
NC_002695	0	2929632	SNP	C	T	Variant			100	100	60	Intergenic	ECs2983,ECs2984,tandemly transcribed	ECs2983,-,95,upstream,hypothetical protein,ECs2984,-,75,downstream,hypothetical protein					25	0	0	0	25	0	NC_0026952929632CT
NC_002695	0	2930033	SNP	T	C	Variant			100	100	60	Intergenic	ECs2984,ECs2985,tandemly transcribed	ECs2984,-,48,upstream,hypothetical protein,ECs2985,-,23,downstream,Ren protein					14	0	14	0	0	0	NC_0026952930033TC
NC_002695	0	2930098	SNP	T	G	Variant	Synonymous		100	100	60	CDS	VBIEscCol129985_3118	Ren protein	similar to Ren proteins e.g. [Bacteriophage lambda] gi|139473|sp|P03761|VREN_LAMBD			A83A	14	0	0	14	0	0	NC_0026952930098TG
NC_002695	0	2930316	SNP	G	A	Variant	Synonymous		100	100	60	CDS	VBIEscCol129985_3118	Ren protein	similar to Ren proteins e.g. [Bacteriophage lambda] gi|139473|sp|P03761|VREN_LAMBD			L11L	14	14	0	0	0	0	NC_0026952930316GA
NC_002695	0	2930465	SNP	C	T	Variant	Non Synonymous		100	100	60	CDS	VBIEscCol129985_3119	phage replication protein P	similar to phage replication protein P e.g. [Bacteriophage lambda] gi|139488|sp|P03689|VRPP_LAMBD			A194T	10	0	0	0	10	0	NC_0026952930465CT
NC_002695	0	2930616	SNP	T	C	Variant	Synonymous		100	100	60	CDS	VBIEscCol129985_3119	phage replication protein P	similar to phage replication protein P e.g. [Bacteriophage lambda] gi|139488|sp|P03689|VRPP_LAMBD			A143A	3	0	3	0	0	0	NC_0026952930616TC
NC_002695	0	2930694	SNP	G	A	Variant	Synonymous		100	100	60	CDS	VBIEscCol129985_3119	phage replication protein P	similar to phage replication protein P e.g. [Bacteriophage lambda] gi|139488|sp|P03689|VRPP_LAMBD			I117I	2	2	0	0	0	0	NC_0026952930694GA
NC_002695	0	2936339	SNP	G	A	Variant	Non Synonymous		100	100	60	CDS	VBIEscCol129985_3124	single-stranded DNA binding protein	similar to single-stranded DNA binding protein [Bacteriophage 933W], Ea10 (single-stranded DNA binding protein) [Bacteriophage lambda] gi|137630|sp|P03757|VE10_LAMBD			D113N	2	2	0	0	0	0	NC_0026952936339GA
NC_002695	0	2938470	SNP	A	G	Variant	Synonymous		100	100	60	CDS	VBIEscCol129985_3128	exonuclease	similar to exonucleases [Bacteriophage 933W] gi|4585390|gb|AAD25418.1|AF125520_13, exonucleases e.g. [Bacteriophage lambda] gi|119702|sp|P03697|EXO_LAMBD			A145A	28	0	0	28	0	0	NC_0026952938470AG
NC_002695	0	2940615	SNP	C	T	Variant			100	100	60	Intergenic	ECs3007,ECs5481,tandemly transcribed	ECs3007,-,156,downstream,hypothetical protein,ECs5481,-,72,upstream,hypothetical protein					31	0	0	0	31	0	NC_0026952940615CT
NC_002695	0	2941028	SNP	T	C	Variant	Synonymous		100	100	60	CDS	VBIEscCol129985_3131	hypothetical protein	similar to hypothetical protein Bacteriophage 933W AAD25410			L20L	26	0	26	0	0	0	NC_0026952941028TC
NC_002695	0	2941782	SNP	C	T	Variant			100	100	60	Intergenic	ECs3010,ECs5482,tandemly transcribed	ECs3010,-,96,downstream,hypothetical protein,ECs5482,-,238,upstream,hypothetical protein					23	0	0	0	23	0	NC_0026952941782CT
NC_002695	0	2942078	SNP	C	A	Variant	Non Synonymous		100	100	60	CDS	VBIEscCol129985_3134	hypothetical protein				T20N	24	24	0	0	0	0	NC_0026952942078CA
NC_002695	0	2946884	SNP	G	C	Variant	Synonymous		100	100	60	CDS	VBIEscCol129985_3141	transport system permease	similar to YEHY_ECOLI gi|1788451 (conserved in Escherichia coli K-12)			T182T	24	0	24	0	0	0	NC_0026952946884GC
NC_002695	0	2954312	SNP	A	T	Variant	Non Synonymous		100	100	60	CDS	VBIEscCol129985_3146	hypothetical protein	similar to YOHC_ECOLI gi|1788457 (conserved in Escherichia coli K-12)			V86D	23	0	0	0	23	0	NC_0026952954312AT
NC_002695	0	2954379	SNP	A	C	Variant	Non Synonymous		100	100	60	CDS	VBIEscCol129985_3146	hypothetical protein	similar to YOHC_ECOLI gi|1788457 (conserved in Escherichia coli K-12)			C64G	23	0	23	0	0	0	NC_0026952954379AC
NC_002695	0	2963576	SNP	A	T	Variant	Non Synonymous		100	100	60	CDS	VBIEscCol129985_3156	transporter	similar to transport proteins e.g. 4-hydroxybenzoate transporter [Pseudomonas putida] gi|6093655|sp|Q51955|PCAK_PSEPU			W293R	24	0	0	0	24	0	NC_0026952963576AT
NC_002695	0	2971530	SNP	C	T	Variant			100	100	60	Intergenic	ECs3039,ECs3040,convergently transcribed	ECs3039,-,36,downstream,dihydropyrimidine dehydrogenase,ECs3040,mglC,207,downstream,beta-methylgalactoside transporter inner membrane protein					30	0	0	0	30	0	NC_0026952971530CT
NC_002695	0	2973134	SNP	T	G	Variant	Non Synonymous		100	100	60	CDS	VBIEscCol129985_3167	galactose/methyl galaxtoside transporter ATP-binding protein	with MglBC transports galactose or methyl galactoside into the cell; contains 2 ATP binding domains			S369R	23	0	0	23	0	0	NC_0026952973134TG
NC_002695	0	2974286	SNP	G	A	Variant			100	100	60	Intergenic	ECs3041,ECs3042,tandemly transcribed	ECs3041,-,3,upstream,galactose/methyl galaxtoside transporter ATP-binding protein,ECs3042,-,58,downstream,galactose-binding transport protein					24	24	0	0	0	0	NC_0026952974286GA
NC_002695	0	2977922	SNP	A	G	Variant	Synonymous		100	100	60	CDS	VBIEscCol129985_3172	hypothetical protein	similar to YEIB_ECOLI gi|1788475 (conserved in Escherichia coli K-12)			V13V	24	0	0	24	0	0	NC_0026952977922AG
NC_002695	0	3007374	SNP	C	T	Variant	Synonymous		100	100	60	CDS	VBIEscCol129985_3201	hypothetical protein	similar to YEJA_ECOLI gi|1788503 (conserved in Escherichia coli K-12)			A27A	24	0	0	0	24	0	NC_0026953007374CT
NC_002695	0	3008913	SNP	A	G	Variant	Synonymous		100	100	60	CDS	VBIEscCol129985_3201	hypothetical protein	similar to YEJA_ECOLI gi|1788503 (conserved in Escherichia coli K-12)			G540G	23	0	0	23	0	0	NC_0026953008913AG
NC_002695	0	3040123	SNP	A	G	Variant	Non Synonymous		100	100	60	CDS	VBIEscCol129985_3234	multidrug transporter membrane protein/ATP-binding component	efflux pump for the antibacterial peptide microcin J25			S494P	23	0	0	23	0	0	NC_0026953040123AG
NC_002695	0	3053617	SNP	C	T	Variant	Non Synonymous		100	100	60	CDS	VBIEscCol129985_3242	hypothetical protein	similar to B2225_ECOLI gi|1788556 (conserved in Escherichia coli K-12)			G100S	26	0	0	0	26	0	NC_0026953053617CT
NC_002695	0	3060796	SNP	G	A	Variant	Synonymous		100	100	60	CDS	VBIEscCol129985_3247	hypothetical protein	similar to YFAA_ECOLI gi|1788561			V510V	27	27	0	0	0	0	NC_0026953060796GA
NC_002695	0	3060802	SNP	A	G	Variant	Synonymous		100	100	60	CDS	VBIEscCol129985_3247	hypothetical protein	similar to YFAA_ECOLI gi|1788561			R508R	27	0	0	27	0	0	NC_0026953060802AG
NC_002695	0	3064399	SNP	G	A	Variant	Synonymous		100	100	60	CDS	VBIEscCol129985_3248	DNA gyrase subunit A	negatively supercoils closed circular double-stranded DNA			I264I	26	26	0	0	0	0	NC_0026953064399GA
NC_002695	0	3069642	SNP	G	A	Variant	Non Synonymous		100	100	60	CDS	VBIEscCol129985_3250	adhesin	similar to YFAL_ECOLI gi|1788565 (conserved in Escherichia coli K-12)			T88I	22	22	0	0	0	0	NC_0026953069642GA
NC_002695	0	3069841	SNP	C	T	Variant	Non Synonymous		100	100	60	CDS	VBIEscCol129985_3250	adhesin	similar to YFAL_ECOLI gi|1788565 (conserved in Escherichia coli K-12)			D22N	22	0	0	0	22	0	NC_0026953069841CT
NC_002695	0	3069886	SNP	A	G	Variant	Non Synonymous		100	100	60	CDS	VBIEscCol129985_3250	adhesin	similar to YFAL_ECOLI gi|1788565 (conserved in Escherichia coli K-12)			S7P	22	0	0	22	0	0	NC_0026953069886AG
NC_002695	0	3071058	SNP	T	C	Variant	Synonymous		100	100	60	CDS	VBIEscCol129985_3251	ribonucleotide-diphosphate reductase subunit alpha	Catalyzes the rate-limiting step in dNTP synthesis			H137H	24	0	24	0	0	0	NC_0026953071058TC
NC_002695	0	3071231	SNP	G	A	Variant	Non Synonymous		100	100	60	CDS	VBIEscCol129985_3251	ribonucleotide-diphosphate reductase subunit alpha	Catalyzes the rate-limiting step in dNTP synthesis			R195H	24	24	0	0	0	0	NC_0026953071231GA
NC_002695	0	3077144	SNP	C	G	Variant	Synonymous		100	100	60	CDS	VBIEscCol129985_3256	transcriptional regulator	similar to transcriptional regulators e.g. YvbU [Bacillus subtilis] gi|6648030|sp|O32255			P158P	24	0	0	24	0	0	NC_0026953077144CG
NC_002695	0	3095943	SNP	C	T	Variant	Non Synonymous		100	100	60	CDS	VBIEscCol129985_3276	aluminum-inducible protein	similar to AIS_ECOLI gi|1788586 (conserved in Escherichia coli K-12)			R64H	24	0	0	0	24	0	NC_0026953095943CT
NC_002695	0	3098294	SNP	T	C	Variant	Synonymous		100	100	60	CDS	VBIEscCol129985_3278	undecaprenyl phosphate 4-deoxy-4-formamido-L-arabinose transferase	catalyzes the transfer of 4-deoxy-4-formamido-L-arabinose from UDP to undecaprenyl phosphate			S237S	24	0	24	0	0	0	NC_0026953098294TC
NC_002695	0	3104535	SNP	A	C	Variant	Non Synonymous		100	100	60	CDS	VBIEscCol129985_3285	O-succinylbenzoic acid--CoA ligase	similar to MENE_ECOLI gi|1788595 (conserved in Escherichia coli K-12)			Y328D	25	0	25	0	0	0	NC_0026953104535AC
NC_002695	0	3114943	SNP	T	C	Variant			100	100	60	Intergenic	ECs3157,ECs3158,tandemly transcribed	ECs3157,-,494,downstream,deubiquitinase,ECs3158,-,155,upstream,hypothetical protein					25	0	25	0	0	0	NC_0026953114943TC
NC_002695	0	3116107	SNP	A	G	Variant			100	100	60	Intergenic	ECs3159,ECs3160,convergently transcribed	ECs3159,-,23,downstream,hypothetical protein,ECs3160,-,44,downstream,NADH dehydrogenase subunit N					23	0	0	23	0	0	NC_0026953116107AG
NC_002695	0	3164771	SNP	C	A	Variant	Non Synonymous		100	100	60	CDS	VBIEscCol129985_3346	flagella biosynthesis regulator	in Salmonella typhimurium Flk regulates flagellar biosynthesis by inhibition of the flagellar-associated type III secretion system; lowers secretion levels of the anti-sigma28 factor FlgM to the periplasm; inner membrane-anchored protein			R157S	24	24	0	0	0	0	NC_0026953164771CA
NC_002695	0	3165502	SNP	G	A	Variant	Synonymous		100	100	60	CDS	VBIEscCol129985_3347	hypothetical protein	similar to B2322_ECOLI gi|1788662 (conserved in Escherichia coli K-12)			G324G	25	25	0	0	0	0	NC_0026953165502GA
NC_002695	0	3178302	SNP	G	T	Variant	Non Synonymous		100	100	60	CDS	VBIEscCol129985_3361	chaperone	similar to YFCS_ECOLI gi|1788677, periplasmic fimbrial chaperone StfD protein [Salmonella typhimurium] dad|AF093503-4|AAC64154.1			T163N	25	0	0	0	25	0	NC_0026953178302GT
NC_002695	0	3178303	SNP	T	G	Variant	Non Synonymous		100	100	60	CDS	VBIEscCol129985_3361	chaperone	similar to YFCS_ECOLI gi|1788677, periplasmic fimbrial chaperone StfD protein [Salmonella typhimurium] dad|AF093503-4|AAC64154.1			T163P	25	0	0	25	0	0	NC_0026953178303TG
NC_002695	0	3179215	SNP	C	G	Variant	Non Synonymous		100	100	60	CDS	VBIEscCol129985_3362	outer membrane protein	similar to YFCU_ECOLI gi|1788679, B2337_ECOLI gi|1788678			G727A	23	0	0	23	0	0	NC_0026953179215CG
NC_002695	0	3184895	SNP	T	A	Variant	Non Synonymous		100	100	60	CDS	VBIEscCol129985_3366	multifunctional fatty acid oxidation complex subunit alpha	multifunctional enoyl-CoA hydratase/3-hydroxyacyl-CoA dehydrogenase/3-hydroxybutyryl-CoA epimerase; catalyzes the formation of an hydroxyacyl-CoA by addition of water on enoyl-CoA; exhibits 3-hydroxyacyl-CoA epimerase and 3-hydroxyacyl-CoA dehydrogenase activities: forms a heterotetramer with FadI; similar to FadA2B2 complex; involved in the anaerobic degradation of long and medium-chain fatty ac…			Q227L	25	25	0	0	0	0	NC_0026953184895TA
NC_002695	0	3190466	SNP	C	A	Variant			100	100	60	Intergenic	ECs3228,ECs3229,convergently transcribed	ECs3228,-,10,downstream,hypothetical protein,ECs3229,-,385,downstream,lipoprotein precursor					23	23	0	0	0	0	NC_0026953190466CA
NC_002695	0	3190467	SNP	T	G	Variant			100	100	60	Intergenic	ECs3228,ECs3229,convergently transcribed	ECs3228,-,11,downstream,hypothetical protein,ECs3229,-,384,downstream,lipoprotein precursor					23	0	0	23	0	0	NC_0026953190467TG
NC_002695	0	3190468	SNP	C	A	Variant			100	100	60	Intergenic	ECs3228,ECs3229,convergently transcribed	ECs3228,-,12,downstream,hypothetical protein,ECs3229,-,383,downstream,lipoprotein precursor					23	23	0	0	0	0	NC_0026953190468CA
NC_002695	0	3211415	SNP	A	G	Variant			100	100	60	Intergenic	ECs3246,ECs3248,divergently transcribed	ECs3246,-,1102,upstream,multidrug resistance protein Y,ECs3248,-,477,upstream,EvgA family transcriptional regulator	similar to EMRK_ECOLI gi|1788711 (conserved in Escherichia coli K-12)				25	0	0	25	0	0	NC_0026953211415AG
NC_002695	0	3222307	SNP	C	T	Variant	Non Synonymous		100	100	60	CDS	VBIEscCol129985_3399	hypothetical protein	similar to B2375_ECOLI gi|1788719 (conserved in Escherichia coli K-12)			E77K	25	0	0	0	25	0	NC_0026953222307CT
NC_002695	0	3250682	SNP	T	C	Variant	No Stop		100	100	60	CDS	VBIEscCol129985_3427	hypothetical protein	similar to transcriptional regulator YFER_ECOLI gi|1788748; may contain frameshift			.185W	24	0	24	0	0	0	NC_0026953250682TC
NC_002695	0	3260604	SNP	A	T	Variant	Non Synonymous		100	100	60	CDS	VBIEscCol129985_3436	PTS system glucose-specific transporter	functions in phosphoenolpyruvate-(PEP)-dependent phosphotransferase (PTS) system; functions in the transport and phosphorylation of glucose			Q127L	24	0	0	0	24	0	NC_0026953260604AT
NC_002695	0	3266228	SNP	C	T	Variant	Synonymous		100	100	60	CDS	VBIEscCol129985_3443	thiosulfate transporter subunit	similar to CYSP_ECOLI gi|1788765 (conserved in Escherichia coli K-12)			A244A	24	0	0	0	24	0	NC_0026953266228CT
NC_002695	0	3269690	SNP	G	C	Variant	Synonymous		100	100	60	CDS	VBIEscCol129985_3446	N-acetylmuramic acid 6-phosphate etherase	catalyzes the cleavage of the lactyl ether moiety of N-acetylmuramic acid-6-phosphate (MurNAc-6-P) to form N-acetylglucosamine-6-phosphate (GlcNAc-6-P) and lactate; involved in MurNAc dissimilation pathway			G211G	24	0	24	0	0	0	NC_0026953269690GC
NC_002695	0	3269691	SNP	C	T	Variant	Synonymous		100	100	60	CDS	VBIEscCol129985_3446	N-acetylmuramic acid 6-phosphate etherase	catalyzes the cleavage of the lactyl ether moiety of N-acetylmuramic acid-6-phosphate (MurNAc-6-P) to form N-acetylglucosamine-6-phosphate (GlcNAc-6-P) and lactate; involved in MurNAc dissimilation pathway			L212L	24	0	0	0	24	0	NC_0026953269691CT
NC_002695	0	3280156	SNP	T	C	Variant	Non Synonymous		100	100	60	CDS	VBIEscCol129985_3458	ethanolamine ammonia-lyase small subunit	catalyzes the formation of acetaldehyde from ethanolamine			H82R	23	0	23	0	0	0	NC_0026953280156TC
NC_002695	0	3280954	SNP	G	A	Variant	Non Synonymous		100	100	60	CDS	VBIEscCol129985_3459	ethanolamine ammonia-lyase heavy chain	similar to EUTB_ECOLI gi|1788782 (conserved in Escherichia coli K-12)			R277C	24	24	0	0	0	0	NC_0026953280954GA
NC_002695	0	3281701	SNP	G	A	Variant	Non Synonymous		100	100	60	CDS	VBIEscCol129985_3459	ethanolamine ammonia-lyase heavy chain	similar to EUTB_ECOLI gi|1788782 (conserved in Escherichia coli K-12)			R28C	24	24	0	0	0	0	NC_0026953281701GA
NC_002695	0	3286717	SNP	T	C	Variant	Non Synonymous		100	100	60	CDS	VBIEscCol129985_3464	EutE	similar to EUTE_ECOLI gi|1788797 (conserved in Escherichia coli K-12); ethanolamine utilization protein			I411V	25	0	25	0	0	0	NC_0026953286717TC
NC_002695	0	3293290	SNP	G	A	Variant	Synonymous		100	100	60	CDS	VBIEscCol129985_3472	malic enzyme	NADP-dependent; catalyzes the oxidative decarboxylation of malate to form pyruvate; decarboxylates oxaloacetate			G404G	23	23	0	0	0	0	NC_0026953293290GA
NC_002695	0	3296574	SNP	C	T	Variant	Non Synonymous		100	100	60	CDS	VBIEscCol129985_3474	transketolase	catalyzes the formation of ribose 5-phosphate and xylulose 5-phosphate from sedoheptulose 7-phosphate and glyceraldehyde 3-phosphate; can transfer ketol groups between several groups; in Escherichia coli there are two tkt genes, tktA expressed during exponential growth and the tktB during stationary phase			A243V	24	0	0	0	24	0	NC_0026953296574CT
NC_002695	0	3303209	SNP	C	T	Variant	Non Synonymous		100	100	60	CDS	VBIEscCol129985_3478	nitrate/nitrite sensor protein NarQ	similar to NARQ_ECOLI gi|1788812 (conserved in Escherichia coli K-12)			T452I	25	0	0	0	25	0	NC_0026953303209CT
NC_002695	0	3304097	SNP	T	G	Variant	Non Synonymous		100	100	60	CDS	VBIEscCol129985_3479	aminoglycoside/multidrug efflux system	similar to ACRD_ECOLI gi|1788814 (conserved in Escherichia coli K-12)			L127V	24	0	0	24	0	0	NC_0026953304097TG
NC_002695	0	3311013	SNP	T	C	Variant	Synonymous		100	100	60	CDS	VBIEscCol129985_3484	hypothetical protein	similar to YPFI_ECOLI gi|1788818 (conserved in Escherichia coli K-12)			L314L	23	0	23	0	0	0	NC_0026953311013TC
NC_002695	0	3317241	SNP	A	G	Variant			100	100	60	Intergenic	ECs3342,ECs3343,tandemly transcribed	ECs3342,bcp,198,downstream,thioredoxin-dependent thiol peroxidase,ECs3343,-,55,upstream,hydrogenase 4 Fe-S subunit					24	0	0	24	0	0	NC_0026953317241AG
NC_002695	0	3322711	SNP	C	T	Variant	Non Synonymous		100	100	60	CDS	VBIEscCol129985_3496	hydrogenase 4 membrane subunit	interacts with formate dehydrogenase to produce an active formate hydrogenlyase complex which cleaves formate to dihydrogen and carbon dioxide			P119S	22	0	0	0	22	0	NC_0026953322711CT
NC_002695	0	3323566	SNP	G	A	Variant	Synonymous		100	100	60	CDS	VBIEscCol129985_3497	hydrogenase 4 subunit F	Catalyzes the transfer of electrons from NADH to ubiquinone			L185L	23	23	0	0	0	0	NC_0026953323566GA
NC_002695	0	3384416	SNP	G	C	Variant	Synonymous		100	100	60	CDS	VBIEscCol129985_3551	inositol monophosphatase	similar to SUHB_ECOLI gi|1788882 (conserved in Escherichia coli K-12)			P158P	24	0	24	0	0	0	NC_0026953384416GC
NC_002695	0	3391262	SNP	C	A	Variant	Synonymous		100	100	60	CDS	VBIEscCol129985_3557	3-phenylpropionate dioxygenase subunit beta	similar to HCAA2_ECOLI gi|1788889 (conserved in Escherichia coli K-12)			A124A	24	24	0	0	0	0	NC_0026953391262CA
NC_002695	0	3399167	SNP	G	A	Variant	Synonymous		100	100	60	CDS	VBIEscCol129985_3567	LACI-type transcriptional regulator	similar to YPHF_ECOLI gi|1788898 (conserved in Escherichia coli K-12)			G234G	26	26	0	0	0	0	NC_0026953399167GA
NC_002695	0	3403834	SNP	A	G	Variant	Synonymous		100	100	60	CDS	VBIEscCol129985_3569	NAGC-like transcriptional regulator	similar to YPHH_ECOLI gi|1788901 (conserved in Escherichia coli K-12)			V157V	24	0	0	24	0	0	NC_0026953403834AG
NC_002695	0	3414001	SNP	A	G	Variant	Synonymous		100	100	60	CDS	VBIEscCol129985_3577	phosphoribosylformylglycinamidine synthase	catalyzes the formation of 2-(formamido)-N1-(5-phospho-D-ribosyl)acetamidine from N2-formyl-N1-(5-phospho-D-ribosyl)glycinamide and L-glutamine in purine biosynthesis			L643L	24	0	0	24	0	0	NC_0026953414001AG
NC_002695	0	3415514	SNP	C	A	Variant	Synonymous		100	100	60	CDS	VBIEscCol129985_3577	phosphoribosylformylglycinamidine synthase	catalyzes the formation of 2-(formamido)-N1-(5-phospho-D-ribosyl)acetamidine from N2-formyl-N1-(5-phospho-D-ribosyl)glycinamide and L-glutamine in purine biosynthesis			T138T	26	26	0	0	0	0	NC_0026953415514CA
NC_002695	0	3426100	SNP	G	A	Variant	Synonymous		100	100	60	CDS	VBIEscCol129985_3589	GTP-binding protein LepA	binds to the ribosome on the universally-conserved alpha-sarcin loop			Y470Y	24	24	0	0	0	0	NC_0026953426100GA
NC_002695	0	3433052	SNP	A	G	Variant	Non Synonymous		100	100	60	CDS	VBIEscCol129985_3596	hypothetical protein	similar to YFIC_ECOLI gi|1788929 (conserved in Escherichia coli K-12)			V29A	26	0	0	26	0	0	NC_0026953433052AG
NC_002695	0	3439915	SNP	G	A	Variant	Synonymous		100	100	60	CDS	VBIEscCol129985_3604	hypothetical protein	similar to YFIP_ECOLI gi|1788937 (conserved in Escherichia coli K-12)			R165R	24	24	0	0	0	0	NC_0026953439915GA
NC_002695	0	3443184	SNP	G	C	Variant	Non Synonymous		100	100	60	CDS	VBIEscCol129985_3607	phosphatidylserine synthase	catalyzes de novo synthesis of phosphatidylserine from CDP-diacylglycerol and L-serine which leads eventually to the production of phosphatidylethanolamine; bounds to the ribosome			V87L	24	0	24	0	0	0	NC_0026953443184GC
NC_002695	0	3445691	SNP	A	G	Variant	Synonymous		100	100	60	CDS	VBIEscCol129985_3609	alpha-ketoglutarate transporter	similar to KGTP_ECOLI gi|1788942 (conserved in Escherichia coli K-12)			R85R	12	0	0	12	0	0	NC_0026953445691AG
NC_002695	0	3448157	SNP	T	C	Variant			75	92.9	11.14	rRNA	VBIEscCol129985_r065	23S ribosomal RNA					4	0	3	0	0	0	NC_0026953448157TC
NC_002695	0	3448480	SNP	G	G	Reference			50	50	0	rRNA	VBIEscCol129985_r065	23S ribosomal RNA					8	0	0	0	0	4	NC_0026953448480GG
NC_002695	0	3448526	SNP	C	C	Reference			50	50	0	rRNA	VBIEscCol129985_r065	23S ribosomal RNA					10	0	0	0	0	5	NC_0026953448526CC
NC_002695	0	3449652	SNP	G	A	Variant			100	100	60	Intergenic	ECs5501,ECs5502,tandemly transcribed	ECs5501,gltW,3,upstream,tRNA-Glu,ECs5502,rrsG,83,downstream,16S ribosomal RNA					23	23	0	0	0	0	NC_0026953449652GA
NC_002695	0	3449855	SNP	C	T	Variant			72.7	100	60	rRNA	VBIEscCol129985_r067	16S ribosomal RNA					22	0	0	0	6	0	NC_0026953449855CT
NC_002695	0	3451132	SNP	T	C	Variant			95	100	60	rRNA	VBIEscCol129985_r067	16S ribosomal RNA					20	0	19	0	0	0	NC_0026953451132TC
NC_002695	0	3452394	SNP	A	G	Variant	Synonymous		100	100	60	CDS	VBIEscCol129985_3611	protein disaggregation chaperone	similar to CLPB_ECOLI gi|1788943 (conserved in Escherichia coli K-12)			D546D	25	0	0	25	0	0	NC_0026953452394AG
NC_002695	0	3452403	SNP	G	C	Variant	Synonymous		100	100	60	CDS	VBIEscCol129985_3611	protein disaggregation chaperone	similar to CLPB_ECOLI gi|1788943 (conserved in Escherichia coli K-12)			V543V	25	0	25	0	0	0	NC_0026953452403GC
NC_002695	0	3466373	SNP	G	T	Variant			100	100	60	Intergenic	ECs3472,ECs3473,tandemly transcribed	ECs3472,rpsP,68,upstream,30S ribosomal protein S16,ECs3473,-,69,downstream,signal recognition particle protein					24	0	0	0	24	0	NC_0026953466373GT
NC_002695	0	3466754	SNP	A	C	Variant	Synonymous		100	100	60	CDS	VBIEscCol129985_3627	signal recognition particle protein	with 4.5S RNA forms a signal recognition particle involved in targeting and integration of inner membrane proteins			L350L	24	0	24	0	0	0	NC_0026953466754AC
NC_002695	0	3469372	SNP	C	T	Variant	Non Synonymous		100	100	60	CDS	VBIEscCol129985_3629	hypothetical protein	similar to YPJE_ECOLI gi|1788965, YFJD_ECOLI gi|1788966			P157L	47	0	0	0	47	0	NC_0026953469372CT
NC_002695	0	3470134	SNP	G	A	Variant	Non Synonymous		100	100	60	CDS	VBIEscCol129985_3630	heat shock protein GrpE	with DnaK and DnaJ acts in response to hyperosmotic and heat shock by preventing the aggregation of stress-denatured proteins; may act as a thermosensor			A195V	29	29	0	0	0	0	NC_0026953470134GA
NC_002695	0	3477571	SNP	C	A	Variant	No Start		100	100	60	CDS	VBIEscCol129985_3639	chaperone-like protein	similar to TrcA-like proteins e.g. bfpT-regulated chaperone-like protein TrcA [Escherichia coli strain B171-8] gi|4126789|dbj|BAA36747.1|			M1I	24	24	0	0	0	0	NC_0026953477571CA
NC_002695	0	3481499	SNP	G	C	Variant			100	100	60	Intergenic	ECs3490,ECs3492,convergently transcribed	ECs3490,-,430,downstream,transposase,ECs3492,-,264,downstream,hypothetical protein	OrfB protein of insertion sequence IS629; similar to transposase [Escherichia coli plasmid pO157 insertion sequence IS629] gi|7443862|pir||T00240				18	0	18	0	0	0	NC_0026953481499GC
NC_002695	0	3481500	SNP	C	G	Variant			100	100	60	Intergenic	ECs3490,ECs3492,convergently transcribed	ECs3490,-,431,downstream,transposase,ECs3492,-,263,downstream,hypothetical protein	OrfB protein of insertion sequence IS629; similar to transposase [Escherichia coli plasmid pO157 insertion sequence IS629] gi|7443862|pir||T00240				18	0	0	18	0	0	NC_0026953481500CG
NC_002695	0	3481985	SNP	A	C	Variant	Synonymous		100	100	60	CDS	VBIEscCol129985_3648	hypothetical protein	similar to hypothetical protein L0015 Escherichia coli O157:H7 strain EDL933 AAC31494			G141G	24	0	24	0	0	0	NC_0026953481985AC
NC_002695	0	3482908	SNP	T	G	Variant	Non Synonymous		100	100	60	CDS	VBIEscCol129985_3650	hypothetical protein	similar to hypothetical proteins e.g. L0013 [Escherichia coli O157:H7 strain EDL933] gi|3414881|gb|AAC31492.1|			T99P	26	0	0	26	0	0	NC_0026953482908TG
NC_002695	0	3483523	SNP	G	A	Variant			85.7	98.9	19.47	Intergenic	ECs3494,ECs3496,tandemly transcribed	ECs3494,-,342,upstream,hypothetical protein,ECs3496,-,15,downstream,hypothetical protein					28	24	0	0	0	0	NC_0026953483523GA
NC_002695	0	3484763	SNP	C	T	Variant	Non Synonymous		56.3	74.4	4.64	CDS	VBIEscCol129985_3654	hypothetical protein	similar to hypothetical protein [Bacteriophage 933W] gi|4585419|gb|AAD25447.1|AF125520_42			R448K	16	0	0	0	9	0	NC_0026953484763CT
NC_002695	0	3490517	SNP	T	G	Variant			100	100	60	Intergenic	ECs3504,ECs3506,divergently transcribed	ECs3504,-,321,upstream,hypothetical protein,ECs3506,-,707,upstream,lipoprotein					2	0	0	2	0	0	NC_0026953490517TG
NC_002695	0	3491733	SNP	T	C	Variant	Non Synonymous		100	100	60	CDS	VBIEscCol129985_3662	hypothetical protein				R411G	21	0	21	0	0	0	NC_0026953491733TC
NC_002695	0	3491734	SNP	G	C	Variant	Non Synonymous		100	100	60	CDS	VBIEscCol129985_3662	hypothetical protein				C410W	21	0	21	0	0	0	NC_0026953491734GC
NC_002695	0	3495598	SNP	G	A	Variant	Synonymous		100	100	60	CDS	VBIEscCol129985_3664	hypothetical protein	similar to ctp synthase - Rickettsia prowasekii C71695, hypothetical protein Plasmodium falciparum CAB39033			F101F	25	25	0	0	0	0	NC_0026953495598GA
NC_002695	0	3498452	SNP	A	C	Variant			100	100	60	Intergenic	ECs3512,ECs3513,tandemly transcribed	ECs3512,-,35,upstream,site specific recombinase,ECs3513,-,288,downstream,DNA binding protein					24	0	24	0	0	0	NC_0026953498452AC
NC_002695	0	3529080	SNP	T	C	Variant	Synonymous		100	100	60	CDS	VBIEscCol129985_3694	glycine betaine transporter ATP-binding protein	with ProWX is involved in the high-affinity uptake of glycine betaine			T38T	24	0	24	0	0	0	NC_0026953529080TC
NC_002695	0	3534900	SNP	C	T	Variant			100	100	60	Intergenic	ECs3545,ECs3546,tandemly transcribed	ECs3545,-,63,downstream,hypothetical protein,ECs3546,-,28,upstream,transcriptional repressor MprA					22	0	0	0	22	0	NC_0026953534900CT
NC_002695	0	3535377	SNP	G	T	Variant	Non Synonymous		100	100	60	CDS	VBIEscCol129985_3701	transcriptional repressor MprA	DNA-binding transcriptional repressor of microcin B17 synthesis and multidrug efflux; negative regulator of the multidrug operon emrAB			Q150H	24	0	0	0	24	0	NC_0026953535377GT
NC_002695	0	3538944	SNP	G	A	Variant			100	100	60	Intergenic	ECs3549,ECs3550,tandemly transcribed	ECs3549,-,53,upstream,S-ribosylhomocysteinase,ECs3550,-,97,downstream,glutamate--cysteine ligase					29	29	0	0	0	0	NC_0026953538944GA
NC_002695	0	3541678	SNP	A	G	Variant			100	100	60	Intergenic	ECs3552,ECs5505,tandemly transcribed	ECs3552,-,17,upstream,fructose-1-phosphatase,ECs5505,argQ,264,downstream,tRNA-Arg					26	0	0	26	0	0	NC_0026953541678AG
NC_002695	0	3554521	SNP	C	A	Variant	Synonymous		100	100	60	CDS	VBIEscCol129985_3724	D-arabinose 5-phosphate isomerase	catalyzes the conversion of D-arabinose 5-phosphate to D-ribulose-5-phosphate			T262T	23	23	0	0	0	0	NC_0026953554521CA
NC_002695	0	3563144	SNP	A	G	Variant			100	100	60	Intergenic	ECs3570,ECs3571,divergently transcribed	ECs3570,-,158,upstream,ascBF operon repressor,ECs3571,-,99,upstream,PTS system cellobiose/arbutin/salicin-specific transporter subunit IIBC					24	0	0	24	0	0	NC_0026953563144AG
NC_002695	0	3564305	SNP	C	T	Variant	Non Synonymous		100	100	60	CDS	VBIEscCol129985_3732	PTS system cellobiose/arbutin/salicin-specific transporter subunit IIBC	phosphoenolpyruvate-dependent sugar phosphotransferase system; catalyzes the phosphorylation of incoming sugar substrates concomitant with their translocation across the cell membrane; IIB is phosphorylated by IIA and then transfers the phosphoryl group to the sugar; IIC forms the translocation channel			P355S	24	0	0	0	24	0	NC_0026953564305CT
NC_002695	0	3570574	SNP	A	G	Variant	Synonymous		100	100	60	CDS	VBIEscCol129985_3739	membrane-spanning protein of hydrogenase 3	similar to HYCD_ECOLI gi|1789077 (conserved in Escherichia coli K-12)			L175L	22	0	0	22	0	0	NC_0026953570574AG
NC_002695	0	3576088	SNP	C	A	Variant	Non Synonymous		100	100	60	CDS	VBIEscCol129985_3747	hypothetical protein	hydrogenase isoenzyme; similar to HYPD_ECOLI gi|1789084 (conserved in Escherichia coli K-12)			A90E	22	22	0	0	0	0	NC_0026953576088CA
NC_002695	0	3584252	SNP	G	A	Variant	Synonymous		100	100	60	CDS	VBIEscCol129985_3754	hypothetical protein	similar to hypothetical proteins e.g. VdcD [Streptomyces sp. D7] gi|4741970|gb|AAD28783.1|AF134589_3, YclD [Bacillus subtilis] gi|7452267|pir||A69762			R42R	24	24	0	0	0	0	NC_0026953584252GA
NC_002695	0	3587532	SNP	T	G	Variant	Synonymous		100	100	60	CDS	VBIEscCol129985_3758	RNA polymerase sigma factor RpoS	sigma factors are initiation factors that promote the attachment of RNA polymerase to specific initiation sites and are then released; this sigma factor controls a regulon of genes required for protection against external stresses			T181T	25	0	0	25	0	0	NC_0026953587532TG
NC_002695	0	3594111	SNP	C	T	Variant	Synonymous		100	100	60	CDS	VBIEscCol129985_3767	adenylylsulfate kinase	converts ATP and adenylyl sulfate to ADP and 3'-phosphoadenylyl sulfate; in Escherichia coli this enzyme functions in cysteine biosynthesis			P135P	24	0	0	0	24	0	NC_0026953594111CT
NC_002695	0	3622700	SNP	A	G	Variant	Non Synonymous		100	100	60	CDS	VBIEscCol129985_3796	kinase	similar to YGCE_ECOLI gi|1789138 (conserved in Escherichia coli K-12)			S230G	24	0	0	24	0	0	NC_0026953622700AG
NC_002695	0	3626293	SNP	A	C	Variant	Synonymous		100	100	60	CDS	VBIEscCol129985_3799	hypothetical protein	similar to N-terminal parts of hypothetical proteins e.g. YgcG [Escherichia coli] gi|1723817|sp|P55140|YGCG_ECOLI			G93G	23	0	23	0	0	0	NC_0026953626293AC
NC_002695	0	3637135	SNP	T	C	Variant	Non Synonymous		100	100	60	CDS	VBIEscCol129985_3809	23S rRNA 5-methyluridine methyltransferase	in Escherichia coli this enzyme catalyzes the SAM-dependent methylation of U1939 in the 23S ribomal RNA; binds an iron-sulfur cluster [4Fe-4S]			S89G	24	0	24	0	0	0	NC_0026953637135TC
NC_002695	0	3656053	SNP	G	T	Variant	Non Synonymous		100	100	60	CDS	VBIEscCol129985_3826	L-fuculose phosphate aldolase	catalyzes the formation of glycerone phosphate and (S)-lactaldehyde from L-fuculose 1-phosphate			D12E	25	0	0	0	25	0	NC_0026953656053GT
NC_002695	0	3656380	SNP	G	A	Variant			100	100	60	Intergenic	ECs3660,ECs3661,divergently transcribed	ECs3660,-,292,upstream,L-fuculose phosphate aldolase,ECs3661,-,255,upstream,L-fucose transporter					26	26	0	0	0	0	NC_0026953656380GA
NC_002695	0	3661237	SNP	T	A	Variant	Non Synonymous		100	100	60	CDS	VBIEscCol129985_3829	L-fuculokinase	similar to FUCK_ECOLI gi|1789168 (conserved in Escherichia coli K-12)			F467Y	24	24	0	0	0	0	NC_0026953661237TA
NC_002695	0	3672410	SNP	G	T	Variant	Non Synonymous		100	100	60	CDS	VBIEscCol129985_3842	N-acetylglutamate synthase	catalyzes the formation of N-acetyl-L-glutamate from L-glutamate and acetyl-CoA in arginine biosynthesis			A257S	23	0	0	0	23	0	NC_0026953672410GT
NC_002695	0	3675806	SNP	G	C	Variant	Synonymous		100	100	60	CDS	VBIEscCol129985_3844	exonuclease V subunit beta	helicase/nuclease; with RecCD catalyzes the exonucleolytic cleavage of DNA; RecD has 5' to 3' helicase activity			A866A	25	0	25	0	0	0	NC_0026953675806GC
NC_002695	0	3684014	SNP	T	C	Variant	Non Synonymous		100	100	60	CDS	VBIEscCol129985_3846	exonuclease V subunit gamma	catalyzes ATP-dependent exonucleolytic cleavage in either 5'- to 3'- or 3'- to 5'-direction to yield 5'-phosphooligonucleotides; component of the RecBCD (Exo V) helicase/nuclease complex that is essential for recombination			H272R	23	0	23	0	0	0	NC_0026953684014TC
NC_002695	0	3684856	SNP	A	G	Variant	Synonymous		100	100	60	CDS	VBIEscCol129985_3847	hypothetical protein	similar to PPDC_ECOLI gi|1789187 (conserved in Escherichia coli K-12)			C103C	23	0	0	23	0	0	NC_0026953684856AG
NC_002695	0	3685644	SNP	G	A	Variant	Non Synonymous		100	100	60	CDS	VBIEscCol129985_3849	hypothetical protein	similar to PPDB_ECOLI gi|1789189 (conserved in Escherichia coli K-12)			P158L	23	23	0	0	0	0	NC_0026953685644GA
NC_002695	0	3697431	SNP	C	T	Variant	Synonymous		100	100	60	CDS	VBIEscCol129985_3860	bifunctional acyl-ACP synthetase/2-acylglycerophosphoethanolamine acyltransferase	Transfers fatty acids to the 1-position via an enzyme-bound acyl-ACP intermediate in the presence of ATP and magnesium. Its physiological function is to regenerate phosphatidylethanolamine from 2-acyl-glycero-3-phosphoethanolamine (2-acyl-GPE) formed by transacylation reactions or degradation by phospholipase A1			V328V	25	0	0	0	25	0	NC_0026953697431CT
NC_002695	0	3704280	SNP	C	T	Variant	Non Synonymous		100	100	60	CDS	VBIEscCol129985_3865	low-affinity L-arabinose transport system proton symport protein	similar to ARAE_ECOLI gi|1789207 (conserved in Escherichia coli K-12)			G102S	24	0	0	0	24	0	NC_0026953704280CT
NC_002695	0	3706765	SNP	G	A	Variant			100	100	60	Intergenic	ECs3700,ECs3701,tandemly transcribed	ECs3700,-,240,upstream,5-keto-4-deoxyuronate isomerase,ECs3701,-,47,downstream,acetyl-CoA acetyltransferase					24	24	0	0	0	0	NC_0026953706765GA
NC_002695	0	3710742	SNP	G	A	Variant			100	100	60	Intergenic	ECs3703,ECs3704,tandemly transcribed	ECs3703,-,173,downstream,hypothetical protein,ECs3704,-,161,upstream,sensory transducer					24	24	0	0	0	0	NC_0026953710742GA
NC_002695	0	3717865	SNP	G	A	Variant			100	100	60	Intergenic	ECs3712,ECs3713,tandemly transcribed	ECs3712,-,131,upstream,hypothetical protein,ECs3713,-,92,downstream,hypothetical protein					25	25	0	0	0	0	NC_0026953717865GA
NC_002695	0	3731195	SNP	G	A	Variant	Non Synonymous		100	100	60	CDS	VBIEscCol129985_3894	EivA	similar to type III secretion proteins e.g. InvA [Salmonella typhimurium] gi|476819|pir||A42888			P33S	24	24	0	0	0	0	NC_0026953731195GA
NC_002695	0	3734395	SNP	A	C	Variant	Non Synonymous		100	100	60	CDS	VBIEscCol129985_3897	EivF	similar to transcriptional regulators e.g. invF [Salmonella typhimurium] gi|729852|sp|P39437|INVF_SALTY; transcriptional regulator of type III secretion system; type III secretion protein			H163Q	24	0	24	0	0	0	NC_0026953734395AC
NC_002695	0	3739366	SNP	A	C	Variant	Non Synonymous		100	100	60	CDS	VBIEscCol129985_3901	xanthine dehydrogenase subunit XdhA	molybdenum cofactor-binding protein; participates in purine salvage			T244P	24	0	24	0	0	0	NC_0026953739366AC
NC_002695	0	3744736	SNP	A	G	Variant	Synonymous		100	100	60	CDS	VBIEscCol129985_3905	aspartate/ornithine carbamoyltransferase	catalyzes the formation of L-citruline from L-ornithine and carbamoylphosphate			L48L	23	0	0	23	0	0	NC_0026953744736AG
NC_002695	0	3752833	SNP	A	G	Variant	Non Synonymous		100	100	60	CDS	VBIEscCol129985_3911	hypothetical protein	similar to B2876_ECOLI gi|1789241 (conserved in Escherichia coli K-12)			C126R	23	0	0	23	0	0	NC_0026953752833AG
NC_002695	0	3763970	SNP	A	G	Variant	Non Synonymous		100	100	60	CDS	VBIEscCol129985_3918	guanine deaminase	Catalyzes the deamination of guanine			T18A	24	0	0	24	0	0	NC_0026953763970AG
NC_002695	0	3771147	SNP	A	G	Variant			100	100	60	Intergenic	ECs3760,ECs3761,tandemly transcribed	ECs3760,-,182,downstream,permease,ECs3761,-,68,upstream,isopentenyl-diphosphate delta-isomerase					24	0	0	24	0	0	NC_0026953771147AG
NC_002695	0	3777224	SNP	T	G	Variant	Non Synonymous		100	100	60	CDS	VBIEscCol129985_3930	site-specific tyrosine recombinase XerD	site-specific tyrosine recombinase which cuts and rejoins DNA molecules; binds cooperatively to specific DNA consensus sites; forms a heterotetrameric complex with XerC; XerCD exhibit similar sequences; essential to convert chromosome dimers to monomers during cell division and functions during plasmid segregation; XerD specifically exchanges the bottom strands; cell division protein FtsK may reg…			L223F	23	0	0	23	0	0	NC_0026953777224TG
NC_002695	0	3783194	SNP	C	T	Variant			100	100	60	Intergenic	ECs3773,ECs3774,convergently transcribed	ECs3773,-,63,downstream,6-phospho-beta-glucosidase,ECs3774,-,103,downstream,glycine dehydrogenase					23	0	0	0	23	0	NC_0026953783194CT
NC_002695	0	3788978	SNP	A	C	Variant	Synonymous		100	100	60	CDS	VBIEscCol129985_3942	hypothetical protein	similar to VISC_ECOLI gi|1789273 (conserved in Escherichia coli K-12)			T156T	24	0	24	0	0	0	NC_0026953788978AC
NC_002695	0	3790437	SNP	C	G	Variant	Non Synonymous		100	100	60	CDS	VBIEscCol129985_3943	2-octaprenyl-6-methoxyphenyl hydroxylase	Oxygenase that introduces the hydroxyl group at carbon four of 2-octaprenyl-6-methoxyphenol resulting in the formation of 2-octaprenyl-6-methoxy-1,4-benzoquinone			D71H	23	0	0	23	0	0	NC_0026953790437CG
NC_002695	0	3800637	SNP	A	G	Variant	Non Synonymous		100	100	60	CDS	VBIEscCol129985_3954	arginine/ornithine transport system ATPase	functions in transport of arginine/ornithine; inner membrane ATPase that cleaves ATP and phosphorylates two periplasmic proteins that function as two distinct transport systems, the AO (arginine and ornithine) and LAO (lysine, arginine, and ornithine) periplasmic binding proteins			I59V	23	0	0	23	0	0	NC_0026953800637AG
NC_002695	0	3820933	SNP	A	G	Variant	Synonymous		100	100	60	CDS	VBIEscCol129985_3977	transketolase	catalyzes the formation of ribose 5-phosphate and xylulose 5-phosphate from sedoheptulose 7-phosphate and glyceraldehyde 3-phosphate; can transfer ketol groups between several groups; in Escherichia coli there are two tkt genes, tktA expressed during exponential growth and the tktB during stationary phase			V438V	26	0	0	26	0	0	NC_0026953820933AG
NC_002695	0	3835735	SNP	G	A	Variant	Synonymous		100	100	60	CDS	VBIEscCol129985_3992	protein transport	similar to YGGR_ECOLI gi|1789320 (conserved in Escherichia coli K-12)			P251P	34	34	0	0	0	0	NC_0026953835735GA
NC_002695	0	3838445	SNP	C	T	Variant	Non Synonymous		100	100	60	CDS	VBIEscCol129985_3996	deoxyribonucleotide triphosphate pyrophosphatase	HAM1-like protein; Rec-dependent growth; RgdB; yggV; it is suspected that this protein functions to remove misincorporated bases such as xanthine or hypoxanthine			R87C	24	0	0	0	24	0	NC_0026953838445CT
NC_002695	0	3840678	SNP	G	A	Variant	Non Synonymous		100	100	60	CDS	VBIEscCol129985_3998	hypothetical protein	similar to YGGM_ECOLI gi|1789326 (conserved in Escherichia coli K-12)			T161I	16	16	0	0	0	0	NC_0026953840678GA
NC_002695	0	3840793	SNP	T	C	Variant	Non Synonymous		100	100	60	CDS	VBIEscCol129985_3998	hypothetical protein	similar to YGGM_ECOLI gi|1789326 (conserved in Escherichia coli K-12)			T123A	18	0	18	0	0	0	NC_0026953840793TC
NC_002695	0	3853940	SNP	G	A	Variant	Non Synonymous		100	100	60	CDS	VBIEscCol129985_4012	c.296G>A				S99L	25	25	0	0	0	0	NC_0026953853940GA
NC_002695	0	3856727	SNP	C	T	Variant	Nonsense		100	100	60	CDS	VBIEscCol129985_4015	hypothetical protein	similar to hypothetical proteins e.g. ORF31 [Escherichia coli plasmid pB171] gi|6009427|dbj|BAA84886.1			Q401.	24	0	0	0	24	0	NC_0026953856727CT
NC_002695	0	3866114	SNP	T	A	Variant	Synonymous		100	100	60	CDS	VBIEscCol129985_4027	hypothetical protein	similar to hypothetical proteins in insertion elements e.g. [IS630] gi|140943|sp|P16943|YIS5_SHISO			R137R	24	24	0	0	0	0	NC_0026953866114TA
NC_002695	0	3871691	SNP	C	T	Variant	Synonymous		66.7	80.5	6.14	CDS	VBIEscCol129985_4033	hypothetical protein	similar to hypothetical proteins e.g. L0015 [Escherichia coli O157:H7 strain EDL933] gi|3414883|gb|AAC31494.1|			P172P	3	0	0	0	2	0	NC_0026953871691CT
NC_002695	0	3875064	SNP	G	A	Variant	Non Synonymous		100	100	60	CDS	VBIEscCol129985_4038	c.70G>A				G24S	24	24	0	0	0	0	NC_0026953875064GA
NC_002695	0	3884025	SNP	T	C	Variant	Non Synonymous		100	100	60	CDS	VBIEscCol129985_4047	hydrogenase 2 b cytochrome subunit	HybB; cytochrome b subunit of the hydrogenase 2 enzyme, composed of HybA, B, C, and O subunits			H165R	24	0	24	0	0	0	NC_0026953884025TC
NC_002695	0	3885057	SNP	A	G	Variant	Synonymous		100	100	60	CDS	VBIEscCol129985_4048	hydrogenase 2 protein HybA	Fe-S ferrodoxin type component; participates in the periplasmic electron-transferring activity of hydrogenase 2			T146T	23	0	0	23	0	0	NC_0026953885057AG
NC_002695	0	3887241	SNP	G	A	Variant	Non Synonymous		100	100	60	CDS	VBIEscCol129985_4052	hypothetical protein	similar to B3000_ECOLI gi|1789374, B2999_ECOLI gi|1789373			T286I	24	24	0	0	0	0	NC_0026953887241GA
NC_002695	0	3913660	SNP	G	T	Variant	Non Synonymous		100	100	60	CDS	VBIEscCol129985_4081	ferrichrome-binding protein	similar to ferrichrome-binding proteins e.g. [Bacillus subtilis] gi|585132|sp|P37580|FHUD_BACSU			L172M	25	0	0	0	25	0	NC_0026953913660GT
NC_002695	0	3919301	SNP	T	G	Variant	Non Synonymous		100	100	60	CDS	VBIEscCol129985_4085	ferrichrome iron receptor	similar to ferrichrome-iron receptor precursors e.g. gi|7448497|pir||S74457			C613G	24	0	0	24	0	0	NC_0026953919301TG
NC_002695	0	3926802	SNP	T	G	Variant	Synonymous		100	100	60	CDS	VBIEscCol129985_4094	synthetase/amidase	similar to YGIC_ECOLI gi|1789416 (conserved in Escherichia coli K-12)			S96S	24	0	0	24	0	0	NC_0026953926802TG
NC_002695	0	3931685	SNP	A	G	Variant			100	100	60	Intergenic	ECs3931,ECs3932,divergently transcribed	ECs3931,-,217,upstream,glycogen synthesis protein GlgS,ECs3932,-,52,upstream,oxidoreductase					24	0	0	24	0	0	NC_0026953931685AG
NC_002695	0	3933122	SNP	G	A	Variant	Non Synonymous		100	100	60	CDS	VBIEscCol129985_4102	hypothetical protein	similar to B3051_ECOLI gi|1789430 (conserved in Escherichia coli K-12)			E244K	24	24	0	0	0	0	NC_0026953933122GA
NC_002695	0	3934607	SNP	C	A	Variant			100	100	60	Intergenic	ECs3933,ECs3935,convergently transcribed	ECs3933,-,553,downstream,hypothetical protein,ECs3935,-,241,downstream,bifunctional heptose 7-phosphate kinase/heptose 1-phosphate adenyltransferase					6	6	0	0	0	0	NC_0026953934607CA
NC_002695	0	3934613	SNP	G	A	Variant			100	100	60	Intergenic	ECs3933,ECs3935,convergently transcribed	ECs3933,-,559,downstream,hypothetical protein,ECs3935,-,235,downstream,bifunctional heptose 7-phosphate kinase/heptose 1-phosphate adenyltransferase					6	6	0	0	0	0	NC_0026953934613GA
NC_002695	0	3946736	SNP	G	A	Variant	Synonymous		100	100	60	CDS	VBIEscCol129985_4114	tartrate dehydratase subunit alpha	Involved in the tartrate degradation pathway			L248L	23	23	0	0	0	0	NC_0026953946736GA
NC_002695	0	3947080	SNP	C	T	Variant	Synonymous		100	100	60	CDS	VBIEscCol129985_4115	L(+)-tartrate dehydratase subunit beta	Involved in the tartrate degradation pathway			G60G	23	0	0	0	23	0	NC_0026953947080CT
NC_002695	0	3947638	SNP	G	C	Variant	Synonymous		100	100	60	CDS	VBIEscCol129985_4116	hypothetical protein	similar to YGJE_ECOLI gi|1789444 (conserved in Escherichia coli K-12)			G28G	24	0	24	0	0	0	NC_0026953947638GC
NC_002695	0	3949305	SNP	A	T	Variant	Non Synonymous		100	100	60	CDS	VBIEscCol129985_4117	DNA-binding/iron metalloprotein/AP endonuclease	in most organisms, only the N-terminal domain is present in a single polypeptide; in some archaea this domain is fused to a kinase domain; this gene is essential for growth in Escherichia coli and Bacillus subtilis; the secreted glycoprotease from Pasteurella haemolytica showed specificity for O-sialoglycosylated proteins; the Pyrococcus structure shows DNA-binding properties, iron-binding, ATP-b…			L257Q	24	0	0	0	24	0	NC_0026953949305AT
NC_002695	0	3956263	SNP	T	C	Variant			100	100	60	Intergenic	ECs3952,ECs3953,divergently transcribed	ECs3952,-,241,upstream,hypothetical protein,ECs3953,-,47,upstream,hypothetical protein					32	0	32	0	0	0	NC_0026953956263TC
NC_002695	0	3957788	SNP	T	G	Variant	Non Synonymous		100	100	60	CDS	VBIEscCol129985_4125	aerotaxis sensor receptor	similar to AER_ECOLI gi|1789453 (conserved in Escherichia coli K-12)			M274L	24	0	0	24	0	0	NC_0026953957788TG
NC_002695	0	3972555	SNP	C	T	Variant	Synonymous		100	100	60	CDS	VBIEscCol129985_4137	NADPH dehydrogenase	similar to YGJL_ECOLI gi|1789463 (conserved in Escherichia coli K-12)			P420P	24	0	0	0	24	0	NC_0026953972555CT
NC_002695	0	3979167	SNP	G	A	Variant	Non Synonymous		100	100	60	CDS	VBIEscCol129985_4144	transporter	similar to YGJT_ECOLI gi|1789472 (conserved in Escherichia coli K-12)			R319Q	24	24	0	0	0	0	NC_0026953979167GA
NC_002695	0	3981176	SNP	G	A	Variant	Synonymous		100	100	60	CDS	VBIEscCol129985_4146	hypothetical protein	similar to YGJV_ECOLI gi|1789474 (conserved in Escherichia coli K-12)			T67T	24	24	0	0	0	0	NC_0026953981176GA
NC_002695	0	3987554	SNP	C	T	Variant	Synonymous		100	100	60	CDS	VBIEscCol129985_4151	hypothetical protein	similar to YQJA_ECOLI gi|1789481 (conserved in Escherichia coli K-12)			G50G	25	0	0	0	25	0	NC_0026953987554CT
NC_002695	0	3998133	SNP	C	A	Variant	Non Synonymous		100	100	60	CDS	VBIEscCol129985_4166	L-serine deaminase	similar to YHAQ_ECOLI gi|1789500, YHAP_ECOLI gi|1789498, L-serine deaminase gi|1788116			E382D	24	24	0	0	0	0	NC_0026953998133CA
NC_002695	0	4007053	SNP	G	A	Variant	Synonymous		100	100	60	CDS	VBIEscCol129985_4173	TdcR family transcriptional regulator	participates in controlling the expression of several structural genes for the enzyme threonine dehydratase; TdcR activates the tdcABCDEFG operon			A57A	24	24	0	0	0	0	NC_0026954007053GA
NC_002695	0	4012201	SNP	C	T	Variant	Non Synonymous		100	100	60	CDS	VBIEscCol129985_4178	alpha-dehydro-beta-deoxy-D-glucarate aldolase	cleaves 5-dehydro-4-deoxy-glucarate and 2-dehydro-3-deoxy-D-glucarate			A198T	24	0	0	0	24	0	NC_0026954012201CT
NC_002695	0	4016941	SNP	A	C	Variant	Non Synonymous		100	100	60	CDS	VBIEscCol129985_4183	hypothetical protein	similar to YHAV_ECOLI gi|1789518 (conserved in Escherichia coli K-12)			T124P	24	0	24	0	0	0	NC_0026954016941AC
NC_002695	0	4016942	SNP	C	A	Variant	Non Synonymous		100	100	60	CDS	VBIEscCol129985_4183	hypothetical protein	similar to YHAV_ECOLI gi|1789518 (conserved in Escherichia coli K-12)			T124K	24	24	0	0	0	0	NC_0026954016942CA
NC_002695	0	4021871	SNP	G	A	Variant	Non Synonymous		100	100	60	CDS	VBIEscCol129985_4189	N-acetyl-galactosamine/galactosamine PTS system enzyme IIA component	AfaF; similar to ts dependent N-acetyl-galactosamine- and galactosamine IIA component, AgaF [Escherichia coli strain C] gi|8895750|gb|AAF81086.1|AF228498_6			G91S	23	23	0	0	0	0	NC_0026954021871GA
NC_002695	0	4028897	SNP	C	T	Variant			100	100	60	Intergenic	ECs4019,ECs4020,tandemly transcribed	ECs4019,-,1088,downstream,PTS system N-acetylgalactosamine-specific transporter subunit IID,ECs4020,-,69,upstream,fimbrial-like protein					5	0	0	0	5	0	NC_0026954028897CT
NC_002695	0	4028898	SNP	T	A	Variant			100	100	60	Intergenic	ECs4019,ECs4020,tandemly transcribed	ECs4019,-,1089,downstream,PTS system N-acetylgalactosamine-specific transporter subunit IID,ECs4020,-,68,upstream,fimbrial-like protein					5	5	0	0	0	0	NC_0026954028898TA
NC_002695	0	4032354	SNP	G	A	Variant	Synonymous		100	100	60	CDS	VBIEscCol129985_4201	outer membrane protein	similar to YRAJ_ECOLI gi|1789533 (conserved in Escherichia coli K-12)			T667T	20	20	0	0	0	0	NC_0026954032354GA
NC_002695	0	4042245	SNP	T	G	Variant	Non Synonymous		100	100	60	CDS	VBIEscCol129985_4214	hypothetical protein	similar to YHBP_ECOLI gi|1789544 (conserved in Escherichia coli K-12)			S57R	24	0	0	24	0	0	NC_0026954042245TG
NC_002695	0	4046817	SNP	C	T	Variant	Non Synonymous		100	100	60	CDS	VBIEscCol129985_4220	hypothetical protein	similar to YHBW_ECOLI gi|1789551 (conserved in Escherichia coli K-12)			A291V	24	0	0	0	24	0	NC_0026954046817CT
NC_002695	0	4054211	SNP	G	A	Variant			100	100	60	Intergenic	ECs4046,ECs4047,tandemly transcribed	ECs4046,rpsO,30,upstream,30S ribosomal protein S15,ECs4047,truB,119,downstream,tRNA pseudouridine synthase B					22	22	0	0	0	0	NC_0026954054211GA
NC_002695	0	4055003	SNP	G	A	Variant	Non Synonymous		100	100	60	CDS	VBIEscCol129985_4226	tRNA pseudouridine synthase B	catalyzes isomerization of specific uridines in RNA to pseudouridine; responsible for residues in T loops of many tRNAs			A91V	23	23	0	0	0	0	NC_0026954055003GA
NC_002695	0	4058766	SNP	G	A	Variant	Non Synonymous		100	100	60	CDS	VBIEscCol129985_4229	transcription elongation factor NusA	modifies transcription through interactions with RNA polymerase affecting elongation, readthrough, termination, and antitermination			A420V	24	24	0	0	0	0	NC_0026954058766GA
NC_002695	0	4062632	SNP	G	A	Variant	Non Synonymous		100	100	60	CDS	VBIEscCol129985_4232	alkaline phosphatase	similar to YHBX_ECOLI gi|1789564 (conserved in Escherichia coli K-12)			P458S	24	24	0	0	0	0	NC_0026954062632GA
NC_002695	0	4074804	SNP	T	G	Variant	Non Synonymous		100	100	60	CDS	VBIEscCol129985_4242	hypothetical protein	similar to YHBE_ECOLI gi|1789575 (conserved in Escherichia coli K-12)			Y95S	24	0	0	24	0	0	NC_0026954074804TG
NC_002695	0	4074808	SNP	G	T	Variant	Non Synonymous		100	100	60	CDS	VBIEscCol129985_4242	hypothetical protein	similar to YHBE_ECOLI gi|1789575 (conserved in Escherichia coli K-12)			Q94K	24	0	0	0	24	0	NC_0026954074808GT
NC_002695	0	4077481	SNP	C	A	Variant	Non Synonymous		100	100	60	CDS	VBIEscCol129985_4246	Nlp family transcriptional regulator	activator of maltose metabolism genes			P74T	24	24	0	0	0	0	NC_0026954077481CA
NC_002695	0	4077978	SNP	C	T	Variant	Synonymous		100	100	60	CDS	VBIEscCol129985_4247	UDP-N-acetylglucosamine 1-carboxyvinyltransferase	adds enolpyruvyl to UDP-N-acetylglucosamine as a component of cell wall formation; gram-positive bacteria have 2 copies of MurA which are active			K290K	25	0	0	0	25	0	NC_0026954077978CT
NC_002695	0	4086858	SNP	T	C	Variant	Synonymous		100	100	60	CDS	VBIEscCol129985_4259	ABC transporter ATP-binding protein	similar to YHBG_ECOLI gi|1789593 (conserved in Escherichia coli K-12)			L188L	24	0	24	0	0	0	NC_0026954086858TC
NC_002695	0	4100596	SNP	A	G	Variant	Non Synonymous		100	100	60	CDS	VBIEscCol129985_4271	glutamate synthase subunit alpha	catalyzes the formation of glutamate from glutamine and alpha-ketoglutarate			S1205G	24	0	0	24	0	0	NC_0026954100596AG
NC_002695	0	4109870	SNP	T	A	Variant			100	100	60	Intergenic	ECs4099,ECs4100,divergently transcribed	ECs4099,-,143,upstream,transcriptional regulator NanR,ECs4100,-,246,upstream,cryptic C4-dicarboxylate transporter DcuD					23	23	0	0	0	0	NC_0026954109870TA
NC_002695	0	4109947	SNP	T	C	Variant			100	100	60	Intergenic	ECs4099,ECs4100,divergently transcribed	ECs4099,-,220,upstream,transcriptional regulator NanR,ECs4100,-,169,upstream,cryptic C4-dicarboxylate transporter DcuD					24	0	24	0	0	0	NC_0026954109947TC
NC_002695	0	4120502	SNP	A	G	Variant			100	100	60	Intergenic	ECs4110,ECs4111,tandemly transcribed	ECs4110,-,92,downstream,arginine repressor ArgR,ECs4111,-,222,upstream,hypothetical protein					22	0	0	22	0	0	NC_0026954120502AG
NC_002695	0	4133166	SNP	G	A	Variant	Non Synonymous		100	100	60	CDS	VBIEscCol129985_4301	Maf-like protein	Maf; overexpression in Bacillus subtilis inhibits septation in the dividing cell			A58V	24	24	0	0	0	0	NC_0026954133166GA
NC_002695	0	4143190	SNP	T	C	Variant	Synonymous		100	100	60	CDS	VBIEscCol129985_4313	sodium/panthothenate symporter	mediates high affinitiy panthothenate transport which is stimulated by the presence of sodium ions; member of SSS family of sodium/solute symporters; the imported panthothenate is phosphorylated by panthothenate kinase			G208G	24	0	24	0	0	0	NC_0026954143190TC
NC_002695	0	4150490	SNP	A	C	Variant	Non Synonymous		100	100	60	CDS	VBIEscCol129985_4321	c.499A>C				S167R	24	0	24	0	0	0	NC_0026954150490AC
NC_002695	0	4151813	SNP	G	A	Variant	Non Synonymous		100	100	60	CDS	VBIEscCol129985_4321	c.1822G>A				V608I	24	24	0	0	0	0	NC_0026954151813GA
NC_002695	0	4156718	SNP	T	C	Variant	Non Synonymous		100	100	60	CDS	VBIEscCol129985_4326	transport system permease	similar to YHDY_ECOLI gi|1789671 (conserved in Escherichia coli K-12)			V130A	16	0	16	0	0	0	NC_0026954156718TC
NC_002695	0	4157023	SNP	A	C	Variant	Non Synonymous		100	100	60	CDS	VBIEscCol129985_4326	transport system permease	similar to YHDY_ECOLI gi|1789671 (conserved in Escherichia coli K-12)			I232L	9	0	9	0	0	0	NC_0026954157023AC
NC_002695	0	4161524	SNP	C	G	Variant			62.5	89.2	9.18	rRNA	VBIEscCol129985_r085	23S ribosomal RNA					16	0	0	10	0	0	NC_0026954161524CG
NC_002695	0	4163631	SNP	T	C	Variant			92	100	60	rRNA	VBIEscCol129985_r088	16S ribosomal RNA					25	0	23	0	0	0	NC_0026954163631TC
NC_002695	0	4167575	SNP	T	C	Variant	Non Synonymous		100	100	60	CDS	VBIEscCol129985_4334	DNA protecting protein DprA	similar to SMF_ECOLI Sp|P30852 (conserved in Escherichia coli K-12)			Q333R	23	0	23	0	0	0	NC_0026954167575TC
NC_002695	0	4170227	SNP	T	A	Variant	Non Synonymous		100	100	60	CDS	VBIEscCol129985_4337	16S rRNA methyltransferase GidB	catalyzes the methylation of cytosine at position 967 (m5C967) of 16S rRNA; SAM-dependent methyltransferase			N3K	24	24	0	0	0	0	NC_0026954170227TA
NC_002695	0	4172246	SNP	G	T	Variant	Synonymous		100	100	60	CDS	VBIEscCol129985_4338	potassium transporter peripheral membrane protein	involved in potassium uptake; found to be peripherally associated with the inner membrane in Escherichia coli; contains an NAD-binding domain			G239G	23	0	0	0	23	0	NC_0026954172246GT
NC_002695	0	4176430	SNP	G	A	Variant	Synonymous		100	100	60	CDS	VBIEscCol129985_4344	30S ribosomal protein S4	primary rRNA binding protein; nucleates 30S assembly; involved in translational accuracy with proteins S5 and S12; interacts with protein S5; involved in autogeneously regulating ribosomal proteins by binding to pseudoknot structures in the polycistronic mRNA; interacts with transcription complex and functions similar to protein NusA in antitermination			T86T	24	24	0	0	0	0	NC_0026954176430GA
NC_002695	0	4190210	SNP	A	G	Variant	Synonymous		100	100	60	CDS	VBIEscCol129985_4373	elongation factor Tu	EF-Tu; promotes GTP-dependent binding of aminoacyl-tRNA to the A-site of ribosomes during protein biosynthesis; when the tRNA anticodon matches the mRNA codon, GTP hydrolysis results; the inactive EF-Tu-GDP leaves the ribosome and release of GDP is promoted by elongation factor Ts; many prokaryotes have two copies of the gene encoding EF-Tu			I342I	24	0	0	24	0	0	NC_0026954190210AG
NC_002695	0	4198837	SNP	G	A	Variant	Synonymous		100	100	60	CDS	VBIEscCol129985_4385	glutathione-regulated potassium-efflux system protein KefB	involved in potassium efflux			L559L	24	24	0	0	0	0	NC_0026954198837GA
NC_002695	0	4213984	SNP	G	T	Variant	Non Synonymous		100	100	60	CDS	VBIEscCol129985_4401	nitrite reductase (NAD(P)H) subunit	similar to NIRB_ECOLI gi|1789765 (conserved in Escherichia coli K-12)			R23L	24	0	0	0	24	0	NC_0026954213984GT
NC_002695	0	4223005	SNP	G	C	Variant	Synonymous		100	100	60	CDS	VBIEscCol129985_4408	fructoselysine 3-epimerase	YhfOP; YhfP; YhfO; FrlC; catalyzes the interconversion of fructoselysine and psicoselysine			T250T	24	0	24	0	0	0	NC_0026954223005GC
NC_002695	0	4223392	SNP	C	T	Variant	Synonymous		100	100	60	CDS	VBIEscCol129985_4409	hypothetical protein	similar to YHFQ_ECOLI gi|1789775 (conserved in Escherichia coli K-12)			L104L	24	0	0	0	24	0	NC_0026954223392CT
NC_002695	0	4223392	SNP	C	T	Variant			100	100	60	gene	VBIEscCol129985_pg019	hypothetical protein	similar to YHFQ_ECOLI gi|1789775 (conserved in Escherichia coli K-12)				24	0	0	0	24	0	NC_0026954223392CT
NC_002695	0	4237216	SNP	C	T	Variant	Synonymous		100	100	60	CDS	VBIEscCol129985_4424	peptidoglycan synthetase	bifunctional murein transglycosylase/murein transpeptidase; penicillin-binding protein 1A; involved in the synthesis of cross-linked peptidoglycan from the lipid intermediates in cell wall formation; penicillin-insensitive transglycosylase catalyzes the formation of linear glycan strands and the penicillin-sensitive transpeptidase catalyzes the cross-linking of the peptide subunits			T717T	24	0	0	0	24	0	NC_0026954237216CT
NC_002695	0	4237906	SNP	T	G	Variant	Synonymous		100	100	60	CDS	VBIEscCol129985_4425	ADP-ribose diphosphatase NudE	ADP-sugar pyrophosphatase; catalyzes the formation of D-ribose 5-phosphate from ADP-ribose; can also act on ADP-mannose and ADP-glucose			P146P	24	0	0	24	0	0	NC_0026954237906TG
NC_002695	0	4237907	SNP	G	T	Variant	Non Synonymous		100	100	60	CDS	VBIEscCol129985_4425	ADP-ribose diphosphatase NudE	ADP-sugar pyrophosphatase; catalyzes the formation of D-ribose 5-phosphate from ADP-ribose; can also act on ADP-mannose and ADP-glucose			P146Q	24	0	0	0	24	0	NC_0026954237907GT
NC_002695	0	4239199	SNP	T	C	Variant	Synonymous		100	100	60	CDS	VBIEscCol129985_4427	dehydrogenase	similar to YRFF_ECOLI gi|1789801 (conserved in Escherichia coli K-12)			S179S	25	0	25	0	0	0	NC_0026954239199TC
NC_002695	0	4242699	SNP	G	A	Variant	Synonymous		100	100	60	CDS	VBIEscCol129985_4430	Hsp33-like chaperonin	becomes active under oxidative stress; four conserved cysteines bind a zinc atom when they are in the reduced state and the enzyme is inactive; oxidative stress results in oxidized cysteines, release of zinc, and binding of Hsp33 to aggregation-prone proteins; forms dimers and higher order oligomers			L246L	24	24	0	0	0	0	NC_0026954242699GA
NC_002695	0	4250354	SNP	T	C	Variant	Non Synonymous		100	100	60	CDS	VBIEscCol129985_4437	hypothetical protein	similar to YHGF_ECOLI gi|1789811 (conserved in Escherichia coli K-12)			M259T	24	0	24	0	0	0	NC_0026954250354TC
NC_002695	0	4253565	SNP	G	A	Variant	Synonymous		100	100	60	CDS	VBIEscCol129985_4440	ferrous iron transport protein B	cytoplasmic membrane ferrous uptake system permease; mutations disrupt the ability of Escherichia coli to take up ferrous iron; GTP-binding protein which requires GTP for efficient iron(II) uptake			T328T	24	24	0	0	0	0	NC_0026954253565GA
NC_002695	0	4253956	SNP	G	T	Variant	Non Synonymous		100	100	60	CDS	VBIEscCol129985_4440	ferrous iron transport protein B	cytoplasmic membrane ferrous uptake system permease; mutations disrupt the ability of Escherichia coli to take up ferrous iron; GTP-binding protein which requires GTP for efficient iron(II) uptake			D459Y	23	0	0	0	23	0	NC_0026954253956GT
NC_002695	0	4255525	SNP	T	C	Variant	Non Synonymous		100	100	60	CDS	VBIEscCol129985_4442	hypothetical protein	similar to YHGA_ECOLI gi|1789816 (conserved in Escherichia coli K-12)			S62P	24	0	24	0	0	0	NC_0026954255525TC
NC_002695	0	4273017	SNP	G	A	Variant	Synonymous		100	100	60	CDS	VBIEscCol129985_4456	DNA-binding transcriptional repressor GlpR	represses the glpD, glpFK, glpTQ, and glpACB operons involved in glycerol-3-phosphate metabolism			G179G	23	23	0	0	0	0	NC_0026954273017GA
NC_002695	0	4298984	SNP	T	C	Variant			100	100	60	Intergenic	ECs4288,ECs4289,tandemly transcribed	ECs4288,-,85,upstream,hypothetical protein,ECs4289,-,38,downstream,dehydrogenase					25	0	25	0	0	0	NC_0026954298984TC
NC_002695	0	4302784	SNP	C	A	Variant	Non Synonymous		100	100	60	CDS	VBIEscCol129985_4484	gamma-glutamyltranspeptidase	periplasmic enzyme; post-translationally processed into two subunits which are required for wild-type enzyme activity; cleaves the gammaglutamyl linkages of compounds such as glutathione and transfer the gammaglutamyl group to other amino acids and peptides			G567C	4	4	0	0	0	0	NC_0026954302784CA
NC_002695	0	4305379	SNP	C	A	Variant	Non Synonymous		100	100	60	CDS	VBIEscCol129985_4486	glycerophosphodiester phosphodiesterase	hydrolyzes diesters during transport at the inner face of the cytoplasmic membrane to glycerol-3-phosphate and alcohol; induced when cells are starved for inorganic phosphate			A132S	25	25	0	0	0	0	NC_0026954305379CA
NC_002695	0	4315671	SNP	T	G	Variant	Synonymous		100	100	60	CDS	VBIEscCol129985_4497	periplasmic binding protein of high-affinity leucine-specific transport system	similar to LIVJ_ECOLI gi|1789870 (conserved in Escherichia coli K-12)			T125T	24	0	0	24	0	0	NC_0026954315671TG
NC_002695	0	4321246	SNP	T	C	Variant	Non Synonymous		100	100	60	CDS	VBIEscCol129985_4504	cell division protein FtsX	ABC transporter, membrane protein			N29D	24	0	24	0	0	0	NC_0026954321246TC
NC_002695	0	4330514	SNP	T	C	Variant	Non Synonymous		100	100	60	CDS	VBIEscCol129985_4515	major facilitator superfamily transporter	similar to YHHS_ECOLI gi|1789884 (conserved in Escherichia coli K-12)			D167G	24	0	24	0	0	0	NC_0026954330514TC
NC_002695	0	4334951	SNP	G	A	Variant	Nonsense		100	100	60	CDS	VBIEscCol129985_4520	acyltransferase	similar to acyltransferases e.g. [Neisseria meningitidis MC58] gi|7226953|gb|AAF42046.1|			W44.	24	24	0	0	0	0	NC_0026954334951GA
NC_002695	0	4349045	SNP	A	G	Variant	Synonymous		100	100	60	CDS	VBIEscCol129985_4536	periplasmic binding protein for nickel	similar to NIKA_ECOLI gi|1789887 (conserved in Escherichia coli K-12)			P258P	23	0	0	23	0	0	NC_0026954349045AG
NC_002695	0	4359924	SNP	G	A	Variant			100	100	60	Intergenic	ECs4356,ECs4358,tandemly transcribed	ECs4356,-,113,upstream,HicB-like protein,ECs4358,-,232,downstream,transporter	similar to HicA [Haemophilus influenzae] gi|3603325|gb|AAC35809.1				24	24	0	0	0	0	NC_0026954359924GA
NC_002695	0	4362446	SNP	G	A	Variant	Non Synonymous		100	100	60	CDS	VBIEscCol129985_4551	ABC transporter ATP-binding protein	similar to YHIH_ECOLI gi|2367231 (conserved in Escherichia coli K-12)			P524S	24	24	0	0	0	0	NC_0026954362446GA
NC_002695	0	4367684	SNP	G	A	Variant	Non Synonymous		100	100	60	CDS	VBIEscCol129985_4555	hypothetical protein	similar to YHIL_ECOLI gi|2367233, YHIK_ECOLI gi|1789903			P419L	24	24	0	0	0	0	NC_0026954367684GA
NC_002695	0	4375053	SNP	C	T	Variant			100	100	60	Intergenic	ECs4367,ECs4368,tandemly transcribed	ECs4367,-,196,downstream,hypothetical protein,ECs4368,-,121,upstream,inner membrane transporter YhiP					17	0	0	0	17	0	NC_0026954375053CT
NC_002695	0	4377381	SNP	G	C	Variant	Non Synonymous		100	100	60	CDS	VBIEscCol129985_4563	methyltransferase	predicted SAM-dependent methyltransferase			R22G	25	0	25	0	0	0	NC_0026954377381GC
NC_002695	0	4389384	SNP	T	G	Variant	Non Synonymous		100	100	60	CDS	VBIEscCol129985_4575	hypothetical protein				K11T	26	0	0	26	0	0	NC_0026954389384TG
NC_002695	0	4389717	SNP	A	T	Variant	Non Synonymous		100	100	60	CDS	VBIEscCol129985_4576	heme utilization/transport protein	similar to ChuA [Escherichia coli O157:H7 EDL933] gi|1763009|gb|AAC44857.1|			I577N	25	0	0	0	25	0	NC_0026954389717AT
NC_002695	0	4390671	SNP	C	T	Variant	Non Synonymous		100	100	60	CDS	VBIEscCol129985_4576	heme utilization/transport protein	similar to ChuA [Escherichia coli O157:H7 EDL933] gi|1763009|gb|AAC44857.1|			G259E	24	0	0	0	24	0	NC_0026954390671CT
NC_002695	0	4395620	SNP	A	G	Variant	Synonymous		100	100	60	CDS	VBIEscCol129985_4583	hemin permease	similar to hypothetical protein ShuU [Shigella dysenteriae haem transport locus] gi|2967535|gb|AAC27812.1|, hemin permeases e.g. HmuU [Yersinia pestis] gi|6226636|sp|Q56992|HMUU_YER			G14G	23	0	0	23	0	0	NC_0026954395620AG
NC_002695	0	4396090	SNP	A	C	Variant	Non Synonymous		100	100	60	CDS	VBIEscCol129985_4583	hemin permease	similar to hypothetical protein ShuU [Shigella dysenteriae haem transport locus] gi|2967535|gb|AAC27812.1|, hemin permeases e.g. HmuU [Yersinia pestis] gi|6226636|sp|Q56992|HMUU_YER			Q171P	24	0	24	0	0	0	NC_0026954396090AC
NC_002695	0	4397957	SNP	G	T	Variant	Synonymous		100	100	60	CDS	VBIEscCol129985_4585	Mg(2+) transport ATPase	inner membrane protein involved in cell density-dependent acid resistance; part of the acid fitness island (AFI) of E. coli			G3G	25	0	0	0	25	0	NC_0026954397957GT
NC_002695	0	4413603	SNP	G	A	Variant	Synonymous		100	100	60	CDS	VBIEscCol129985_4599	regulator	similar to YHJB_ECOLI gi|1789937 (conserved in Escherichia coli K-12)			S143S	23	23	0	0	0	0	NC_0026954413603GA
NC_002695	0	4428520	SNP	A	G	Variant	Non Synonymous		100	100	60	CDS	VBIEscCol129985_4610	oxidoreductase subunit	similar to YHJL_ECOLI gi|2367239 (conserved in Escherichia coli K-12)			F776S	24	0	0	24	0	0	NC_0026954428520AG
NC_002695	0	4430782	SNP	T	G	Variant	Non Synonymous		100	100	60	CDS	VBIEscCol129985_4610	oxidoreductase subunit	similar to YHJL_ECOLI gi|2367239 (conserved in Escherichia coli K-12)			E22A	3	0	0	3	0	0	NC_0026954430782TG
NC_002695	0	4432369	SNP	C	T	Variant			100	100	60	Intergenic	ECs4410,ECs4412,tandemly transcribed	ECs4410,-,1523,upstream,oxidoreductase subunit,ECs4412,-,27,downstream,cellulose synthase regulator protein	catalyzes the hydrolysis of 1,4-beta-D-glucosidic linkages in cellulose, lichenin and cereal beta-D-glucans				3	0	0	0	3	0	NC_0026954432369CT
NC_002695	0	4438106	SNP	C	A	Variant	Non Synonymous		100	100	60	CDS	VBIEscCol129985_4616	c.26C>A				G9V	24	24	0	0	0	0	NC_0026954438106CA
NC_002695	0	4442999	SNP	C	G	Variant	Synonymous		100	100	60	CDS	VBIEscCol129985_4623	transporter protein	similar to YHJV_ECOLI gi|1789961 (conserved in Escherichia coli K-12)			L97L	10	0	0	10	0	0	NC_0026954442999CG
NC_002695	0	4443017	SNP	G	T	Variant	Non Synonymous		100	100	60	CDS	VBIEscCol129985_4623	transporter protein	similar to YHJV_ECOLI gi|1789961 (conserved in Escherichia coli K-12)			L103F	9	0	0	0	9	0	NC_0026954443017GT
NC_002695	0	4443034	SNP	T	G	Variant	Non Synonymous		100	100	60	CDS	VBIEscCol129985_4623	transporter protein	similar to YHJV_ECOLI gi|1789961 (conserved in Escherichia coli K-12)			I109S	8	0	0	8	0	0	NC_0026954443034TG
NC_002695	0	4443041	SNP	C	T	Variant	Synonymous		100	100	60	CDS	VBIEscCol129985_4623	transporter protein	similar to YHJV_ECOLI gi|1789961 (conserved in Escherichia coli K-12)			I111I	9	0	0	0	9	0	NC_0026954443041CT
NC_002695	0	4450419	SNP	C	T	Variant			100	100	60	Intergenic	ECs4424,ECs5535,tandemly transcribed	ECs4424,-,725,upstream,peptide ABC transporter,ECs5535,proK,20,downstream,tRNA-Pro					23	0	0	0	23	0	NC_0026954450419CT
NC_002695	0	4451098	SNP	G	A	Variant	Non Synonymous		100	100	60	CDS	VBIEscCol129985_4631	phosphoethanolamine transferase	catalyzes the addition of a phosphoethanolamine group to the outer Kdo residue of lipopolysaccharide			L401F	23	23	0	0	0	0	NC_0026954451098GA
NC_002695	0	4452577	SNP	T	G	Variant	Synonymous		100	100	60	CDS	VBIEscCol129985_4632	fimbrial protein	similar to fimbrial proteins e.g. long polar fimbrial minor protein precursor [Salmonella typhimurium] gi|1170819|sp|P43664|LPFE_SALTY			V169V	3	0	0	3	0	0	NC_0026954452577TG
NC_002695	0	4458176	SNP	T	C	Variant			100	100	60	Intergenic	ECs4431,ECs4432,tandemly transcribed	ECs4431,-,129,upstream,fimbrial major protein,ECs4432,-,203,downstream,resistance protein					25	0	25	0	0	0	NC_0026954458176TC
NC_002695	0	4460789	SNP	G	A	Variant	Non Synonymous		100	100	60	CDS	VBIEscCol129985_4641	3-methyladenine DNA glycosylase	constitutive, catalyzes the hydrolysis of alkylated DNA, releasing 3-methyladenine			A42T	24	24	0	0	0	0	NC_0026954460789GA
NC_002695	0	4482264	SNP	T	A	Variant	Non Synonymous		96	100	60	CDS	VBIEscCol129985_4661	regulator of xyl operon	similar to XYLR_ECOLI gi|1789993 (conserved in Escherichia coli K-12)			F372L	25	24	0	0	0	1	NC_0026954482264TA
NC_002695	0	4487234	SNP	G	T	Variant	Synonymous		100	100	60	CDS	VBIEscCol129985_4665	hypothetical protein	similar to YIAI_ECOLI YIAI_ECOLI gi|2367245 (conserved in Escherichia coli K-12)			V144V	24	0	0	0	24	0	NC_0026954487234GT
NC_002695	0	4488791	SNP	C	T	Variant			100	100	60	Intergenic	ECs4457,ECs4458,divergently transcribed	ECs4457,-,67,upstream,transcriptional regulator,ECs4458,-,159,upstream,permease					24	0	0	0	24	0	NC_0026954488791CT
NC_002695	0	4500655	SNP	T	C	Variant			100	100	60	Intergenic	ECs4466,ECs4467,tandemly transcribed	ECs4466,-,127,upstream,alcohol dehydrogenase,ECs4467,-,62,downstream,selenocysteinyl-tRNA-specific translation factor					25	0	25	0	0	0	NC_0026954500655TC
NC_002695	0	4500657	SNP	A	C	Variant			100	100	60	Intergenic	ECs4466,ECs4467,tandemly transcribed	ECs4466,-,129,upstream,alcohol dehydrogenase,ECs4467,-,60,downstream,selenocysteinyl-tRNA-specific translation factor					25	0	25	0	0	0	NC_0026954500657AC
NC_002695	0	4505017	SNP	T	C	Variant	Non Synonymous		100	100	60	CDS	VBIEscCol129985_4682	rhsA core protein with extension	similar to Rhs core RHSA_ECOLI gi|1790020 (conserved in Escherichia coli K-12)			F45S	22	0	22	0	0	0	NC_0026954505017TC
NC_002695	0	4507695	SNP	C	T	Variant	Non Synonymous		71.4	96.6	14.59	CDS	VBIEscCol129985_4682	rhsA core protein with extension	similar to Rhs core RHSA_ECOLI gi|1790020 (conserved in Escherichia coli K-12)			R938W	21	0	0	0	15	0	NC_0026954507695CT
NC_002695	0	4508351	SNP	G	C	Variant	Synonymous		100	100	60	CDS	VBIEscCol129985_4682	rhsA core protein with extension	similar to Rhs core RHSA_ECOLI gi|1790020 (conserved in Escherichia coli K-12)			A1156A	14	0	14	0	0	0	NC_0026954508351GC
NC_002695	0	4508361	SNP	G	A	Variant	Non Synonymous		100	100	60	CDS	VBIEscCol129985_4682	rhsA core protein with extension	similar to Rhs core RHSA_ECOLI gi|1790020 (conserved in Escherichia coli K-12)			A1160T	14	14	0	0	0	0	NC_0026954508361GA
NC_002695	0	4508362	SNP	C	A	Variant	Non Synonymous		100	100	60	CDS	VBIEscCol129985_4682	rhsA core protein with extension	similar to Rhs core RHSA_ECOLI gi|1790020 (conserved in Escherichia coli K-12)			A1160E	14	14	0	0	0	0	NC_0026954508362CA
NC_002695	0	4508399	SNP	A	G	Variant	Synonymous		100	100	60	CDS	VBIEscCol129985_4682	rhsA core protein with extension	similar to Rhs core RHSA_ECOLI gi|1790020 (conserved in Escherichia coli K-12)			E1172E	14	0	0	14	0	0	NC_0026954508399AG
NC_002695	0	4518729	SNP	G	T	Variant	Synonymous		100	100	60	CDS	VBIEscCol129985_4694	hypothetical protein				V82V	24	0	0	0	24	0	NC_0026954518729GT
NC_002695	0	4518847	SNP	G	T	Variant	Non Synonymous		100	100	60	CDS	VBIEscCol129985_4694	hypothetical protein				D122Y	23	0	0	0	23	0	NC_0026954518847GT
NC_002695	0	4538018	SNP	T	G	Variant	Non Synonymous		100	100	60	CDS	VBIEscCol129985_4710	L-threonine 3-dehydrogenase	converts threonine and NAD to 1,2-amino-3-oxobutanoate and NADH; functions in threonine catabolism			N54T	24	0	0	24	0	0	NC_0026954538018TG
NC_002695	0	4571891	SNP	G	A	Variant	Synonymous		100	100	60	CDS	VBIEscCol129985_4746	c.114G>A				A38A	24	24	0	0	0	0	NC_0026954571891GA
NC_002695	0	4578359	SNP	A	G	Variant	Synonymous		100	100	60	CDS	VBIEscCol129985_4750	alpha-xylosidase	catalyzes the transfer of alpha-xylosyl residue from alpha-xyloside to xylose, glucose, mannose, fructose, maltose, isomaltose, nigerose, kojibiose, sucrose, and trehalose; shows higher activity against alpha-xylosyl fluoride, isoprimeverose (6-O-alpha-xylopyranosyl-glucopyranose), and alpha-xyloside in xyloglucan oligosaccharides			I242I	23	0	0	23	0	0	NC_0026954578359AG
NC_002695	0	4578821	SNP	T	C	Variant	Synonymous		100	100	60	CDS	VBIEscCol129985_4750	alpha-xylosidase	catalyzes the transfer of alpha-xylosyl residue from alpha-xyloside to xylose, glucose, mannose, fructose, maltose, isomaltose, nigerose, kojibiose, sucrose, and trehalose; shows higher activity against alpha-xylosyl fluoride, isoprimeverose (6-O-alpha-xylopyranosyl-glucopyranose), and alpha-xyloside in xyloglucan oligosaccharides			Q88Q	23	0	23	0	0	0	NC_0026954578821TC
NC_002695	0	4587648	SNP	G	A	Variant	Synonymous		71.4	97.1	15.32	CDS	VBIEscCol129985_4765	hypothetical protein	similar to L0015 [Escherichia coli EDL933] gi|3414883|gb|AAC31494.1|, hypothetical proteins e.g. [Escherichia coli plasmid pEAF] gi|4808945|gb|AAD30027.1|AF119170_2			R265R	14	10	0	0	0	0	NC_0026954587648GA
NC_002695	0	4587847	SNP	G	C	Variant	Non Synonymous		87.5	99.5	22.97	CDS	VBIEscCol129985_4765	hypothetical protein	similar to L0015 [Escherichia coli EDL933] gi|3414883|gb|AAC31494.1|, hypothetical proteins e.g. [Escherichia coli plasmid pEAF] gi|4808945|gb|AAD30027.1|AF119170_2			A332P	16	0	14	0	0	0	NC_0026954587847GC
NC_002695	0	4587848	SNP	C	T	Variant	Non Synonymous		87.5	99.5	22.97	CDS	VBIEscCol129985_4765	hypothetical protein	similar to L0015 [Escherichia coli EDL933] gi|3414883|gb|AAC31494.1|, hypothetical proteins e.g. [Escherichia coli plasmid pEAF] gi|4808945|gb|AAD30027.1|AF119170_2			A332V	16	0	0	0	14	0	NC_0026954587848CT
NC_002695	0	4588998	SNP	A	G	Variant			100	100	60	Intergenic	ECs4548,ECs4550,convergently transcribed	ECs4548,-,176,downstream,hypothetical protein,ECs4550,-,259,downstream,protein EspF					24	0	0	24	0	0	NC_0026954588998AG
NC_002695	0	4611322	SNP	G	A	Variant			100	100	60	Intergenic	ECs4573,ECs4575,tandemly transcribed	ECs4573,-,407,downstream,EscJ,ECs4575,-,54,upstream,EscC	similar to SepD (L0040) [Escherichia coli O157:H7 strain EDL933] gi|3414908|gb|AAC31519.1|, SepD proteins e.g. [Escherichia coli strain E2348/69] gi|886476|emb|CAA90273.1|; type III secretion system protein				24	24	0	0	0	0	NC_0026954611322GA
NC_002695	0	4614766	SNP	A	C	Variant			100	100	60	Intergenic	ECs4578,ECs4579,divergently transcribed	ECs4578,-,160,upstream,negative regulator GrlR,ECs4579,-,36,upstream,hypothetical protein					24	0	24	0	0	0	NC_0026954614766AC
NC_002695	0	4617900	SNP	C	A	Variant	Non Synonymous		100	100	60	CDS	VBIEscCol129985_4795	type III secretion system protein	part of a set of proteins involved in the infection of eukaryotic cells; in plant pathogens involved in the hypersensitivity response			G29V	24	24	0	0	0	0	NC_0026954617900CA
NC_002695	0	4619636	SNP	C	T	Variant	Non Synonymous		100	100	60	CDS	VBIEscCol129985_4796	hypothetical protein	similar to Orf2 [Escherichia coli strain E2348/69] gi|2865272|gb|AAC38365.1|, L0053 [Escherichia coli O157:H7 strain EDL933] gi|3414921|gb|AAC31532.1|			D46N	24	0	0	0	24	0	NC_0026954619636CT
NC_002695	0	4620815	SNP	T	C	Variant			100	100	60	Intergenic	ECs4588,ECs4590,divergently transcribed	ECs4588,-,640,upstream,hypothetical protein,ECs4590,-,605,upstream,protein EspG					24	0	24	0	0	0	NC_0026954620815TC
NC_002695	0	4621344	SNP	G	T	Variant			100	100	60	Intergenic	ECs4588,ECs4590,divergently transcribed	ECs4588,-,1169,upstream,hypothetical protein,ECs4590,-,76,upstream,protein EspG					4	0	0	0	4	0	NC_0026954621344GT
NC_002695	0	4646176	SNP	T	A	Variant	Non Synonymous		100	100	60	CDS	VBIEscCol129985_4822	hypothetical protein	similar to YIDG_ECOLI gi|1790109 (conserved in Escherichia coli K-12)			K90N	25	25	0	0	0	0	NC_0026954646176TA
NC_002695	0	4652077	SNP	T	A	Variant	Non Synonymous		100	100	60	CDS	VBIEscCol129985_4828	6-phospho-beta-glucosidase	similar to GLVG_ECOLI gi|1790115 (conserved in Escherichia coli K-12)			S299C	24	24	0	0	0	0	NC_0026954652077TA
NC_002695	0	4652078	SNP	T	A	Variant	Synonymous		100	100	60	CDS	VBIEscCol129985_4828	6-phospho-beta-glucosidase	similar to GLVG_ECOLI gi|1790115 (conserved in Escherichia coli K-12)			A298A	24	24	0	0	0	0	NC_0026954652078TA
NC_002695	0	4654972	SNP	A	G	Variant	Synonymous		100	100	60	CDS	VBIEscCol129985_4830	transcriptional regulator	similar to YIDP_ECOLI gi|1790118 (conserved in Escherichia coli K-12)			K30K	25	0	0	25	0	0	NC_0026954654972AG
NC_002695	0	4660184	SNP	G	A	Variant	Non Synonymous		100	100	60	CDS	VBIEscCol129985_4837	hypothetical protein	similar to YIDR_ECOLI gi|1790124 (conserved in Escherichia coli K-12)			P38L	24	24	0	0	0	0	NC_0026954660184GA
NC_002695	0	4687506	SNP	G	A	Variant	Non Synonymous		100	100	60	CDS	VBIEscCol129985_4862	hypothetical protein	similar to hypothetical protein [Plasmodium falciparum] gi|8052285|emb|CAB39037.2|, restriction-modification enzyme R subunits [Mycoplasma pulmonis] e.g. gi|1363459|pir||S49394			P397S	21	21	0	0	0	0	NC_0026954687506GA
NC_002695	0	4687559	SNP	A	G	Variant	Non Synonymous		100	100	60	CDS	VBIEscCol129985_4862	hypothetical protein	similar to hypothetical protein [Plasmodium falciparum] gi|8052285|emb|CAB39037.2|, restriction-modification enzyme R subunits [Mycoplasma pulmonis] e.g. gi|1363459|pir||S49394			I379T	22	0	0	22	0	0	NC_0026954687559AG
NC_002695	0	4687603	SNP	A	C	Variant	Synonymous		100	100	60	CDS	VBIEscCol129985_4862	hypothetical protein	similar to hypothetical protein [Plasmodium falciparum] gi|8052285|emb|CAB39037.2|, restriction-modification enzyme R subunits [Mycoplasma pulmonis] e.g. gi|1363459|pir||S49394			G364G	23	0	23	0	0	0	NC_0026954687603AC
NC_002695	0	4690099	SNP	A	G	Variant	Non Synonymous		100	100	60	CDS	VBIEscCol129985_4863	hypothetical protein				N29D	24	0	0	24	0	0	NC_0026954690099AG
NC_002695	0	4690503	SNP	G	A	Variant			100	100	60	Intergenic	ECs4656,ECs4657,tandemly transcribed	ECs4656,-,43,upstream,hypothetical protein,ECs4657,-,148,downstream,hypothetical protein					23	23	0	0	0	0	NC_0026954690503GA
NC_002695	0	4701702	SNP	G	A	Variant	Synonymous		100	100	60	CDS	VBIEscCol129985_4872	outer membrane usher protein	similar to outer membrane usher protein precursors e.g. [Salmonella typhimurium] gi|1170817|sp|P43662|LPFC_SALTY, [Escherichia coli] gi|2829634|sp|P75857|YCBS_ECOLI			G490G	24	24	0	0	0	0	NC_0026954701702GA
NC_002695	0	4705415	SNP	T	G	Variant	Non Synonymous		100	100	60	CDS	VBIEscCol129985_4876	glucosamine--fructose-6-phosphate aminotransferase	Catalyzes the first step in hexosamine metabolism, converting fructose-6P into glucosamine-6P using glutamine as a nitrogen source			N567H	23	0	0	23	0	0	NC_0026954705415TG
NC_002695	0	4705476	SNP	G	A	Variant	Synonymous		100	100	60	CDS	VBIEscCol129985_4876	glucosamine--fructose-6-phosphate aminotransferase	Catalyzes the first step in hexosamine metabolism, converting fructose-6P into glucosamine-6P using glutamine as a nitrogen source			V546V	23	23	0	0	0	0	NC_0026954705476GA
NC_002695	0	4707766	SNP	T	A	Variant	Non Synonymous		100	100	60	CDS	VBIEscCol129985_4877	bifunctional N-acetylglucosamine-1-phosphate uridyltransferase/glucosamine-1-phosphate acetyltransferase	forms a homotrimer; catalyzes the acetylation of glucosamine-1-phosphate and uridylation of N-acetylglucosamine-1-phosphate to produce UDP-GlcNAc; function in cell wall synthesis			T294S	25	25	0	0	0	0	NC_0026954707766TA
NC_002695	0	4709196	SNP	A	G	Variant	Non Synonymous		100	100	60	CDS	VBIEscCol129985_4878	ATP synthase F0F1 subunit epsilon	part of catalytic core of ATP synthase; alpha(3)beta(3)gamma(1)delta(1)epsilon(1); involved in producing ATP from ADP in the presence of the proton motive force across the membrane			L72P	24	0	0	24	0	0	NC_0026954709196AG
NC_002695	0	4714723	SNP	C	A	Variant	Non Synonymous		100	100	60	CDS	VBIEscCol129985_4885	ATP synthase F0F1 subunit A	Produces ATP from ADP in the presence of a proton gradient across the membrane. Subunit A is part of the membrane proton channel F0			G258V	24	24	0	0	0	0	NC_0026954714723CA
NC_002695	0	4724624	SNP	A	G	Variant			100	100	60	Intergenic	ECs4688,ECs4689,divergently transcribed	ECs4688,-,87,upstream,regulatory ATPase RavA,ECs4689,trkD,136,upstream,potassium transport protein Kup					23	0	0	23	0	0	NC_0026954724624AG
NC_002695	0	4725442	SNP	T	G	Variant	Non Synonymous		100	100	60	CDS	VBIEscCol129985_4895	potassium transport protein Kup	Responsible for the low-affinity transport of potassium into the cell; involved in potassium ion uptake under hyper-osmotic stress at a low pH			V228G	23	0	0	23	0	0	NC_0026954725442TG
NC_002695	0	4730036	SNP	A	G	Variant	Synonymous		100	100	60	CDS	VBIEscCol129985_4899	D-ribose transporter subunit RbsB	periplasmic substrate-binding component of the ATP-dependent ribose transport system			Q105Q	23	0	0	23	0	0	NC_0026954730036AG
NC_002695	0	4735385	SNP	G	A	Variant			67.9	93.3	11.42	rRNA	VBIEscCol129985_r091	16S ribosomal RNA					28	19	0	0	0	0	NC_0026954735385GA
NC_002695	0	4736673	SNP	G	A	Variant			50	93.1	11.29	rRNA	VBIEscCol129985_r091	16S ribosomal RNA					12	6	0	0	0	0	NC_0026954736673GA
NC_002695	0	4737077	SNP	C	A	Variant			86.7	99.5	22.97	Intergenic	ECs5544,ECs5545,tandemly transcribed	ECs5544,gltU,123,downstream,tRNA-Glu,ECs5545,rrlC,71,upstream,23S ribosomal RNA					15	13	0	0	0	0	NC_0026954737077CA
NC_002695	0	4737078	SNP	A	G	Variant			66.7	94.2	12.14	Intergenic	ECs5544,ECs5545,tandemly transcribed	ECs5544,gltU,124,downstream,tRNA-Glu,ECs5545,rrlC,70,upstream,23S ribosomal RNA					15	0	0	10	0	0	NC_0026954737078AG
NC_002695	0	4737284	SNP	A	T	Variant			88.9	99.5	22.61	rRNA	VBIEscCol129985_r093	23S ribosomal RNA					18	0	0	0	16	0	NC_0026954737284AT
NC_002695	0	4737289	SNP	T	A	Variant			88.9	99.5	22.61	rRNA	VBIEscCol129985_r093	23S ribosomal RNA					18	16	0	0	0	0	NC_0026954737289TA
NC_002695	0	4757979	SNP	T	C	Variant	Non Synonymous		100	100	60	CDS	VBIEscCol129985_4917	ATP-dependent RNA helicase RhlB	enables ATP-dependent unwinding of double stranded RNA as a component of the RNA degradosome, a multi-enzyme complex important in RNA processing and messenger RNA degradation			N353S	24	0	24	0	0	0	NC_0026954757979TC
NC_002695	0	4759933	SNP	C	T	Variant	Synonymous		100	100	60	CDS	VBIEscCol129985_4919	transcription termination factor Rho	An RNA-DNA helicase that actively releases nascent mRNAs from paused transcription complexes			A37A	25	0	0	0	25	0	NC_0026954759933CT
NC_002695	0	4771724	SNP	C	A	Variant	Non Synonymous		100	100	60	CDS	VBIEscCol129985_4930	4-alpha-L-fucosyltransferase	catalyzes the synthesis of a lipid-linked intermediate involved in ECA synthesis			A265D	24	24	0	0	0	0	NC_0026954771724CA
NC_002695	0	4773029	SNP	G	A	Variant	Synonymous		100	100	60	CDS	VBIEscCol129985_4931	common antigen polymerase	enterobacterial common antigen polymerase			L341L	24	24	0	0	0	0	NC_0026954773029GA
NC_002695	0	4778904	SNP	G	A	Variant	Synonymous		100	100	60	CDS	VBIEscCol129985_4936	arylsulfatase	similar to ASLA_ECOLI gi|1790233 (conserved in Escherichia coli K-12)			D248D	24	24	0	0	0	0	NC_0026954778904GA
NC_002695	0	4786550	SNP	C	T	Variant	Synonymous		100	100	60	CDS	VBIEscCol129985_4942	adenylate cyclase	catalyzes transfer of adenylyl group of ATP from pyrophosphate to the 3'-hydroxyl group to form cyclic AMP			V580V	25	0	0	0	25	0	NC_0026954786550CT
NC_002695	0	4789478	SNP	A	C	Variant	Non Synonymous		100	100	60	CDS	VBIEscCol129985_4947	hypothetical protein	similar to YIGA_ECOLI gi|1790243 (conserved in Escherichia coli K-12)			I80L	24	0	24	0	0	0	NC_0026954789478AC
NC_002695	0	4795486	SNP	G	C	Variant	Non Synonymous		100	100	60	CDS	VBIEscCol129985_4952	hypothetical protein	similar to YIGE_ECOLI gi|1790248, B3814_ECOLI gi|1790247			L38V	24	0	24	0	0	0	NC_0026954795486GC
NC_002695	0	4798226	SNP	T	C	Variant	Non Synonymous		100	100	60	CDS	VBIEscCol129985_4956	hypothetical protein	similar to hypothetical protein [Xylella fastidiosa] gi|9104946|gb|AAF82968.1|AE003869_5			N24D	24	0	24	0	0	0	NC_0026954798226TC
NC_002695	0	4800386	SNP	C	T	Variant	Non Synonymous		100	100	60	CDS	VBIEscCol129985_4958	hypothetical protein	similar to RARD_ECOLI gi|1790252 (conserved in Escherichia coli K-12)			A35T	24	0	0	0	24	0	NC_0026954800386CT
NC_002695	0	4806588	SNP	C	A	Variant	Non Synonymous		100	100	60	CDS	VBIEscCol129985_4965	sugar phosphatase	purine and pyrimidine nucleotides are secondary substrates; yigL expression is regulated by heat shock, osmotic shock and starvation of glucose, phosphate or ammonium			P27T	23	23	0	0	0	0	NC_0026954806588CA
NC_002695	0	4810439	SNP	T	C	Variant	Non Synonymous		100	100	60	CDS	VBIEscCol129985_4968	5- methyltetrahydropteroyltriglutamate/homocysteine S-methyltransferase	catalyzes the transfer of a methyl group from 5-methyltetrahydrofolate to homocysteine to form methionine			C360R	23	0	23	0	0	0	NC_0026954810439TC
NC_002695	0	4833075	SNP	A	G	Variant			56	71.7	4.05	rRNA	VBIEscCol129985_r103	16S ribosomal RNA					25	0	0	14	0	0	NC_0026954833075AG
NC_002695	0	4833206	SNP	C	G	Variant			66.7	93.5	11.57	Intergenic	ECs5557,ECs5558,tandemly transcribed	ECs5557,rrsA,11,downstream,16S ribosomal RNA,ECs5558,ileT,58,upstream,tRNA-Ile					21	0	0	14	0	0	NC_0026954833206CG
NC_002695	0	4833207	SNP	T	C	Variant			66.7	93.5	11.57	Intergenic	ECs5557,ECs5558,tandemly transcribed	ECs5557,rrsA,12,downstream,16S ribosomal RNA,ECs5558,ileT,57,upstream,tRNA-Ile					21	0	14	0	0	0	NC_0026954833207TC
NC_002695	0	4833571	SNP	A	C	Variant			100	100	60	Intergenic	ECs5559,ECs5560,tandemly transcribed	ECs5559,alaT,113,downstream,tRNA-Ala,ECs5560,rrlA,71,upstream,23S ribosomal RNA					17	0	17	0	0	0	NC_0026954833571AC
NC_002695	0	4833572	SNP	G	A	Variant			100	100	60	Intergenic	ECs5559,ECs5560,tandemly transcribed	ECs5559,alaT,114,downstream,tRNA-Ala,ECs5560,rrlA,70,upstream,23S ribosomal RNA					17	17	0	0	0	0	NC_0026954833572GA
NC_002695	0	4882975	SNP	T	C	Variant	Non Synonymous		100	100	60	CDS	VBIEscCol129985_5036	formate dehydrogenase-O major subunit	similar to FDOG_ECOLI gi|3868719 (conserved in Escherichia coli K-12)			E495G	23	0	23	0	0	0	NC_0026954882975TC
NC_002695	0	4893124	SNP	C	G	Variant	Non Synonymous		100	100	60	CDS	VBIEscCol129985_5044	glycoprotein	similar to RafY [Escherichia coli plasmid pRSD2] gi|1773072|gb|AAB71432.1			C400W	23	0	0	23	0	0	NC_0026954893124CG
NC_002695	0	4901210	SNP	A	G	Variant	Synonymous		100	100	60	CDS	VBIEscCol129985_5054	superoxide dismutase	SodA; manganese binding; only present under aerobic conditions; destroys free radicals			Q147Q	24	0	0	24	0	0	NC_0026954901210AG
NC_002695	0	4929010	SNP	T	C	Variant	Non Synonymous		100	100	60	CDS	VBIEscCol129985_5086	protein RhsH	RhsH core protein with extension; similar to Rhs proteins e.g. RhsF [Escherichia coli] gi|2920637|gb|AAC32473.1|			F45S	9	0	9	0	0	0	NC_0026954929010TC
NC_002695	0	4931688	SNP	C	T	Variant	Non Synonymous		68.2	94.6	12.41	CDS	VBIEscCol129985_5086	protein RhsH	RhsH core protein with extension; similar to Rhs proteins e.g. RhsF [Escherichia coli] gi|2920637|gb|AAC32473.1|			R938W	22	0	0	0	15	0	NC_0026954931688CT
NC_002695	0	4950150	SNP	T	G	Variant	No Stop		100	100	60	CDS	VBIEscCol129985_5101	c.739T>G				.247E	24	0	0	24	0	0	NC_0026954950150TG
NC_002695	0	4950150	SNP	T	G	Variant			100	100	60	gene	VBIEscCol129985_pg020						24	0	0	24	0	0	NC_0026954950150TG
NC_002695	0	4962486	SNP	T	C	Variant	Synonymous		100	100	60	CDS	VBIEscCol129985_5111	N-acetyl-gamma-glutamyl-phosphate reductase	catalyzes the reduction of N-acetyl-5-glutamyl phosphate to N-acetyl-L-glutamate 5-semialdehyde in arginine biosynthesis and the reduction of N-acetyl-gamma-aminoadipyl-phosphate to N-acetyl-L-aminoadipate-semialdehyde in lysine biosynthesis; involved in both the arginine and lysine biosynthetic pathways; lysine is produced via the AAA pathway, lysine from alpha-aminoadipate			V283V	24	0	24	0	0	0	NC_0026954962486TC
NC_002695	0	4964826	SNP	G	A	Variant	Non Synonymous		100	100	60	CDS	VBIEscCol129985_5113	argininosuccinate lyase	catalyzes the formation of arginine from (N-L-arginino)succinate			R447Q	24	24	0	0	0	0	NC_0026954964826GA
NC_002695	0	4966334	SNP	A	T	Variant	Non Synonymous		100	100	60	CDS	VBIEscCol129985_5115	soluble pyridine nucleotide transhydrogenase	catalyzes the conversion of NADPH to NADH			L365Q	24	0	0	0	24	0	NC_0026954966334AT
NC_002695	0	4971458	SNP	C	T	Variant	Non Synonymous		100	100	60	CDS	VBIEscCol129985_5120	tRNA (uracil-5-)-methyltransferase	catalyzes the formation of 5-methyl-uridine at position 54 in all tRNAs			G360S	26	0	0	0	26	0	NC_0026954971458CT
NC_002695	0	4987430	SNP	C	A	Variant			100	100	60	Intergenic	ECs4905,ECs4906,tandemly transcribed	ECs4905,nusG,125,downstream,transcription antitermination protein NusG,ECs4906,rplK,34,upstream,50S ribosomal protein L11					23	23	0	0	0	0	NC_0026954987430CA
NC_002695	0	4988108	SNP	T	G	Variant	Synonymous		100	100	60	CDS	VBIEscCol129985_5131	50S ribosomal protein L1	in Escherichia coli and Methanococcus, this protein autoregulates expression; the binding site in the mRNA mimics the binding site in the 23S rRNA			R71R	24	0	0	24	0	0	NC_0026954988108TG
NC_002695	0	4992513	SNP	C	T	Variant	Synonymous		100	100	60	CDS	VBIEscCol129985_5134	DNA-directed RNA polymerase subunit beta	DNA-dependent RNA polymerase catalyzes the transcription of DNA into RNA using the four ribonucleoside triphosphates as substrates; beta subunit is part of the catalytic core which binds with a sigma factor to produce the holoenzyme			L791L	25	0	0	0	25	0	NC_0026954992513CT
NC_002695	0	5023716	SNP	A	C	Variant			100	100	60	Intergenic	ECs4931,ECs4932,tandemly transcribed	ECs4931,-,107,downstream,homoserine O-succinyltransferase,ECs4932,-,162,upstream,malate synthase					24	0	24	0	0	0	NC_0026955023716AC
NC_002695	0	5082830	SNP	A	C	Variant	Non Synonymous		100	100	60	CDS	VBIEscCol129985_5225	sor-operon regulator	similar to sor-operon regulators (SorC family) [Klebsiella pneumoniae] gi|548950|sp|P37078|SORC_KLEPN			M190R	25	0	25	0	0	0	NC_0026955082830AC
NC_002695	0	5082831	SNP	T	A	Variant	Non Synonymous		100	100	60	CDS	VBIEscCol129985_5225	sor-operon regulator	similar to sor-operon regulators (SorC family) [Klebsiella pneumoniae] gi|548950|sp|P37078|SORC_KLEPN			M190L	25	25	0	0	0	0	NC_0026955082831TA
NC_002695	0	5090702	SNP	G	A	Variant	Non Synonymous		100	100	60	CDS	VBIEscCol129985_5232	hypothetical protein	similar to YJBG_ECOLI gi|1790460 (conserved in Escherichia coli K-12)			G178S	24	24	0	0	0	0	NC_0026955090702GA
NC_002695	0	5091699	SNP	C	T	Variant	Synonymous		100	100	60	CDS	VBIEscCol129985_5233	hypothetical protein	similar to YJBH_ECOLI gi|1790461 (conserved in Escherichia coli K-12)			T264T	25	0	0	0	25	0	NC_0026955091699CT
NC_002695	0	5103794	SNP	T	C	Variant			100	100	60	Intergenic	ECs5020,ECs5021,tandemly transcribed	ECs5020,-,138,downstream,maltose regulon periplasmic protein,ECs5021,-,91,upstream,hypothetical protein					24	0	24	0	0	0	NC_0026955103794TC
NC_002695	0	5106168	SNP	A	G	Variant	Non Synonymous		100	100	60	CDS	VBIEscCol129985_5245	chorismate pyruvate lyase	catalyzes the formation of 4-hydroxybenzoate from chorismate			T161A	24	0	0	24	0	0	NC_0026955106168AG
NC_002695	0	5115478	SNP	C	T	Variant	Non Synonymous		100	100	60	CDS	VBIEscCol129985_5254	tRNA-dihydrouridine synthase A	similar to YJBN_ECOLI gi|1790483 (conserved in Escherichia coli K-12)			P213L	15	0	0	0	15	0	NC_0026955115478CT
NC_002695	0	5120255	SNP	G	A	Variant			100	100	60	Intergenic	ECs5035,ECs5036,tandemly transcribed	ECs5035,alr,240,downstream,alanine racemase,ECs5036,-,13,upstream,aromatic amino acid aminotransferase					24	24	0	0	0	0	NC_0026955120255GA
NC_002695	0	5123204	SNP	C	T	Variant	Synonymous		100	100	60	CDS	VBIEscCol129985_5260	acid phosphatase/phosphotransferase	Class B; non-specific; catalyzes the dephosphorylation of organic phosphomonoesters; also has phosphotransferase activity			N215N	23	0	0	0	23	0	NC_0026955123204CT
NC_002695	0	5123862	SNP	T	A	Variant	Non Synonymous		100	100	60	CDS	VBIEscCol129985_5262	hypothetical protein	similar to YJBR_ECOLI gi|2367342 (conserved in Escherichia coli K-12)			V20E	22	22	0	0	0	0	NC_0026955123862TA
NC_002695	0	5127673	SNP	C	T	Variant	Synonymous		100	100	60	CDS	VBIEscCol129985_5264	single-stranded DNA-binding protein	binds to single stranded DNA and PriA helcase facilitate replication restart			G134G	23	0	0	0	23	0	NC_0026955127673CT
NC_002695	0	5128634	SNP	G	A	Variant	Synonymous		100	100	60	CDS	VBIEscCol129985_5266	hypothetical protein	similar to YJCC_ECOLI gi|1790496 (conserved in Escherichia coli K-12)			R6R	24	24	0	0	0	0	NC_0026955128634GA
NC_002695	0	5132947	SNP	C	A	Variant	Synonymous		100	100	60	CDS	VBIEscCol129985_5270	hypothetical protein	similar to YJCD_ECOLI gi|1790499 (conserved in Escherichia coli K-12)			T441T	25	25	0	0	0	0	NC_0026955132947CA
NC_002695	0	5137547	SNP	A	C	Variant	Synonymous		100	100	60	CDS	VBIEscCol129985_5275	acetate permease	member of the sodium:solute symporter family; cotranscribed with the acs gene which encodes acetyl coenzyme A synthase; mutations affect acetate uptake			G168G	24	0	24	0	0	0	NC_0026955137547AC
NC_002695	0	5141169	SNP	G	A	Variant	Non Synonymous		100	100	60	CDS	VBIEscCol129985_5278	cytochrome c552	catalyzes the formate-dependent reduction of nitrite to ammonia; cytochrome C552			R86H	24	24	0	0	0	0	NC_0026955141169GA
NC_002695	0	5153431	SNP	G	A	Variant	Synonymous		100	100	60	CDS	VBIEscCol129985_5290	outer membrane efflux protein MdtP	part of a multidrug efflux system involved in resistance to acriflavin, puromycin, erytjhromycin and tetraphenylarsonium chloride; member of the outer membrane factor (OMF) family			S95S	25	25	0	0	0	0	NC_0026955153431GA
NC_002695	0	5160606	SNP	C	T	Variant	Non Synonymous		100	100	60	CDS	VBIEscCol129985_5296	sugar kinase	similar to sugar kinases e.g. fructokinase homolog ydjE [Bacillus subtilis] gi|3915420|sp|O34768|YDJE_BACSU			A225T	24	0	0	0	24	0	NC_0026955160606CT
NC_002695	0	5161881	SNP	T	C	Variant	Synonymous		100	100	60	CDS	VBIEscCol129985_5297	hypothetical protein	similar to aldolases e.g. fructose-bisphosphate aldolase (EC 4.1.2.13) FbaA [Bacillus subtilis] gi|543796|sp|P13243|ALF1_BACSU			L85L	25	0	25	0	0	0	NC_0026955161881TC
NC_002695	0	5164222	SNP	C	T	Variant	Non Synonymous		100	100	60	CDS	VBIEscCol129985_5300	carbohydrate ABC transporter permease	similar to carbohydrate ABC transporters (permease) e.g. ribose ABC transporter (permease) rbsC [Bacillus subtilis] gi|7446897|pir||B69690			G201S	24	0	0	0	24	0	NC_0026955164222CT
NC_002695	0	5175333	SNP	T	C	Variant	Synonymous		100	100	60	CDS	VBIEscCol129985_5312	protein PhnI	similar to PHNI_ECOLI gi|1790537 (conserved in Escherichia coli K-12)			L62L	24	0	24	0	0	0	NC_0026955175333TC
NC_002695	0	5188884	SNP	G	C	Variant	Non Synonymous		100	100	60	CDS	VBIEscCol129985_5326	cell division protein	with ZipA and an unidentified 24 kDa protein forms a complex involved in cell division			R386G	24	0	24	0	0	0	NC_0026955188884GC
NC_002695	0	5200942	SNP	T	C	Variant	Non Synonymous		100	100	60	CDS	VBIEscCol129985_5334	fumarase B	similar to FUMA_ECOLI gi|1787897 (conserved in Escherichia coli K-12)			K279E	23	0	23	0	0	0	NC_0026955200942TC
NC_002695	0	5217817	SNP	A	T	Variant	Non Synonymous		100	100	60	CDS	VBIEscCol129985_5348	thiol:disulfide interchange protein	two electrons are transferred from cytoplasmic NADPH to thioredoxin and then to the inner membrane protein DsbD which keeps the disulfide isomerase DsbC in a reduced state in the oxidizing periplasm; DsbC in turns rearranges incorrectly made disulfide bonds in the periplasm			H559Q	24	0	0	0	24	0	NC_0026955217817AT
NC_002695	0	5223608	SNP	T	G	Variant	No Stop		100	100	60	CDS	VBIEscCol129985_5353	hypothetical protein	uncharacterized member of the APC superfamily of amino acid transporters; unknown function			.419S	24	0	0	24	0	0	NC_0026955223608TG
NC_002695	0	5223702	SNP	C	T	Variant	Non Synonymous		100	100	60	CDS	VBIEscCol129985_5353	hypothetical protein	uncharacterized member of the APC superfamily of amino acid transporters; unknown function			V388I	23	0	0	0	23	0	NC_0026955223702CT
NC_002695	0	5234318	SNP	C	T	Variant	Synonymous		100	100	60	CDS	VBIEscCol129985_5367	fumarate reductase iron-sulfur subunit	part of four member fumarate reductase enzyme complex FrdABCD which catalyzes the reduction of fumarate to succinate during anaerobic respiration; FrdAB are the catalytic subcomplex consisting of a flavoprotein subunit and an iron-sulfur subunit, respectively; FrdCD are the membrane components which interact with quinone and are involved in electron transfer; the catalytic subunits are similar to…			P160P	25	0	0	0	25	0	NC_0026955234318CT
NC_002695	0	5246821	SNP	T	C	Variant	Synonymous		100	100	60	CDS	VBIEscCol129985_5375	hypothetical protein	similar to YJES_ECOLI gi|1790608 (conserved in Escherichia coli K-12)			L324L	13	0	13	0	0	0	NC_0026955246821TC
NC_002695	0	5247455	SNP	A	C	Variant	Non Synonymous		100	100	60	CDS	VBIEscCol129985_5375	hypothetical protein	similar to YJES_ECOLI gi|1790608 (conserved in Escherichia coli K-12)			L113R	23	0	23	0	0	0	NC_0026955247455AC
NC_002695	0	5252841	SNP	A	C	Variant	Non Synonymous		100	100	60	CDS	VBIEscCol129985_5379	DNA mismatch repair protein	This protein is involved in the repair of mismatches in DNA. It is required for dam-dependent methyl-directed DNA mismatch repair. Promotes the formation of a stable complex between two or more DNA-binding proteins in an ATP-dependent manner without itself being part of a final effector complex			N569H	24	0	24	0	0	0	NC_0026955252841AC
NC_002695	0	5259986	SNP	G	T	Variant	Non Synonymous		100	100	60	CDS	VBIEscCol129985_5387	transcriptional repressor NsrR	negatively regulates the transcription of genes upregulated by nitrosative stress			R24L	4	0	0	0	4	0	NC_0026955259986GT
NC_002695	0	5270403	SNP	G	A	Variant	Non Synonymous		100	100	60	CDS	VBIEscCol129985_5399	biofilm stress and motility protein A	in Escherichia coli, mutation of this gene affects biofilm maturation, stress response, and motility			P32L	23	23	0	0	0	0	NC_0026955270403GA
NC_002695	0	5273408	SNP	A	G	Variant			100	100	60	Intergenic	ECs5168,ECs5169,divergently transcribed	ECs5168,-,50,upstream,L-ascorbate 6-phosphate lactonase,ECs5169,ulaA,299,upstream,PTS system ascorbate-specific transporter subunit IIC					24	0	0	24	0	0	NC_0026955273408AG
NC_002695	0	5273490	SNP	A	G	Variant			100	100	60	Intergenic	ECs5168,ECs5169,divergently transcribed	ECs5168,-,132,upstream,L-ascorbate 6-phosphate lactonase,ECs5169,ulaA,217,upstream,PTS system ascorbate-specific transporter subunit IIC					23	0	0	23	0	0	NC_0026955273490AG
NC_002695	0	5275434	SNP	C	T	Variant			100	100	60	Intergenic	ECs5170,ECs5172,tandemly transcribed	ECs5170,-,9,downstream,PTS system L-ascorbate-specific transporter subunit IIB,ECs5172,ulaD,479,upstream,3-keto-L-gulonate-6-phosphate decarboxylase					24	0	0	0	24	0	NC_0026955275434CT
NC_002695	0	5277032	SNP	A	G	Variant	Non Synonymous		100	100	60	CDS	VBIEscCol129985_5407	L-xylulose 5-phosphate 3-epimerase	UlaE; catalyzes the epimerization of L-ribulose-5-phosphate into L-xylulose-5-phosphate; part of the anaerobic L-ascorbate degradation pathway			M154V	24	0	0	24	0	0	NC_0026955277032AG
NC_002695	0	5282945	SNP	T	C	Variant	Non Synonymous		100	100	60	CDS	VBIEscCol129985_5417	transposase	TnpB of insertion sequence IS609; similar to B1432_ECOLI gi|1787702, transposases Xylella fastidiosa AAF83346			C226R	24	0	24	0	0	0	NC_0026955282945TC
NC_002695	0	5288578	SNP	T	G	Variant			100	100	60	Intergenic	ECs5188,ECs5190,tandemly transcribed	ECs5188,-,39,upstream,transmembrane subunit,ECs5190,-,60,downstream,oxidoreductase					24	0	0	24	0	0	NC_0026955288578TG
NC_002695	0	5293337	SNP	T	C	Variant	Synonymous		100	100	60	CDS	VBIEscCol129985_5428	hypothetical protein	similar to YTFI_ECOLI gi|1790661			F56F	23	0	23	0	0	0	NC_0026955293337TC
NC_002695	0	5293726	SNP	T	G	Variant	Non Synonymous		100	100	60	CDS	VBIEscCol129985_5428	hypothetical protein	similar to YTFI_ECOLI gi|1790661			L186R	24	0	0	24	0	0	NC_0026955293726TG
NC_002695	0	5303294	SNP	T	C	Variant	Synonymous		100	100	60	CDS	VBIEscCol129985_5436	hypothetical protein	similar to YTFN_ECOLI gi|1790667 (conserved in Escherichia coli K-12)			L1235L	24	0	24	0	0	0	NC_0026955303294TC
NC_002695	0	5307228	SNP	G	T	Variant	Nonsense		100	100	60	CDS	VBIEscCol129985_5442	ABC transporter ATP-binding protein	similar to YTFR_ECOLI gi|1790675, YTFS_ECOLI gi|1790676			E231.	24	0	0	0	24	0	NC_0026955307228GT
NC_002695	0	5307634	SNP	G	A	Variant	Non Synonymous		100	100	60	CDS	VBIEscCol129985_5442	ABC transporter ATP-binding protein	similar to YTFR_ECOLI gi|1790675, YTFS_ECOLI gi|1790676			R366Q	23	23	0	0	0	0	NC_0026955307634GA
NC_002695	0	5311572	SNP	A	G	Variant	Non Synonymous		100	100	60	CDS	VBIEscCol129985_5446	UDP-N-acetylmuramate:L-alanyl-gamma-D-glutamyl- meso-diaminopimelate ligase	similar to YJFG_ECOLI gi|1790680 (conserved in Escherichia coli K-12)			H103R	24	0	0	24	0	0	NC_0026955311572AG
NC_002695	0	5318477	SNP	C	T	Variant			100	100	60	Intergenic	ECs5215,ECs5216,tandemly transcribed	ECs5215,-,279,upstream,anaerobic ribonucleoside triphosphate reductase,ECs5216,-,115,downstream,trehalose-6-phosphate hydrolase					33	0	0	0	33	0	NC_0026955318477CT
NC_002695	0	5318707	SNP	G	A	Variant	Non Synonymous		100	100	60	CDS	VBIEscCol129985_5454	trehalose-6-phosphate hydrolase	similar to TREC_ECOLI gi|1790687 (conserved in Escherichia coli K-12)			P514L	33	33	0	0	0	0	NC_0026955318707GA
NC_002695	0	5321883	SNP	T	C	Variant	Non Synonymous		100	100	60	CDS	VBIEscCol129985_5456	trehalose repressor	regulates genes involved in trehalose metabolism; binds the intermediate trehalose-6-phosphate; binds a dimer; regulates treBC operon			E301G	25	0	25	0	0	0	NC_0026955321883TC
NC_002695	0	5328187	SNP	T	C	Variant	Non Synonymous		100	100	60	CDS	VBIEscCol129985_5462	c.61T>C				T21A	25	0	25	0	0	0	NC_0026955328187TC
NC_002695	0	5329667	SNP	C	T	Variant	Synonymous		100	100	60	CDS	VBIEscCol129985_5465	hypothetical protein	similar to YJGJ_ECOLI gi|1790700 (conserved in Escherichia coli K-12)			V2V	23	0	0	0	23	0	NC_0026955329667CT
NC_002695	0	5336068	SNP	G	A	Variant	Non Synonymous		100	100	60	CDS	VBIEscCol129985_5471	hypothetical protein	similar to YJGN_ECOLI gi|2367367 (conserved in Escherichia coli K-12)			G314E	25	25	0	0	0	0	NC_0026955336068GA
NC_002695	0	5337294	SNP	G	A	Variant	Synonymous		100	100	60	CDS	VBIEscCol129985_5472	valyl-tRNA synthetase	valine--tRNA ligase; ValRS; converts valine ATP and tRNA(Val) to AMP PPi and valyl-tRNA(Val); class-I aminoacyl-tRNA synthetase type 1 subfamily; has a posttransfer editing process to hydrolyze mischarged Thr-tRNA(Val) which is done by the editing domain			N647N	24	24	0	0	0	0	NC_0026955337294GA
NC_002695	0	5343889	SNP	C	T	Variant	Synonymous		100	100	60	CDS	VBIEscCol129985_5477	hypothetical protein	similar to YJGQ_ECOLI gi|1790713 (conserved in Escherichia coli K-12)			G327G	25	0	0	0	25	0	NC_0026955343889CT
NC_002695	0	5344115	SNP	G	C	Variant			100	100	60	Intergenic	ECs5239,ECs5240,convergently transcribed	ECs5239,-,124,downstream,hypothetical protein,ECs5240,-,37,downstream,hypothetical protein					25	0	25	0	0	0	NC_0026955344115GC
NC_002695	0	5345293	SNP	G	A	Variant	Non Synonymous		100	100	60	CDS	VBIEscCol129985_5478	hypothetical protein	similar to YJGR_ECOLI gi|1790714 (conserved in Escherichia coli K-12)			A121V	24	24	0	0	0	0	NC_0026955345293GA
NC_002695	0	5347449	SNP	A	G	Variant	Synonymous		100	100	60	CDS	VBIEscCol129985_5480	integrase	similar to integrases e.g. integrase [Bacteriophage TPW22] gi|6465906|gb|AAF12706.1|AF066865_4			Q9Q	24	0	0	24	0	0	NC_0026955347449AG
NC_002695	0	5355814	SNP	C	A	Variant	Non Synonymous		100	100	60	CDS	VBIEscCol129985_5486	hypothetical protein				G137V	10	10	0	0	0	0	NC_0026955355814CA
NC_002695	0	5359063	SNP	T	A	Variant	Non Synonymous		100	100	60	CDS	VBIEscCol129985_5490	hypothetical protein				E251V	23	23	0	0	0	0	NC_0026955359063TA
NC_002695	0	5359785	SNP	C	T	Variant	Synonymous		100	100	60	CDS	VBIEscCol129985_5490	hypothetical protein	similar to hypothetical proteins e.g. YjH [Escherichia coli] gi|7404491|sp|P39371|YJHT_ECOLI			K10K	24	0	0	0	24	0	NC_0026955359785CT
NC_002695	0	5367880	SNP	C	A	Variant	Non Synonymous		100	100	60	CDS	VBIEscCol129985_5495	hypothetical protein	similar to probable RNA helicase Deinococcus radiodurans strain R1 B75633, hypothetical YjiV protein Escherichia coli			A143E	24	24	0	0	0	0	NC_0026955367880CA
NC_002695	0	5368761	SNP	G	A	Variant	Non Synonymous		100	100	60	CDS	VBIEscCol129985_5495	hypothetical protein	similar to probable RNA helicase Deinococcus radiodurans strain R1 B75633, hypothetical YjiV protein Escherichia coli			A437T	24	24	0	0	0	0	NC_0026955368761GA
NC_002695	0	5375232	SNP	G	C	Variant	Non Synonymous		100	100	60	CDS	VBIEscCol129985_5497	ATP-dependent helicase	similar to ATP-dependent helicases e.g. [Halobacterium sp. (strain NRC-1) plasmid pNRC100] gi|7484100|pir||T08316			Q484H	25	0	25	0	0	0	NC_0026955375232GC
NC_002695	0	5376424	SNP	T	C	Variant	Synonymous		100	100	60	CDS	VBIEscCol129985_5497	ATP-dependent helicase	similar to ATP-dependent helicases e.g. [Halobacterium sp. (strain NRC-1) plasmid pNRC100] gi|7484100|pir||T08316			L882L	23	0	23	0	0	0	NC_0026955376424TC
NC_002695	0	5398304	SNP	T	C	Variant	Non Synonymous		100	100	60	CDS	VBIEscCol129985_5509	FimA	similar to FIMA_ECOLI gi|1790769 (conserved in Escherichia coli K-12); major type 1 subunit fimbrin			V100A	25	0	25	0	0	0	NC_0026955398304TC
NC_002695	0	5404166	SNP	A	C	Variant	Non Synonymous		100	100	60	CDS	VBIEscCol129985_5516	D-mannose specific adhesin	similar to FIMH_ECOLI gi|1790775 (conserved in Escherichia coli K-12); FimH; minor fimbrial subunit			K156N	24	0	24	0	0	0	NC_0026955404166AC
NC_002695	0	5406299	SNP	A	G	Variant			100	100	60	Intergenic	ECs5280,ECs5281,divergently transcribed	ECs5280,-,181,upstream,fructuronate transporter,ECs5281,-,159,upstream,mannonate dehydratase					24	0	0	24	0	0	NC_0026955406299AG
NC_002695	0	5419933	SNP	G	A	Variant	Synonymous		100	100	60	CDS	VBIEscCol129985_5533	invasin	similar toinvasin [Yersinia pseudotuberculosis] gi|79202|pir||A29646, probable membrane protein b1978 [Escherichia coli K-12] gi|1736642|dbj|BAA15799.1|			D521D	24	24	0	0	0	0	NC_0026955419933GA
NC_002695	0	5425789	SNP	A	C	Variant	Non Synonymous		100	100	60	CDS	VBIEscCol129985_5537	hypothetical protein				F228L	7	0	7	0	0	0	NC_0026955425789AC
NC_002695	0	5428125	SNP	G	A	Variant	Non Synonymous		100	100	60	CDS	VBIEscCol129985_5540	hypothetical protein	similar to YJIM_ECOLI gi|1790792 (conserved in Escherichia coli K-12)			A284V	21	21	0	0	0	0	NC_0026955428125GA
NC_002695	0	5428580	SNP	A	G	Variant	Synonymous		100	100	60	CDS	VBIEscCol129985_5540	hypothetical protein	similar to YJIM_ECOLI gi|1790792 (conserved in Escherichia coli K-12)			S132S	11	0	0	11	0	0	NC_0026955428580AG
NC_002695	0	5431702	SNP	A	G	Variant			100	100	60	Intergenic	ECs5300,ECs5301,divergently transcribed	ECs5300,-,67,upstream,transporter,ECs5301,-,400,upstream,hypothetical protein					23	0	0	23	0	0	NC_0026955431702AG
NC_002695	0	5437814	SNP	C	A	Variant			100	100	60	Intergenic	ECs5593,ECs5306,tandemly transcribed	ECs5593,-,182,upstream,endoribonuclease SymE,ECs5306,-,39,downstream,type I restriction-modification enzyme S subunit					24	24	0	0	0	0	NC_0026955437814CA
NC_002695	0	5448632	SNP	C	T	Variant	Synonymous		100	100	60	CDS	VBIEscCol129985_5557	carbon starvation protein	similar to YJIY_ECOLI gi|1790814 (conserved in Escherichia coli K-12)			L92L	24	0	0	0	24	0	NC_0026955448632CT
NC_002695	0	5460247	SNP	A	C	Variant	Non Synonymous		100	100	60	CDS	VBIEscCol129985_5567	hypothetical protein	similar to YJJB_ECOLI gi|1790825 (conserved in Escherichia coli K-12)			V70G	24	0	24	0	0	0	NC_0026955460247AC
NC_002695	0	5473217	SNP	C	T	Variant	Non Synonymous		100	100	60	CDS	VBIEscCol129985_5582	activating enzyme	similar to YJJW_ECOLI gi|1790839 (conserved in Escherichia coli K-12)			C57Y	14	0	0	0	14	0	NC_0026955473217CT
NC_002695	0	5476041	SNP	G	A	Variant			100	100	60	Intergenic	ECs5340,ECs5595,tandemly transcribed	ECs5340,-,97,downstream,deoxyribose-phosphate aldolase,ECs5595,-,30,upstream,hypothetical protein					3	3	0	0	0	0	NC_0026955476041GA

## Sheet: SS17 vs EDL933
ContigID	ContigPos	RefPos	Type	RefBase	CalledBase	Genotype	Impact	Homopolymer	SNPPER	Pnotref	Qcall	FeatureType	FeatureName	FeatureDescription	FeatureNote	FeatureSynonyms	DNAChange	AminoAcidChange	Depth	ACnt	CCnt	GCnt	TCnt	Deletion	keyid
NC_002655	0	15329	Indel	C	-	Variant			100	100	60	Intergenic	ECs0015,ECs0016,convergently transcribed	ECs0015,-,14,downstream,molecular chaperone DnaJ,ECs0016,-,90,downstream,Gef protein					25	0	0	0	0	25	NC_00265515329C-
NC_002655	0	52134	Indel	G	-	Variant	Frameshift	Homopolymer	100	100	60	CDS	VBIEscCol44059_0049	glutathione-regulated potassium-efflux system ancillary protein KefF	Required for full activity of KefC, a potassium-proton antiporter			G158fs	25	0	0	0	0	25	NC_00265552134G-
NC_002655	0	62310	Indel	C	-	Variant		Homopolymer	100	100	60	Intergenic	ECs0059,ECs0060,divergently transcribed	ECs0059,-,226,upstream,organic solvent tolerance protein,ECs0060,djlA,29,upstream,Dna-J like membrane chaperone protein					25	0	0	0	0	25	NC_00265562310C-
NC_002655	0	74917	Indel	A	-	Variant		Homopolymer	100	100	60	Intergenic	ECs0067,ECs0068,divergently transcribed	ECs0067,-,23,upstream,ribulokinase,ECs0068,-,316,upstream,AraC family transcriptional regulator					25	0	0	0	0	25	NC_00265574917A-
NC_002655	0	92499	Indel	G	-	Variant		Homopolymer	96	98.1	17.21	Intergenic	ECs0082,ECs0084,tandemly transcribed	ECs0082,ilvH,46,downstream,acetolactate synthase 3 regulatory subunit,ECs0084,-,134,upstream,DNA-binding transcriptional regulator FruR					25	0	0	0	0	24	NC_00265592499G-
NC_002655	0	187873	Indel	G	-	Variant		Homopolymer	100	100	60	Intergenic	ECs0166,ECs0167,convergently transcribed	ECs0166,-,54,downstream,carbohydrate diacid transcriptional activator CdaR,ECs0167,-,35,downstream,hypothetical protein					25	0	0	0	0	25	NC_002655187873G-
NC_002655	0	229993	Indel	C	-	Variant		Homopolymer	88.9	99.5	23.39	rRNA	VBIEscCol44059_r004	23S ribosomal RNA					9	0	0	0	0	8	NC_002655229993C-
NC_002655	0	231734	Indel	G	-	Variant		Homopolymer	70.6	96.7	14.62	rRNA	VBIEscCol44059_r004	23S ribosomal RNA					17	0	0	0	0	12	NC_002655231734G-
NC_002655	0	232366	Indel	G	-	Variant			100	100	60	Intergenic	ECs5371,ECs0203,tandemly transcribed	ECs5371,aspU,33,downstream,tRNA-Asp,ECs0203,dkgB,130,upstream,2,5-diketo-D-gluconate reductase B					25	0	0	0	0	25	NC_002655232366G-
NC_002655	0	248905	Indel	G	-	Variant		Homopolymer	100	100	60	Intergenic	ECs0218,ECs0220,tandemly transcribed	ECs0218,-,400,upstream,IcmF-like protein,ECs0220,-,64,downstream,hypothetical protein					24	0	0	0	0	24	NC_002655248905G-
NC_002655	0	275721	Indel	A	-	Variant		Homopolymer	100	100	60	Intergenic	ECs0243,ECs0244,tandemly transcribed	ECs0243,-,16,downstream,hypothetical protein,ECs0244,-,32,upstream,hypothetical protein	No significant matches				24	0	0	0	0	24	NC_002655275721A-
NC_002655	0	310110	Indel	G	-	Variant		Homopolymer	100	100	60	Intergenic	ECs0287,ECs0289,tandemly transcribed	ECs0287,-,267,downstream,transcriptional regulator,ECs0289,-,696,upstream,integrase					25	0	0	0	0	25	NC_002655310110G-
NC_002655	0	315537	Indel	G	-	Variant		Homopolymer	100	100	60	Intergenic	ECs0295,ECs0296,convergently transcribed	ECs0295,-,270,downstream,hypothetical protein,ECs0296,-,140,downstream,Ogr family transcription activator					25	0	0	0	0	25	NC_002655315537G-
NC_002655	0	317455	Indel	A	-	Variant		Homopolymer	100	100	60	Intergenic	ECs0298,ECs5374,divergently transcribed	ECs0298,-,200,upstream,head size determination protein,ECs5374,-,203,upstream,hypothetical protein					25	0	0	0	0	25	NC_002655317455A-
NC_002655	0	348032	Indel	T	-	Variant		Homopolymer	100	100	60	Intergenic	ECs0330,ECs0331,convergently transcribed	ECs0330,-,271,downstream,hypothetical protein,ECs0331,-,541,downstream,NADH-dependent flavin oxidoreductase					96	0	0	0	0	96	NC_002655348032T-
NC_002655	0	349752	Indel	A	-	Variant			100	100	60	Intergenic	ECs0331,ECs0332,tandemly transcribed	ECs0331,-,37,upstream,NADH-dependent flavin oxidoreductase,ECs0332,-,198,downstream,hypothetical protein					95	0	0	0	0	95	NC_002655349752A-
NC_002655	0	349818	Indel	C	-	Variant			100	100	60	Intergenic	ECs0331,ECs0332,tandemly transcribed	ECs0331,-,103,upstream,NADH-dependent flavin oxidoreductase,ECs0332,-,132,downstream,hypothetical protein					93	0	0	0	0	93	NC_002655349818C-
NC_002655	0	349827	Indel	G	-	Variant			100	100	60	Intergenic	ECs0331,ECs0332,tandemly transcribed	ECs0331,-,112,upstream,NADH-dependent flavin oxidoreductase,ECs0332,-,123,downstream,hypothetical protein					92	0	0	0	0	92	NC_002655349827G-
NC_002655	0	353842	Indel	G	-	Variant			100	100	60	Intergenic	ECs0335,ECs0336,divergently transcribed	ECs0335,-,477,upstream,oxidoreductase,ECs0336,-,89,upstream,invasin					24	0	0	0	0	24	NC_002655353842G-
NC_002655	0	360300	Indel	T	-	Variant		Homopolymer	100	100	60	Intergenic	ECs0338,ECs0340,convergently transcribed	ECs0338,-,20,downstream,reductase,ECs0340,-,140,downstream,hypothetical protein					25	0	0	0	0	25	NC_002655360300T-
NC_002655	0	367304	Indel	C	-	Variant			100	100	60	Intergenic	ECs0346,ECs0348,convergently transcribed	ECs0346,-,137,downstream,hypothetical protein,ECs0348,-,358,downstream,hypothetical protein					25	0	0	0	0	25	NC_002655367304C-
NC_002655	0	396070	Indel	C	-	Variant		Homopolymer	100	100	60	Intergenic	ECs0374,ECs0375,tandemly transcribed	ECs0374,-,27,downstream,sugar-binding protein,ECs0375,-,22,upstream,ABC transporter ATP-binding protein					24	0	0	0	0	24	NC_002655396070C-
NC_002655	0	411040	Indel	C	-	Variant			100	100	60	Intergenic	ECs0388,ECs0389,tandemly transcribed	ECs0388,prpE,33,downstream,propionyl-CoA synthetase,ECs0389,codB,861,upstream,cytosine permease					18	0	0	0	0	18	NC_002655411040C-
NC_002655	0	438021	Indel	G	-	Variant		Homopolymer	100	100	60	Intergenic	ECs0412,ECs0413,tandemly transcribed	ECs0412,-,21,upstream,regulator protein FrmR,ECs0413,fbpC,118,downstream,ferric transporter ATP-binding protein					23	0	0	0	0	23	NC_002655438021G-
NC_002655	0	502946	Indel	-	G	Variant	Frameshift		100	100	60	CDS	VBIEscCol44059_0472	hypothetical protein				I56fs	25	0	0	25	0	0	NC_002655502946-G
NC_002655	0	502956	Indel	G	-	Variant	Frameshift		100	100	60	CDS	VBIEscCol44059_0472	hypothetical protein				A52fs	25	0	0	0	0	25	NC_002655502956G-
NC_002655	0	529982	Indel	A	-	Variant			100	100	60	Intergenic	ECs0495,ECs0496,tandemly transcribed	ECs0495,-,144,downstream,peptidyl-prolyl cis-trans isomerase,ECs0496,-,7,upstream,hypothetical protein					96	0	0	0	0	96	NC_002655529982A-
NC_002655	0	530448	Indel	A	-	Variant		Homopolymer	100	100	60	Intergenic	ECs0496,ECs0497,tandemly transcribed	ECs0496,-,88,downstream,hypothetical protein,ECs0497,-,18,upstream,hypothetical protein					63	0	0	0	0	63	NC_002655530448A-
NC_002655	0	542049	Indel	G	-	Variant		Homopolymer	100	100	60	Intergenic	ECs0507,ECs5378,tandemly transcribed	ECs0507,-,35,downstream,glycoprotein/polysaccharide metabolism,ECs5378,ffs,464,upstream,N/A					25	0	0	0	0	25	NC_002655542049G-
NC_002655	0	542620	Indel	G	-	Variant			100	100	60	Intergenic	ECs0508,ECs0509,divergently transcribed	ECs0508,-,184,upstream,hypothetical protein,ECs0509,-,117,upstream,hypothetical protein					25	0	0	0	0	25	NC_002655542620G-
NC_002655	0	581153	Indel	G	-	Variant	Frameshift		100	100	60	CDS	VBIEscCol44059_0548	outer membrane export protein				G419fs	25	0	0	0	0	25	NC_002655581153G-
NC_002655	0	599096	Indel	-	G	Variant	Frameshift	Homopolymer	100	100	60	CDS	VBIEscCol44059_0550	RTX family exoprotein				V4383fs	2	0	0	2	0	0	NC_002655599096-G
NC_002655	0	600408	Indel	-	C	Variant	Frameshift		100	100	60	CDS	VBIEscCol44059_0550	RTX family exoprotein				V4820fs	23	0	23	0	0	0	NC_002655600408-C
NC_002655	0	600413	Indel	-	G	Variant	Frameshift	Homopolymer	100	100	60	CDS	VBIEscCol44059_0550	RTX family exoprotein				V4822fs	23	0	0	23	0	0	NC_002655600413-G
NC_002655	0	600421	Indel	-	A	Variant	Frameshift	Homopolymer	100	100	60	CDS	VBIEscCol44059_0550	RTX family exoprotein				Q4825fs	23	23	0	0	0	0	NC_002655600421-A
NC_002655	0	667568	Indel	A	-	Variant		Homopolymer	100	100	60	Intergenic	ECs0603,ECs0604,tandemly transcribed	ECs0603,-,34,upstream,Rhs core protein,ECs0604,-,135,downstream,hypothetical protein					93	0	0	0	0	93	NC_002655667568A-
NC_002655	0	667722	Indel	T	-	Variant		Homopolymer	100	100	60	Intergenic	ECs0603,ECs0605,tandemly transcribed	ECs0603,-,188,upstream,Rhs core protein,ECs0605,-,406,downstream,Rhs core protein with extension					86	0	0	0	0	86	NC_002655667722T-
NC_002655	0	685711	Indel	T	-	Variant		Homopolymer	100	100	60	Intergenic	ECs0613,ECs0615,convergently transcribed	ECs0613,-,1325,downstream,inner membrane component for iron transport,ECs0615,-,221,downstream,transport					25	0	0	0	0	25	NC_002655685711T-
NC_002655	0	694074	Indel	G	-	Variant			100	100	60	Intergenic	ECs0622,ECs0624,divergently transcribed	ECs0622,-,2330,upstream,phosphopantetheinyltransferase component of enterobactin synthase multienzyme complex,ECs0624,-,397,upstream,enterobactin/ferric enterobactin esterase					25	0	0	0	0	25	NC_002655694074G-
NC_002655	0	724216	Indel	-	T	Variant	Frameshift	Homopolymer	100	100	60	CDS	VBIEscCol44059_0660	oxidoreductase				M331fs	25	0	0	0	25	0	NC_002655724216-T
NC_002655	0	724324	Indel	C	-	Variant	Frameshift		100	100	60	CDS	VBIEscCol44059_0660	oxidoreductase				A367fs	25	0	0	0	0	25	NC_002655724324C-
NC_002655	0	733095	Indel	G	-	Variant		Homopolymer	100	100	60	Intergenic	ECs0656,ECs0658,divergently transcribed	ECs0656,-,958,upstream,citrate lyase subunit gamma,ECs0658,-,495,upstream,sensor-type protein					25	0	0	0	0	25	NC_002655733095G-
NC_002655	0	738678	Indel	G	-	Variant			100	100	60	Intergenic	ECs0661,ECs0663,convergently transcribed	ECs0661,pagP,206,downstream,palmitoyl transferase,ECs0663,ccrB,232,downstream,camphor resistance protein CrcB					2	0	0	0	0	2	NC_002655738678G-
NC_002655	0	759719	Indel	C	-	Variant	Frameshift		100	100	60	CDS	VBIEscCol44059_0699	enzyme of polynucleotide modification				A388fs	24	0	0	0	0	24	NC_002655759719C-
NC_002655	0	774935	Indel	G	-	Variant		Homopolymer	100	100	60	Intergenic	ECs0698,ECs0700,divergently transcribed	ECs0698,-,1357,upstream,ATP-binding protein in pho regulon,ECs0700,ubiF,327,upstream,2-octaprenyl-3-methyl-6-methoxy-1,4-benzoquinol hydroxylase					25	0	0	0	0	25	NC_002655774935G-
NC_002655	0	776820	Indel	C	-	Variant			100	100	60	tRNA	VBIEscCol44059_r015	tRNA-Gln	anticodon: TTG				16	0	0	0	0	16	NC_002655776820C-
NC_002655	0	776998	Indel	A	-	Variant		Homopolymer	100	100	60	Intergenic	ECs5387,ECs5388,tandemly transcribed	ECs5387,glnW,6,upstream,tRNA-Gln,ECs5388,glnU,29,downstream,tRNA-Gln					16	0	0	0	0	16	NC_002655776998A-
NC_002655	0	790462	Indel	G	-	Variant			100	100	60	Intergenic	ECs0713,ECs0715,convergently transcribed	ECs0713,-,322,downstream,hypothetical protein,ECs0715,-,497,downstream,flavodoxin FldA					94	0	0	0	0	94	NC_002655790462G-
NC_002655	0	790526	Indel	G	-	Variant			100	100	60	Intergenic	ECs0713,ECs0715,convergently transcribed	ECs0713,-,386,downstream,hypothetical protein,ECs0715,-,433,downstream,flavodoxin FldA					94	0	0	0	0	94	NC_002655790526G-
NC_002655	0	790713	Indel	G	-	Variant			98.8	58.7	1.53	Intergenic	ECs0714,ECs0715,tandemly transcribed	ECs0714,fur,43,upstream,ferric uptake regulator,ECs0715,-,246,downstream,flavodoxin FldA					82	0	0	0	0	81	NC_002655790713G-
NC_002655	0	798652	Indel	A	-	Variant		Homopolymer	100	100	60	Intergenic	ECs0720,ECs0722,tandemly transcribed	ECs0720,potE,2054,upstream,putrescine transporter,ECs0722,-,831,downstream,KdpE family transcriptional regulator					25	0	0	0	0	25	NC_002655798652A-
NC_002655	0	798873	Indel	C	-	Variant			96	98.1	17.21	Intergenic	ECs0721,ECs0722,tandemly transcribed	ECs0721,-,80,upstream,ornithine decarboxylase,ECs0722,-,610,downstream,KdpE family transcriptional regulator					25	0	0	0	0	24	NC_002655798873C-
NC_002655	0	807678	Indel	T	-	Variant			100	100	60	Intergenic	ECs0727,ECs0729,divergently transcribed	ECs0727,kdpF,430,upstream,potassium-transporting ATPase subunit F,ECs0729,-,331,upstream,protein RhsC					47	0	0	0	0	47	NC_002655807678T-
NC_002655	0	807681	Indel	A	-	Variant		Homopolymer	100	100	60	Intergenic	ECs0727,ECs0729,divergently transcribed	ECs0727,kdpF,433,upstream,potassium-transporting ATPase subunit F,ECs0729,-,328,upstream,protein RhsC					47	0	0	0	0	47	NC_002655807681A-
NC_002655	0	813882	Indel	T	-	Variant		Homopolymer	100	100	60	Intergenic	ECs0730,ECs0731,tandemly transcribed	ECs0730,-,1107,downstream,hypothetical protein,ECs0731,-,543,upstream,H repeat-containing protein					50	0	0	0	0	50	NC_002655813882T-
NC_002655	0	815488	Indel	-	A	Variant		Homopolymer	100	100	60	Intergenic	,ECs0732	,ECs0732,-,159,upstream,hypothetical protein	No significant matches				25	25	0	0	0	0	NC_002655815488-A
NC_002655	0	824798	Indel	A	-	Variant	Frameshift	Homopolymer	100	100	60	CDS	VBIEscCol44059_0759	endonuclease VIII	5-formyluracil/5-hydroxymethyluracil DNA glycosylase; involved in base excision repair of DNA damaged by oxidation or by mutagenic agents; acts as DNA glycosylase that recognizes and removes damaged bases with a preference for oxidized pyrimidines; has apurinic/apyrimidinic lyase activity			K188fs	47	0	0	0	0	47	NC_002655824798A-
NC_002655	0	847144	Indel	C	-	Variant		Homopolymer	96	98.1	17.21	Intergenic	ECs0758,ECs0760,tandemly transcribed	ECs0758,-,373,upstream,transporter,ECs0760,-,102,downstream,hypothetical protein					25	0	0	0	0	24	NC_002655847144C-
NC_002655	0	847150	Indel	G	-	Variant	Frameshift	Homopolymer	100	100	60	CDS	VBIEscCol44059_0781	symport protein				P426fs	25	0	0	0	0	25	NC_002655847150G-
NC_002655	0	887390	Indel	A	-	Variant			100	100	60	Intergenic	ECs0798,ECs0800,convergently transcribed	ECs0798,-,197,downstream,membrane pump protein,ECs0800,-,2388,downstream,pectinesterase					96	0	0	0	0	96	NC_002655887390A-
NC_002655	0	893627	Indel	A	-	Variant	Frameshift		100	100	60	CDS	VBIEscCol44059_0826	integrase encoded by prophage CP-933K; partial				F28fs	21	0	0	0	0	21	NC_002655893627A-
NC_002655	0	901704	Indel	T	-	Variant			100	100	60	Intergenic	ECs0816,ECs0818,tandemly transcribed	ECs0816,-,764,downstream,hypothetical protein,ECs0818,-,102,upstream,holin					96	0	0	0	0	96	NC_002655901704T-
NC_002655	0	903453	Indel	-	G	Variant		Homopolymer	95.8	98.4	17.91	Intergenic	ECs0822,ECs0823,tandemly transcribed	ECs0822,-,331,downstream,hypothetical protein,ECs0823,-,76,upstream,hypothetical protein					24	0	0	23	0	1	NC_002655903453-G
NC_002655	0	904883	Indel	C	-	Variant		Homopolymer	100	100	60	Intergenic	ECs0824,ECs0826,tandemly transcribed	ECs0824,-,595,downstream,hypothetical protein,ECs0826,-,1504,upstream,hypothetical protein					12	0	0	0	0	12	NC_002655904883C-
NC_002655	0	905539	Indel	A	-	Variant	Frameshift	Homopolymer	100	100	60	CDS	VBIEscCol44059_0844	hypothetical protein	No significant matches			N32fs	16	0	0	0	0	16	NC_002655905539A-
NC_002655	0	920975	Indel	A	-	Variant	Frameshift	Homopolymer	100	100	60	CDS	VBIEscCol44059_0862	tail component of prophage CP-933K				N205fs	85	0	0	0	0	85	NC_002655920975A-
NC_002655	0	920981	Indel	C	-	Variant	Frameshift		100	100	60	CDS	VBIEscCol44059_0862	tail component of prophage CP-933K				P207fs	85	0	0	0	0	85	NC_002655920981C-
NC_002655	0	920987	Indel	T	-	Variant	Frameshift		98.8	57.1	1.24	CDS	VBIEscCol44059_0862	tail component of prophage CP-933K				L209fs	86	0	0	0	0	85	NC_002655920987T-
NC_002655	0	928475	Indel	-	A	Variant			100	100	60	Intergenic	ECs0848,ECs0850,tandemly transcribed	ECs0848,-,112,downstream,hypothetical protein,ECs0850,-,119,upstream,hypothetical protein					48	48	0	0	0	0	NC_002655928475-A
NC_002655	0	928487	Indel	-	A	Variant			100	100	60	Intergenic	ECs0848,ECs0850,tandemly transcribed	ECs0848,-,124,downstream,hypothetical protein,ECs0850,-,107,upstream,hypothetical protein					48	48	0	0	0	0	NC_002655928487-A
NC_002655	0	928496	Indel	-	A	Variant			100	100	60	Intergenic	ECs0848,ECs0850,tandemly transcribed	ECs0848,-,133,downstream,hypothetical protein,ECs0850,-,98,upstream,hypothetical protein					48	48	0	0	0	0	NC_002655928496-A
NC_002655	0	931402	Indel	T	-	Variant		Homopolymer	100	100	60	Intergenic	ECs0851,ECs0853,divergently transcribed	ECs0851,-,1127,upstream,kinase inhibitor protein,ECs0853,-,308,upstream,biotin synthase					91	0	0	0	0	91	NC_002655931402T-
NC_002655	0	937001	Indel	G	-	Variant			100	100	60	Intergenic	ECs0856,ECs0858,convergently transcribed	ECs0856,bioD,1688,downstream,dithiobiotin synthetase,ECs0858,-,1103,downstream,structural protein					94	0	0	0	0	94	NC_002655937001G-
NC_002655	0	952282	Indel	C	-	Variant	Frameshift	Homopolymer	100	100	60	CDS	VBIEscCol44059_0892	ABC transporter ATP-binding protein				E240fs	25	0	0	0	0	25	NC_002655952282C-
NC_002655	0	954016	Indel	-	C	Variant	Frameshift	Homopolymer	100	100	60	CDS	VBIEscCol44059_0894	DNA-binding transcriptional regulator				G217fs	23	0	23	0	0	0	NC_002655954016-C
NC_002655	0	954023	Indel	-	C	Variant	Frameshift		100	100	60	CDS	VBIEscCol44059_0894	DNA-binding transcriptional regulator				I214fs	23	0	23	0	0	0	NC_002655954023-C
NC_002655	0	954024	Indel	-	G	Variant	Frameshift		100	100	60	CDS	VBIEscCol44059_0894	DNA-binding transcriptional regulator				I214fs	23	0	0	23	0	0	NC_002655954024-G
NC_002655	0	962356	Indel	T	-	Variant			100	100	60	Intergenic	ECs0879,ECs0881,convergently transcribed	ECs0879,-,480,downstream,hypothetical protein,ECs0881,-,274,downstream,hypothetical protein					92	0	0	0	0	92	NC_002655962356T-
NC_002655	0	963601	Indel	C	-	Variant			100	100	60	Intergenic	ECs0881,ECs0883,tandemly transcribed	ECs0881,-,705,upstream,hypothetical protein,ECs0883,-,99,downstream,catecholate siderophore receptor Fiu					90	0	0	0	0	90	NC_002655963601C-
NC_002655	0	964568	Indel	A	-	Variant			100	100	60	Intergenic	ECs0882,ECs0884,tandemly transcribed	ECs0882,-,910,upstream,hydroxylase,ECs0884,-,1679,downstream,hypothetical protein					46	0	0	0	0	46	NC_002655964568A-
NC_002655	0	964569	Indel	T	-	Variant			100	100	60	Intergenic	ECs0882,ECs0884,tandemly transcribed	ECs0882,-,911,upstream,hydroxylase,ECs0884,-,1678,downstream,hypothetical protein					46	0	0	0	0	46	NC_002655964569T-
NC_002655	0	971676	Indel	C	-	Variant			100	100	60	Intergenic	ECs0888,ECs0890,tandemly transcribed	ECs0888,glnP,250,upstream,glutamine ABC transporter permease,ECs0890,-,1038,downstream,DNA starvation/stationary phase protection protein Dps					23	0	0	0	0	23	NC_002655971676C-
NC_002655	0	973215	Indel	A	-	Variant			100	100	60	Intergenic	ECs0889,ECs0891,tandemly transcribed	ECs0889,glnH,905,upstream,glutamine ABC transporter periplasmic protein,ECs0891,-,301,downstream,threonine and homoserine efflux system					92	0	0	0	0	92	NC_002655973215A-
NC_002655	0	985052	Indel	A	-	Variant			100	100	60	Intergenic	ECs0899,ECs0902,tandemly transcribed	ECs0899,-,792,upstream,hypothetical protein,ECs0902,-,1791,downstream,pyruvate formate-lyase 2 activating enzyme					96	0	0	0	0	96	NC_002655985052A-
NC_002655	0	987967	Indel	-	T	Variant	Frameshift		100	100	60	CDS	VBIEscCol44059_0922	pyruvate-formate lyase				G177fs	25	0	0	0	25	0	NC_002655987967-T
NC_002655	0	1017032	Indel	C	-	Variant			100	100	60	Intergenic	ECs0930,ECs0932,tandemly transcribed	ECs0930,-,545,downstream,hypothetical protein,ECs0932,-,222,upstream,ribosomal protein S6 modification protein					90	0	0	0	0	90	NC_0026551017032C-
NC_002655	0	1026811	Indel	T	-	Variant		Homopolymer	100	100	60	Intergenic	ECs0940,ECs0942,tandemly transcribed	ECs0940,ulaA,256,downstream,PTS system ascorbate-specific transporter subunit IIC,ECs0942,-,98,upstream,hypothetical protein					16	0	0	0	0	16	NC_0026551026811T-
NC_002655	0	1026813	Indel	C	-	Variant			94.1	99.5	22.83	Intergenic	ECs0940,ECs0942,tandemly transcribed	ECs0940,ulaA,258,downstream,PTS system ascorbate-specific transporter subunit IIC,ECs0942,-,96,upstream,hypothetical protein					17	0	0	0	0	16	NC_0026551026813C-
NC_002655	0	1026927	Indel	-	T	Variant	Frameshift	Homopolymer	100	100	60	CDS	VBIEscCol44059_0963	PTS system ascorbate-specific transporter subunit IIC	membrane component; functions with enzymes IIB (sgaB; ulaB) and IIA (sgaA; ulaC) enzyme I and HPr for anaerobic utilization and uptake of L-ascorbate; sgaTBA are regulated by yifQ as well as Crp and Fnr			L19fs	2	0	0	0	2	0	NC_0026551026927-T
NC_002655	0	1035050	Indel	G	-	Variant			100	100	60	Intergenic	ECs0948,ECs0951,tandemly transcribed	ECs0948,-,1986,upstream,lipoprotein,ECs0951,-,412,downstream,hypothetical protein					92	0	0	0	0	92	NC_0026551035050G-
NC_002655	0	1046265	Indel	T	-	Variant	Frameshift		100	100	60	CDS	VBIEscCol44059_0981	hydroxylamine reductase	catalyzes the reduction of hydroxylamine to ammonia and water			N108fs	24	0	0	0	0	24	NC_0026551046265T-
NC_002655	0	1046270	Indel	-	A	Variant	Frameshift	Homopolymer	100	100	60	CDS	VBIEscCol44059_0981	hydroxylamine reductase	catalyzes the reduction of hydroxylamine to ammonia and water			D106fs	24	24	0	0	0	0	NC_0026551046270-A
NC_002655	0	1047978	Indel	G	-	Variant		Homopolymer	100	100	60	Intergenic	ECs0961,ECs0963,tandemly transcribed	ECs0961,-,856,upstream,aquaporin Z,ECs0963,-,1225,downstream,hypothetical protein					3	0	0	0	0	3	NC_0026551047978G-
NC_002655	0	1048065	Indel	G	-	Variant		Homopolymer	83.3	98.5	18.18	Intergenic	ECs0961,ECs0963,tandemly transcribed	ECs0961,-,943,upstream,aquaporin Z,ECs0963,-,1138,downstream,hypothetical protein					6	0	0	0	0	5	NC_0026551048065G-
NC_002655	0	1063415	Indel	T	-	Variant		Homopolymer	100	100	60	Intergenic	ECs0973,ECs0974,divergently transcribed	ECs0973,-,288,upstream,thioredoxin reductase,ECs0974,-,257,upstream,leucine-responsive transcriptional regulator					22	0	0	0	0	22	NC_0026551063415T-
NC_002655	0	1064289	Indel	-	G	Variant	Frameshift		100	100	60	CDS	VBIEscCol44059_0996	hypothetical protein				T80fs	48	0	0	48	0	0	NC_0026551064289-G
NC_002655	0	1064296	Indel	-	G	Variant	Frameshift	Homopolymer	100	100	60	CDS	VBIEscCol44059_0996	hypothetical protein				V82fs	47	0	0	47	0	0	NC_0026551064296-G
NC_002655	0	1064296	Indel	-	G	Variant	Frameshift	Homopolymer	100	100	60	CDS	VBIEscCol44059_0996	hypothetical protein				V82fs	47	0	0	47	0	0	NC_0026551064296-G
NC_002655	0	1074431	Indel	G	-	Variant			94.7	99.3	21.5	Intergenic	,ECs0980	,ECs0980,-,95,upstream,anaerobic dimethyl sulfoxide reductase subunit B					19	0	0	0	0	18	NC_0026551074431G-
NC_002655	0	1086008	Indel	G	-	Variant			100	100	60	Intergenic	ECs0987,ECs0989,divergently transcribed	ECs0987,-,1899,upstream,formate transporter,ECs0989,-,397,upstream,hypothetical protein	No significant matches				46	0	0	0	0	46	NC_0026551086008G-
NC_002655	0	1086338	Indel	T	-	Variant		Homopolymer	100	100	60	Intergenic	ECs0988,ECs0989,divergently transcribed	ECs0988,-,63,upstream,hypothetical protein,ECs0989,-,67,upstream,hypothetical protein	No significant matches				38	0	0	0	0	38	NC_0026551086338T-
NC_002655	0	1100347	Indel	T	-	Variant		Homopolymer	100	100	60	Intergenic	ECs0999,ECs1001,tandemly transcribed	ECs0999,-,84,downstream,hypothetical protein,ECs1001,-,147,upstream,3-deoxy-manno-octulosonate cytidylyltransferase					17	0	0	0	0	17	NC_0026551100347T-
NC_002655	0	1109522	Indel	C	-	Variant			100	100	60	Intergenic	,ECs1008	,ECs1008,-,1167,upstream,hypothetical protein	No significant matches				48	0	0	0	0	48	NC_0026551109522C-
NC_002655	0	1121001	Indel	T	-	Variant	Frameshift	Homopolymer	75	97.6	16.12	CDS	VBIEscCol44059_1066	hypothetical protein				K90fs	24	0	0	0	0	18	NC_0026551121001T-
NC_002655	0	1143874	Indel	T	-	Variant	Frameshift	Homopolymer	90	99.6	24.14	CDS	VBIEscCol44059_1092	hypothetical protein				K90fs	10	0	0	0	0	9	NC_0026551143874T-
NC_002655	0	1146088	Indel	G	-	Variant		Homopolymer	100	100	60	Intergenic	ECs1038,ECs1040,divergently transcribed	ECs1038,-,147,upstream,3-hydroxydecanoyl-ACP dehydratase,ECs1040,-,1868,upstream,hypothetical protein					5	0	0	0	0	5	NC_0026551146088G-
NC_002655	0	1173128	Indel	-	T	Variant	Frameshift		100	100	60	CDS	VBIEscCol44059_1119	formate transporter				L69fs	25	0	0	0	25	0	NC_0026551173128-T
NC_002655	0	1173140	Indel	C	-	Variant	Frameshift		100	100	60	CDS	VBIEscCol44059_1119	formate transporter				G65fs	25	0	0	0	0	25	NC_0026551173140C-
NC_002655	0	1204540	Indel	A	-	Variant	Frameshift	Homopolymer	100	100	60	CDS	VBIEscCol44059_1146	c.37A>-				C12fs	25	0	0	0	0	25	NC_0026551204540A-
NC_002655	0	1218405	Indel	-	T	Variant	Frameshift	Homopolymer	100	100	60	CDS	VBIEscCol44059_1158	PapC-like porin protein involved in fimbrial biogenesis				L150fs	25	0	0	0	25	0	NC_0026551218405-T
NC_002655	0	1223087	Indel	-	T	Variant	Frameshift	Homopolymer	100	100	60	CDS	VBIEscCol44059_1164	pili assembly chaperone				C142fs	25	0	0	0	25	0	NC_0026551223087-T
NC_002655	0	1237670	Indel	A	-	Variant		Homopolymer	98	81.1	6.31	Intergenic	ECs1151,ECs1153,tandemly transcribed	ECs1151,-,61,downstream,trimethylamine N-oxide reductase cytochrome c-type subunit,ECs1153,torD,2482,upstream,chaperone protein TorD					49	0	0	0	0	48	NC_0026551237670A-
NC_002655	0	1250462	Indel	G	-	Variant			100	100	60	Intergenic	ECs1168,ECs1170,tandemly transcribed	ECs1168,-,221,upstream,hypothetical protein,ECs1170,-,422,downstream,C4-type zinc finger TraR					69	0	0	0	0	69	NC_0026551250462G-
NC_002655	0	1253737	Indel	A	-	Variant	Frameshift		68	93.9	11.88	CDS	VBIEscCol44059_1194	exodeoxyribonuclease VIII				I188fs	25	0	0	0	0	17	NC_0026551253737A-
NC_002655	0	1253740	Indel	T	-	Variant	Frameshift	Homopolymer	70.8	96	13.75	CDS	VBIEscCol44059_1194	exodeoxyribonuclease VIII				E187fs	24	0	0	0	0	17	NC_0026551253740T-
NC_002655	0	1253744	Indel	G	-	Variant	Frameshift		70.8	96	13.75	CDS	VBIEscCol44059_1194	exodeoxyribonuclease VIII				P186fs	24	0	0	0	0	17	NC_0026551253744G-
NC_002655	0	1254935	Indel	-	A	Variant		Homopolymer	100	100	60	Intergenic	ECs1180,ECs1182,tandemly transcribed	ECs1180,-,106,upstream,hypothetical protein,ECs1182,-,203,downstream,hypothetical protein					85	85	0	0	0	0	NC_0026551254935-A
NC_002655	0	1255086	Indel	G	-	Variant		Homopolymer	100	100	60	Intergenic	ECs1180,ECs1182,tandemly transcribed	ECs1180,-,257,upstream,hypothetical protein,ECs1182,-,52,downstream,hypothetical protein					96	0	0	0	0	96	NC_0026551255086G-
NC_002655	0	1256599	Indel	A	-	Variant		Homopolymer	100	100	60	Intergenic	ECs1184,ECs1185,tandemly transcribed	ECs1184,-,189,upstream,hypothetical protein,ECs1185,-,313,downstream,cI repressor protein					25	0	0	0	0	25	NC_0026551256599A-
NC_002655	0	1257657	Indel	T	-	Variant		Homopolymer	100	100	60	Intergenic	ECs1185,ECs1186,divergently transcribed	ECs1185,-,92,upstream,cI repressor protein,ECs1186,-,26,upstream,CRO					25	0	0	0	0	25	NC_0026551257657T-
NC_002655	0	1266874	Indel	T	-	Variant		Homopolymer	100	100	60	Intergenic	ECs5409,ECs1205,tandemly transcribed	ECs5409,argN2,90,downstream,tRNA-Arg,ECs1205,-,91,upstream,Shiga toxin 2 subunit A					3	0	0	0	0	3	NC_0026551266874T-
NC_002655	0	1266886	Indel	-	T	Variant		Homopolymer	100	100	60	Intergenic	ECs5410,ECs1205,tandemly transcribed	ECs5410,argO2,12,downstream,tRNA-Arg,ECs1205,-,79,upstream,Shiga toxin 2 subunit A					3	0	0	0	3	0	NC_0026551266886-T
NC_002655	0	1267754	Indel	C	-	Variant	Frameshift		100	100	60	CDS	VBIEscCol44059_1216	c.85C>-				P28fs	9	0	0	0	0	9	NC_0026551267754C-
NC_002655	0	1270027	Indel	T	-	Variant	Frameshift	Homopolymer	100	100	60	CDS	VBIEscCol44059_1218	c.115T>-				L38fs	13	0	0	0	0	13	NC_0026551270027T-
NC_002655	0	1271079	Indel	T	-	Variant	Frameshift		100	100	60	CDS	VBIEscCol44059_1221	endolysin of cryptic prophage CP-933M				L109fs	240	0	0	0	0	240	NC_0026551271079T-
NC_002655	0	1273561	Indel	C	-	Variant			100	100	60	Intergenic	ECs1213,ECs1214,tandemly transcribed	ECs1213,-,161,downstream,endolysin,ECs1214,-,110,upstream,antirepressor protein	No significant matches				23	0	0	0	0	23	NC_0026551273561C-
NC_002655	0	1273998	Indel	C	-	Variant			96.6	96.6	14.59	Intergenic	ECs1213,ECs1215,tandemly transcribed	ECs1213,-,598,downstream,endolysin,ECs1215,-,396,upstream,endopeptidase					29	0	0	0	0	28	NC_0026551273998C-
NC_002655	0	1282690	Indel	G	-	Variant	No Stop	Homopolymer	100	100	60	CDS	VBIEscCol44059_1240	hypothetical protein				.115fs	130	0	0	0	0	130	NC_0026551282690G-
NC_002655	0	1282690	Indel	G	-	Variant	Frameshift	Homopolymer	100	100	60	CDS	VBIEscCol44059_1241	hypothetical protein				F45fs	130	0	0	0	0	130	NC_0026551282690G-
NC_002655	0	1287755	Indel	G	-	Variant			100	100	60	Intergenic	ECs1231,ECs1233,divergently transcribed	ECs1231,-,308,upstream,outer membrane protein,ECs1233,-,1480,upstream,tail tip fiber protein					25	0	0	0	0	25	NC_0026551287755G-
NC_002655	0	1288035	Indel	A	-	Variant			100	100	60	Intergenic	ECs1231,ECs1233,divergently transcribed	ECs1231,-,588,upstream,outer membrane protein,ECs1233,-,1200,upstream,tail tip fiber protein					45	0	0	0	0	45	NC_0026551288035A-
NC_002655	0	1288041	Indel	T	-	Variant			100	100	60	Intergenic	ECs1231,ECs1233,divergently transcribed	ECs1231,-,594,upstream,outer membrane protein,ECs1233,-,1194,upstream,tail tip fiber protein					45	0	0	0	0	45	NC_0026551288041T-
NC_002655	0	1288989	Indel	G	-	Variant	Frameshift		100	100	60	CDS	VBIEscCol44059_5329	tail component encoded by cryptic prophage CP-933M; partial				V303fs	24	0	0	0	0	24	NC_0026551288989G-
NC_002655	0	1289118	Indel	-	C	Variant	Frameshift	Homopolymer	100	100	60	CDS	VBIEscCol44059_5330	tail component encoded by cryptic prophage CP-933M; partial				Y3fs	16	0	16	0	0	0	NC_0026551289118-C
NC_002655	0	1293329	Indel	C	-	Variant	Frameshift		98	79.3	5.82	CDS	VBIEscCol44059_5332	tail component encoded by cryptic prophage CP-933M; partial				H372fs	51	0	0	0	0	50	NC_0026551293329C-
NC_002655	0	1293380	Indel	T	-	Variant	Frameshift		100	100	60	CDS	VBIEscCol44059_5333	c.34T>-				F11fs	54	0	0	0	0	54	NC_0026551293380T-
NC_002655	0	1295129	Indel	G	-	Variant		Homopolymer	100	100	60	Intergenic	ECs1240,ECs1242,tandemly transcribed	ECs1240,-,594,downstream,hypothetical protein,ECs1242,-,752,upstream,hypothetical protein					25	0	0	0	0	25	NC_0026551295129G-
NC_002655	0	1333982	Indel	C	-	Variant	Frameshift	Homopolymer	100	100	60	CDS	VBIEscCol44059_5375	hypothetical protein				K57fs	6	0	0	0	0	6	NC_0026551333982C-
NC_002655	0	1338422	Indel	G	-	Variant			100	100	60	Intergenic	ECs1271,ECs1273,convergently transcribed	ECs1271,-,1237,downstream,hypothetical protein,ECs1273,-,573,downstream,FidL-like protein					6	0	0	0	0	6	NC_0026551338422G-
NC_002655	0	1351569	Indel	G	-	Variant		Homopolymer	100	100	60	Intergenic	,ECs1283	,ECs1283,-,2266,upstream,hemolysin activator-like protein					35	0	0	0	0	35	NC_0026551351569G-
NC_002655	0	1352025	Indel	A	-	Variant			100	100	60	Intergenic	,ECs1283	,ECs1283,-,1810,upstream,hemolysin activator-like protein					45	0	0	0	0	45	NC_0026551352025A-
NC_002655	0	1352026	Indel	T	-	Variant			100	100	60	Intergenic	,ECs1283	,ECs1283,-,1809,upstream,hemolysin activator-like protein					45	0	0	0	0	45	NC_0026551352026T-
NC_002655	0	1359356	Indel	C	-	Variant		Homopolymer	100	100	60	Intergenic	ECs1288,ECs1290,tandemly transcribed	ECs1288,-,692,downstream,glycine cleavage system protein T,ECs1290,-,2188,upstream,hypothetical protein					15	0	0	0	0	15	NC_0026551359356C-
NC_002655	0	1371062	Indel	G	-	Variant		Homopolymer	100	100	60	Intergenic	ECs1298,ECs1300,convergently transcribed	ECs1298,-,799,downstream,hypothetical protein,ECs1300,-,957,downstream,hypothetical protein					48	0	0	0	0	48	NC_0026551371062G-
NC_002655	0	1379873	Indel	G	-	Variant		Homopolymer	100	100	60	Intergenic	ECs1304,ECs1307,convergently transcribed	ECs1304,-,1217,downstream,hypothetical protein,ECs1307,-,2055,downstream,hypothetical protein					38	0	0	0	0	38	NC_0026551379873G-
NC_002655	0	1459022	Indel	T	-	Variant		Homopolymer	100	100	60	Intergenic	ECs1411,ECs1413,tandemly transcribed	ECs1411,-,266,downstream,hydrolase,ECs1413,-,384,upstream,hypothetical protein					23	0	0	0	0	23	NC_0026551459022T-
NC_002655	0	1459896	Indel	-	G	Variant	Frameshift		100	100	60	CDS	VBIEscCol44059_5501	hypothetical protein				T80fs	36	0	0	36	0	0	NC_0026551459896-G
NC_002655	0	1459903	Indel	-	G	Variant	Frameshift	Homopolymer	100	100	60	CDS	VBIEscCol44059_5501	hypothetical protein				V82fs	36	0	0	36	0	0	NC_0026551459903-G
NC_002655	0	1459903	Indel	-	G	Variant	Frameshift	Homopolymer	100	100	60	CDS	VBIEscCol44059_5501	hypothetical protein				V82fs	36	0	0	36	0	0	NC_0026551459903-G
NC_002655	0	1470038	Indel	G	-	Variant			100	100	60	Intergenic	ECs1426	ECs1426,mdoG,27,downstream,glucan biosynthesis protein G					22	0	0	0	0	22	NC_0026551470038G-
NC_002655	0	1481615	Indel	G	-	Variant			100	100	60	Intergenic	ECs1439,ECs1441,tandemly transcribed	ECs1439,-,984,upstream,DNA damage-inducible protein I,ECs1441,-,242,downstream,hypothetical protein	No significant matches				47	0	0	0	0	47	NC_0026551481615G-
NC_002655	0	1481945	Indel	T	-	Variant		Homopolymer	100	100	60	Intergenic	ECs1440,ECs1442,tandemly transcribed	ECs1440,-,194,upstream,dihydroorotase,ECs1442,-,606,downstream,glutaredoxin	No significant matches				39	0	0	0	0	39	NC_0026551481945T-
NC_002655	0	1495954	Indel	T	-	Variant		Homopolymer	100	100	60	Intergenic	ECs1457,ECs1459,tandemly transcribed	ECs1457,flgH,585,downstream,flagellar basal body L-ring protein,ECs1459,flgJ,524,upstream,flagellar rod assembly protein/muramidase FlgJ					21	0	0	0	0	21	NC_0026551495954T-
NC_002655	0	1505129	Indel	C	-	Variant			100	100	60	Intergenic	ECs1464,ECs1466,tandemly transcribed	ECs1464,-,124,downstream,23S rRNA pseudouridylate synthase C,ECs1466,-,760,upstream,hypothetical protein	No significant matches				48	0	0	0	0	48	NC_0026551505129C-
NC_002655	0	1516608	Indel	T	-	Variant	Frameshift	Homopolymer	88.2	99.5	22.84	CDS	VBIEscCol44059_5572	hypothetical protein				K90fs	17	0	0	0	0	15	NC_0026551516608T-
NC_002655	0	1539480	Indel	T	-	Variant	Frameshift	Homopolymer	60	76.9	5.23	CDS	VBIEscCol44059_1248	hypothetical protein				K90fs	5	0	0	0	0	3	NC_0026551539480T-
NC_002655	0	1541694	Indel	G	-	Variant		Homopolymer	100	100	60	Intergenic	ECs1500,ECs1502,tandemly transcribed	ECs1500,potC,235,upstream,spermidine/putrescine ABC transporter membrane protein,ECs1502,-,1019,downstream,excisionase					22	0	0	0	0	22	NC_0026551541694G-
NC_002655	0	1541805	Indel	G	-	Variant		Homopolymer	100	100	60	tRNA	VBIEscCol44059_r025	tRNA-Ser	anticodon: GGA				24	0	0	0	0	24	NC_0026551541805G-
NC_002655	0	1547532	Indel	C	-	Variant	Frameshift	Homopolymer	100	100	60	CDS	VBIEscCol44059_1263	c.130C>-				P43fs	81	0	0	0	0	81	NC_0026551547532C-
NC_002655	0	1547749	Indel	T	-	Variant			100	100	60	Intergenic	ECs1510,ECs1512,tandemly transcribed	ECs1510,-,192,downstream,replication protein,ECs1512,-,555,upstream,hypothetical protein					96	0	0	0	0	96	NC_0026551547749T-
NC_002655	0	1585337	Indel	C	-	Variant		Homopolymer	100	100	60	Intergenic	,ECs1564	,ECs1564,-,709,downstream,insertion element IS2 transposase InsD					25	0	0	0	0	25	NC_0026551585337C-
NC_002655	0	1601792	Indel	A	-	Variant		Homopolymer	100	100	60	Intergenic	ECs1587,ECs1589,tandemly transcribed	ECs1587,-,169,downstream,single stranded DNA-binding protein,ECs1589,-,161,upstream,hypothetical protein					97	0	0	0	0	97	NC_0026551601792A-
NC_002655	0	1603532	Indel	T	-	Variant		Homopolymer	100	100	60	Intergenic	ECs1589,ECs1591,tandemly transcribed	ECs1589,-,1277,downstream,hypothetical protein,ECs1591,-,213,upstream,prohead protease					24	0	0	0	0	24	NC_0026551603532T-
NC_002655	0	1605839	Indel	T	-	Variant	Frameshift		100	100	60	CDS	VBIEscCol44059_1326	c.34T>-				Q11fs	87	0	0	0	0	87	NC_0026551605839T-
NC_002655	0	1610100	Indel	T	-	Variant			100	100	60	Intergenic	ECs1599,ECs1602,convergently transcribed	ECs1599,-,916,downstream,hypothetical protein,ECs1602,-,1401,downstream,PhoP family transcriptional regulator					94	0	0	0	0	94	NC_0026551610100T-
NC_002655	0	1629262	Indel	C	-	Variant		Homopolymer	100	100	60	Intergenic	ECs1626,ECs1628,tandemly transcribed	ECs1626,-,377,upstream,hypothetical protein,ECs1628,-,238,downstream,hypothetical protein					25	0	0	0	0	25	NC_0026551629262C-
NC_002655	0	1629586	Indel	C	-	Variant		Homopolymer	100	100	60	Intergenic	ECs1627,ECs1629,tandemly transcribed	ECs1627,-,251,downstream,hypothetical protein,ECs1629,-,497,upstream,terminase small subunit					27	0	0	0	0	27	NC_0026551629586C-
NC_002655	0	1636059	Indel	A	-	Variant		Homopolymer	72	96.4	14.28	Intergenic	ECs1634,ECs1636,tandemly transcribed	ECs1634,-,88,downstream,major capsid protein,ECs1636,-,1035,upstream,DNA packaging protein					25	0	0	0	0	18	NC_0026551636059A-
NC_002655	0	1663238	Indel	A	-	Variant	Frameshift	Homopolymer	100	100	60	CDS	VBIEscCol44059_1406	c.16A>-				K5fs	95	0	0	0	0	95	NC_0026551663238A-
NC_002655	0	1666646	Indel	C	-	Variant	Frameshift		100	100	60	CDS	VBIEscCol44059_1407	hypothetical protein	No significant matches			T190fs	96	0	0	0	0	96	NC_0026551666646C-
NC_002655	0	1674760	Indel	T	-	Variant	Frameshift	Homopolymer	100	100	60	CDS	VBIEscCol44059_1416	putrescine/spermidine ABC transporter ATPase	functions together with PotBCD (A2BCD) in ATP-dependent polyamine transport; PotA is the membrane-associated ATPase			Q339fs	25	0	0	0	0	25	NC_0026551674760T-
NC_002655	0	1704396	Indel	C	-	Variant	Frameshift	Homopolymer	98.9	53.9	0.68	CDS	VBIEscCol44059_1453	replication protein O of prophage CP-933X				P247fs	95	0	0	0	0	94	NC_0026551704396C-
NC_002655	0	1704550	Indel	C	-	Variant	Frameshift	Homopolymer	100	100	60	CDS	VBIEscCol44059_1454	replication protein P of prophage CP-933X				P14fs	95	0	0	0	0	95	NC_0026551704550C-
NC_002655	0	1707195	Indel	G	-	Variant	Frameshift		81.3	98.7	18.7	CDS	VBIEscCol44059_1456	hypothetical protein				L357fs	48	0	0	0	0	39	NC_0026551707195G-
NC_002655	0	1707196	Indel	C	-	Variant	Frameshift		81.3	98.7	18.7	CDS	VBIEscCol44059_1456	hypothetical protein				L358fs	48	0	0	0	0	39	NC_0026551707196C-
NC_002655	0	1707201	Indel	T	-	Variant	Frameshift	Homopolymer	79.6	98.5	18.15	CDS	VBIEscCol44059_1456	hypothetical protein				F359fs	49	0	0	0	0	39	NC_0026551707201T-
NC_002655	0	1719897	Indel	-	G	Variant	Frameshift	Homopolymer	50.8	61	1.95	CDS	VBIEscCol44059_1475	head-DNA stabilization protein of prophage CP-933X				E95fs	183	0	0	93	0	90	NC_0026551719897-G
NC_002655	0	1719900	Indel	T	-	Variant	Frameshift		100	100	60	CDS	VBIEscCol44059_1475	head-DNA stabilization protein of prophage CP-933X				I96fs	183	0	0	0	0	183	NC_0026551719900T-
NC_002655	0	1732622	Indel	C	-	Variant	Frameshift	Homopolymer	100	100	60	CDS	VBIEscCol44059_1491	c.58C>-				P19fs	3	0	0	0	0	3	NC_0026551732622C-
NC_002655	0	1735266	Indel	G	-	Variant	Frameshift	Homopolymer	63.6	90.5	9.78	CDS	VBIEscCol44059_1494	tail component of prophage CP-933X				G737fs	11	0	0	0	0	7	NC_0026551735266G-
NC_002655	0	1735345	Indel	-	G	Variant	Frameshift		58.3	80.4	6.12	CDS	VBIEscCol44059_1494	tail component of prophage CP-933X				Q764fs	12	0	0	7	0	5	NC_0026551735345-G
NC_002655	0	1736144	Indel	A	-	Variant	Frameshift	Homopolymer	90.9	99.7	24.55	CDS	VBIEscCol44059_1495	c.19A>-				T6fs	11	0	0	0	0	10	NC_0026551736144A-
NC_002655	0	1749013	Indel	A	-	Variant			100	100	60	Intergenic	ECs1746,ECs1748,convergently transcribed	ECs1746,oppD,402,downstream,oligopeptide ABC transporter ATP-binding protein,ECs1748,-,652,downstream,dsDNA-mimic protein					4	0	0	0	0	4	NC_0026551749013A-
NC_002655	0	1754081	Indel	G	-	Variant	Frameshift		100	100	60	CDS	VBIEscCol44059_1513	c.10G>-				V3fs	64	0	0	0	0	64	NC_0026551754081G-
NC_002655	0	1760503	Indel	G	-	Variant	Frameshift	Homopolymer	100	100	60	CDS	VBIEscCol44059_1523	c.70G>-				G23fs	96	0	0	0	0	96	NC_0026551760503G-
NC_002655	0	1773155	Indel	G	-	Variant			97.3	100	9.71	Intergenic	ECs1779,ECs5429,tandemly transcribed	ECs1779,-,463,downstream,lipoprotein,ECs5429,ileZ3,787,upstream,tRNA-Ile					75	0	0	0	2	73	NC_0026551773155G-
NC_002655	0	1773156	Indel	C	-	Variant			97.3	90.3	9.71	Intergenic	ECs1779,ECs5429,tandemly transcribed	ECs1779,-,464,downstream,lipoprotein,ECs5429,ileZ3,786,upstream,tRNA-Ile					75	0	0	0	0	73	NC_0026551773156C-
NC_002655	0	1773158	Indel	T	-	Variant		Homopolymer	96	97.1	15.27	Intergenic	ECs1779,ECs5429,tandemly transcribed	ECs1779,-,466,downstream,lipoprotein,ECs5429,ileZ3,784,upstream,tRNA-Ile					75	0	0	0	0	72	NC_0026551773158T-
NC_002655	0	1807802	Indel	G	-	Variant		Homopolymer	100	100	60	Intergenic	ECs1815,ECs1819,convergently transcribed	ECs1815,-,1563,downstream,hypothetical protein,ECs1819,-,991,downstream,hypothetical protein					36	0	0	0	0	36	NC_0026551807802G-
NC_002655	0	1835258	Indel	C	-	Variant		Homopolymer	100	100	60	Intergenic	ECs1846,ECs1849,tandemly transcribed	ECs1846,-,906,downstream,DNA topoisomerase I,ECs1849,-,1280,upstream,aconitate hydratase					96	0	0	0	0	96	NC_0026551835258C-
NC_002655	0	1843596	Indel	G	-	Variant		Homopolymer	100	100	60	Intergenic	ECs1854,ECs1856,convergently transcribed	ECs1854,-,232,downstream,orotidine 5'-phosphate decarboxylase,ECs1856,-,220,downstream,lipoprotein					96	0	0	0	0	96	NC_0026551843596G-
NC_002655	0	1845763	Indel	G	-	Variant			100	100	60	Intergenic	ECs5432,ECs1859,tandemly transcribed	ECs5432,-,448,upstream,hypothetical protein,ECs1859,-,1920,downstream,exoribonuclease II					92	0	0	0	0	92	NC_0026551845763G-
NC_002655	0	1857032	Indel	G	-	Variant	Frameshift	Homopolymer	100	100	60	CDS	VBIEscCol44059_1622	hypothetical protein				A154fs	28	0	0	0	0	28	NC_0026551857032G-
NC_002655	0	1860948	Indel	T	-	Variant		Homopolymer	100	100	60	Intergenic	ECs1867,ECs1869,tandemly transcribed	ECs1867,-,381,upstream,peptide ABC transporter ATP-binding protein,ECs1869,-,613,downstream,peptide transport permease					24	0	0	0	0	24	NC_0026551860948T-
NC_002655	0	1861589	Indel	C	-	Variant		Homopolymer	100	100	60	Intergenic	ECs1868,ECs1870,tandemly transcribed	ECs1868,-,28,upstream,peptide ABC transporter ATP-binding protein,ECs1870,-,849,downstream,peptide transport permease					41	0	0	0	0	41	NC_0026551861589C-
NC_002655	0	1862309	Indel	T	-	Variant	Frameshift		100	100	60	CDS	VBIEscCol44059_1633	hypothetical protein				I25fs	92	0	0	0	0	92	NC_0026551862309T-
NC_002655	0	1868281	Indel	C	-	Variant	Frameshift		100	100	60	CDS	VBIEscCol44059_1640	hypothetical protein				R236fs	69	0	0	0	0	69	NC_0026551868281C-
NC_002655	0	1868819	Indel	T	-	Variant	Frameshift	Homopolymer	100	100	60	CDS	VBIEscCol44059_1641	c.115T>-				L38fs	42	0	0	0	0	42	NC_0026551868819T-
NC_002655	0	1872584	Indel	A	-	Variant			100	100	60	Intergenic	ECs1877,ECs1879,tandemly transcribed	ECs1877,-,546,downstream,gamma-glutamyl-gamma-aminobutyraldehyde dehydrogenase,ECs1879,-,774,upstream,4-aminobutyrate aminotransferase					10	0	0	0	0	10	NC_0026551872584A-
NC_002655	0	1874499	Indel	A	-	Variant	Frameshift		100	100	60	CDS	VBIEscCol44059_1652	hypothetical protein				Q217fs	64	0	0	0	0	64	NC_0026551874499A-
NC_002655	0	1875165	Indel	T	-	Variant			100	100	60	Intergenic	ECs1879,ECs1881,tandemly transcribed	ECs1879,-,542,downstream,4-aminobutyrate aminotransferase,ECs1881,-,733,upstream,phage shock protein PspA					20	0	0	0	0	20	NC_0026551875165T-
NC_002655	0	1875171	Indel	T	-	Variant			90.9	99.2	21.12	Intergenic	ECs1879,ECs1881,tandemly transcribed	ECs1879,-,548,downstream,4-aminobutyrate aminotransferase,ECs1881,-,727,upstream,phage shock protein PspA					22	0	0	0	0	20	NC_0026551875171T-
NC_002655	0	1875217	Indel	T	-	Variant	Frameshift	Homopolymer	100	100	60	CDS	VBIEscCol44059_1654	IS encoded protein within CP-933O				K107fs	41	0	0	0	0	41	NC_0026551875217T-
NC_002655	0	1876215	Indel	T	-	Variant			100	100	60	Intergenic	ECs1880,ECs1882,divergently transcribed	ECs1880,pspF,484,upstream,phage shock protein operon transcriptional activator,ECs1882,pspB,405,upstream,phage shock protein B					748	0	0	0	0	748	NC_0026551876215T-
NC_002655	0	1876614	Indel	A	-	Variant	Frameshift		100	100	60	CDS	VBIEscCol44059_1656	c.166A>-				Q55fs	492	0	0	0	0	492	NC_0026551876614A-
NC_002655	0	1878364	Indel	G	-	Variant		Homopolymer	100	100	60	Intergenic	ECs1885	ECs1885,-,542,downstream,thiosulfate:cyanide sulfurtransferase					25	0	0	0	0	25	NC_0026551878364G-
[truncated: 1,518 more rows]

## Sheet: SS17 vs TW14359
ContigID	ContigPos	RefPos	Type	RefBase	CalledBase	Genotype	Impact	Homopolymer	SNPPER	Pnotref	Qcall	FeatureType	FeatureName	FeatureDescription	FeatureNote	FeatureSynonyms	DNAChange	AminoAcidChange	Depth	ACnt	CCnt	GCnt	TCnt	Deletion	keyid
[truncated: 718 more rows]

[truncated: 1 more sheets: SS17 vs EC4115]
