# Supplementary material for: Comparative Analysis of Super-Shedder Strains of Escherichia coli O157:H7 Reveals Distinctive Genomic Features and a Strongly Aggregative Adherent Phenotype on Bovine Rectoanal Junction Squamous Epithelial Cells
Source: PLoS One. 2015 Feb 9;10(2):e0116743. doi: 10.1371/journal.pone.0116743 (PMC4321836; doi:10.1371/journal.pone.0116743)
Supplement: S7 Table — (XLSX) [file pone.0116743.s009.xlsx]

## Sheet: SS17_RSE+HEp2
Quantitation of RSE and HEp-2 cells with adherent O157 in the presence of D+mannose.
Bacteria Tested	Bacterial Adherence Pattern	Eukaryotic cells with adherent bacteria, in the ranges shown, for two different trials1				Percent Mean +/- standard error of mean, of eukaryotic cells with adherent bacteria in the ranges shown6
		(MOI2 = 106 bacteria:105 cells)
		Trial I		Trial II
		>10	1-103	>10	1-10	>10	1-10
SS- O157 (SS-17) + RSE cells	Aggregative, Strong	160 (160)4	0 (160)	125 (125)	0 (125)	100 + 0	0
Non-SS-O157(EDL 933)5 + RSE cells	Aggregative, Moderate	52 (156)	92 (156)	0 (160)	131 (160)	16.5 + 16.5	70.5 + 11.5
Non-SS-O157(86-24)5 + RSE cells	Diffuse, Strong	106 (155)	28 (155)	110 (120)	10 (120)	80 + 12	13 + 5
SS- O157 (SS-17) + HEp-2 cells	Diffuse, Moderate	4 (160)	125 (160)	1 (100)	76 (100)	2 + 1	77 +1
Non-SS-O157 (EDL 933)5 + HEp-2 cells	Diffuse, Moderate	27 (100)	68 (100)	21 (100)	55 (100)	24 +3.0	61.5 +6.5
Non-SS-O157(86-24)5 + HEp-2 cells	Diffuse, Moderate	5 (110)	88 (110)	0 (60)	57 (60)	2.5 + 2.5	87.5 + 7.5
1 Each trial had one slide per bacterial group. Each slide in turn had 8 technical replicates spotted on it or in chambers; 10-20 well dispersed cells were evaluated per spot or chamber.
2 MOI, multiplicity of infection.
3 Number of bacteria adhering to each cell is shown as a range of >10, and 1-10. Number of cells without bacteria is not shown.
4Total number of cells evaluated in each trial is shown in parenthesis.
5 Kudva IT, Griffin RW, Krastins B, Sarracino DA, Calderwood SB, and John M. Locus of Enterocyte Effacement-encoded proteins do not contribute
Escherichia coli O157:H7 adherence to bovine rectoanal junction stratified squamous epithelial cells. BMC Microbiol. 2012:12:103: doi: 10.1186/1471-2180-12-103.
6Percent means for ranges used to determine “moderate or strong” adherence are in bold.

## Sheet: SS17_Anti-sera
Quantitation of eukaryotic cells with adherent bacteria in the presence of pooled sera against O157-LEE-encoded proteins.
Bacteria Tested	Bacterial Adherence Pattern	RSE cells with adherent bacteria, in the ranges shown, for two different trials1				Percent Mean +/- standard error of mean, of RSE cells with adherent bacteria in the ranges shown5
		(MOI2 = 106 bacteria:105 RSE cells)
		Trial I		Trial II
		>10	1-10(3)	>10	1-10	>10	1-10
O157 strain SS-17 + Pooled antisera + RSE cells	Aggregative, Strong	152 (160)4	8 (160)	93 (100)	7 (100)	94 + 1	6 + 1
O157 strain SS-17 + Pooled antisera + HEp2 cells	Non-adherent	5 (160)	7 (160)	4 (100)	0 (100)	3.5 + 0.5	2 + 2
1 Each trial had one slide per bacterial group. Each slide in turn had 8 technical replicates spotted on it; 10-20 well dispersed RSE cells were evaluated per spot.
2 MOI, multiplicity of infection.
(3) Number of bacteria adhering to each RSE cell is shown as a range of >10, and 1-10. Number of RSE cells without bacteria is not shown.
4Total number of RSE cells evaluated in each trial is shown in parenthesis.
5 Percent means for ranges used to determine “moderate or strong” adherence are in bold.

## Sheet: Combined SS
Bacteria Tested	Adherence Pattern	RSE cells with adherent bacteriaa (total number of cells)				Percent Mean +/- SEMd
		Trial I		Trial II
		1-10b	>10	1-10	>10	1-10	>10
Super-Shedder	Aggregative, Strong	21	159	15	165	10+2	90 + 2
		(180)c	(180)	(180)	(180)
EDL933	Aggregative, Moderate	92	52	131	0	70.5 + 11.5	16.5 + 16.5
		(156)	(156)	(160)	(160)
a Each trial had one slide per bacterial group. Each slide in turn had 8 technical replicates spotted on it or in chambers; 10-20 well dispersed cells were evaluated per spot or chamber.
b Number of bacteria adhering to each cell is shown as a range of >10, and 1-10. Number of cells without bacteria is not shown.
c Total number of cells evaluated in each trial
d Percent means for ranges used to determine “moderate or strong” adherence are in bold.
